# Supplementary material for: Rare transmission of commensal and pathogenic bacteria in the gut microbiome of hospitalized adults
Source: Nat Commun. 2022 Jan 31;13:586. doi: 10.1038/s41467-022-28048-7 (PMC8803835; doi:10.1038/s41467-022-28048-7)
Supplement: Supplementary file 4 — Supplementary Dataset 1 [file 41467_2022_28048_MOESM4_ESM.xlsx]

## Sheet: patient metadata
pt_id	AGE
11901	42
11551	64
11933	64
11508	41
11778	56
11344	54
11636	36
11556	59
11768	65
11779	60
11612	55
11865	58
11571	56
11557	41
11680	40
11349	47
11882	68
11639	51
11903	48
11660	51
11742	63
11879	53
11598	63
11587	54
11771	56
11564	44
11303	64
11774	66
11439	65
11645	67
11369	57
11502	44
11908	40
11308	30
11871	21
11594	52
11868	46
11623	51
11840	37
11613	32
11440	58
11629	62
11310	31
11854	33
11754	52
11524	66
11503	54
11504	54
11675	65
11647	60
11642	54
11877	70
11342	68
11593	38
11938	48
11373	68
11568	44
11752	65
11585	68
11547	53
11346	43
11304	65
11469	56
11766	64
11419	63
11375	66
11516	67
11580	68
11506	60
11492	69
11721	66
11562	54
11656	67
11410	47
11824	67
11624	39
11750	59
11528	63
11432	71
11911	65
11685	61
11463	50
11472	37
11671	69
11917	46
11744	51
11383	60
11605	59
11495	39
11839	60
11591	57
11713	66
11558	72
11618	67
11575	68
11450	28
11466	42
11904	64
11789	62
11422	24
11806	71
11360	62
11537	71
11520	42
11471	37
11526	62
11307	68
11559	20
11661	63
11484	52
11578	66
11673	54
11909	64
11569	41
12224	41
11365	44
11379	43
11566	57
11339	46
11912	41
11896	70
11703	63
11836	67
11662	65
11586	67
11561	58
11400	68
11534	25
11711	72
11666	56
11341	64
11719	37
11883	21
11372	65
11884	63
11490	69
11320	25
11995	72
11324	37
11635	39
11734	68
11918	31
11337	48
11321	37
11846	48
11731	63
11895	51
11459	57
11311	26

## Sheet: key
column	values	notes
ID		Patient identifier
AGE		Patient age in years (integer)
SEX		patient sex (M/F)
DX		Diagnosis
	ALL	Acute lymphocytic leukemia
	AML	Acute myelogenous leukemia
	NHL	Non-Hodgkin lymphoma
	MDS	Myelodysplastic syndrome
	CML	Chronic myeloid leukemia
	HL	Hodgkin lymphoma
	OTHER	Other malignancy
GRAFT		Bone marrow graft type
	ALLO	Allogeneic
	AUTO	Autologous
	HAPLO	Haploidentical
