# Supplementary material for: Rare transmission of commensal and pathogenic bacteria in the gut microbiome of hospitalized adults
Source: Nat Commun. 2022 Jan 31;13:586. doi: 10.1038/s41467-022-28048-7 (PMC8803835; doi:10.1038/s41467-022-28048-7)
Supplement: Supplementary file 6 — Supplementary Dataset 3 [file 41467_2022_28048_MOESM6_ESM.xlsx]

## Sheet: MAG metadata
seq_id	pt_id	Bin	Completeness	Contamination	Strain_heterogeneity	lca_taxa	lca_level	lca_fraction	N50	Size_Mb	Coverage	num_contigs	Largest_contig	Genes	tRNA	rna_16S	rna_23S	rna_5S
11303_01_10x	11303	20	92.92	0.24	0	Erysipelatoclostridium ramosum	species	0.966	42105	3.05	15.05	120	146849	2920	36	0	0	2
11303_01_10x	11303	22	97.96	5.44	100	Akkermansia muciniphila	species	1	389959	2.88	616.01	13	912399	2384	57	3	3	3
11303_01_10x	11303	31	96.2	0.32	0	Blautia	genus	0.719	112853	3.14	28.59	40	253753	2829	59	2	0	0
11303_01_10x	11303	35	88.75	17.72	37.11	Bacteroides sp. AM16-15	species	0.735	214076	4.74	1041.26	44	691440	4119	79	6	1	8
11303_01_10x	11303	38	98.88	0.25	0	Paraprevotella clara YIT 11840	strain	1	507361	4.1	723.22	9	1029740	3153	65	5	5	3
11303_01_10x	11303	41	92.7	5.62	0	Firmicutes bacterium CAG:321	species	0.912	110257	1.41	20.76	27	210125	1442	33	1	1	1
11303_01_10x	11303	53	90.8	3.22	88.24	Bacteroides stercoris	species	1	273485	3.56	3066.81	20	512757	3002	70	5	4	4
11303_01_10x	11303	54	86.69	0.13	0	Lachnospiraceae	family	0.681	85599	1.67	27.99	38	320786	1549	54	1	1	0
11303_01_10x	11303	55	98.49	0	0	Bacteroides sp. CAG:20	species	0.862	331290	3	50.09	13	466838	2427	46	1	0	0
11303_01_10x	11303	58	99.33	3.24	0	Ruminococcaceae	family	0.675	184218	2.71	43.92	32	517720	2664	73	2	2	2
11303_01_10x	11303	60	97.17	0	0	Coprobacillus sp. AF21-8LB	species	0.961	104991	2.49	42.91	48	319897	2601	59	4	1	3
11303_01_10x	11303	61	93.77	1.79	100	Firmicutes	phylum	0.705	42766	2.4	28.25	107	151729	2308	42	1	1	2
11303_01_10x	11303	66_sub	38.59	3.08	0	Bacteroidales	order	0.701	290081	2.25	596.7	8	698954	1878	35	1	1	2
11303_01_10x	11303	bin.15_sub	96.49	4.82	0	Coprococcus comes	species	0.921	94419	3.27	33.62	68	266600	3115	57	4	0	1
11303_01_10x	11303	bin.24	99.05	1.61	50	Collinsella	genus	0.854	136173	2.24	39.63	35	232800	1896	53	2	0	3
11303_01_10x	11303	bin.27_sub	80.82	2.9	0	Roseburia	genus	0.678	32747	2.34	17.52	118	147503	2188	39	1	0	0
11303_01_10x	11303	bin.33_sub	14.37	0	0	CLASSIFICATION ERROR	CLASSIFICATION ERROR	0.689	30777	0.78	19.09	41	71615	753	18	0	0	0
11303_01_10x	11303	bin.40	39.87	0.02	100	Ruminococcaceae	family	0.763	56607	0.74	28.3	17	95653	733	4	0	0	1
11303_01_10x	11303	bin.41	99.6	1.46	88.89	Streptococcus thermophilus	species	0.685	105312	1.82	49.47	37	245837	1952	52	1	3	4
11303_01_10x	11303	bin.8	85.51	0	0	[Eubacterium] rectale	species	0.863	152344	2.08	47.35	18	631570	1903	33	2	0	0
11303_01_10x	11303	maxbin.010_sub	70.64	5	13.64	Parabacteroides merdae	species	0.663	574662	2.98	661.78	8	958597	2534	53	4	4	2
11303_01_10x	11303	maxbin.013	99.29	0.59	0	Desulfovibrio piger	species	0.997	298130	2.62	410.12	12	919514	2170	69	1	2	5
11303_01_10x	11303	maxbin.015	98.8	0.48	0	Alistipes onderdonkii subsp. vulgaris	subspecies	0.922	535569	3.5	84.62	47	738349	2938	75	4	5	5
11303_01_10x	11303	maxbin.022	97.27	1.17	0	Ruminococcaceae bacterium	species	0.963	242592	2.34	37.01	42	386530	2178	54	2	2	3
11303_01_10x	11303	maxbin.030_sub	81.9	14.84	12.5	Bacteroides	genus	0.693	24270	4.83	22.02	464	85674	4139	55	3	0	3
11303_01_10x	11303	maxbin.031_sub	45.83	0.81	0	Clostridium phoceensis	species	0.83	9313	1.19	22.98	209	29051	1179	17	0	0	1
11303_01_10x	11303	maxbin.037_sub	76.6	28.18	1.39	Blautia	genus	0.685	15932	3.39	16.84	319	62302	3074	52	0	0	0
11303_01_10x	11303	unbinned	100	310.82	4.31	Bacteria	superkingdom	0.661	17801	27.25	90.45	3050	289408	0	476	18	12	16
11303_02_10x	11303	11	94.8	6.52	50	Bacteroides stercoris	species	0.915	366400	3.98	1581.46	17	796959	3359	67	1	1	2
11303_02_10x	11303	13	99.42	4.09	0	[Ruminococcus] gnavus	species	0.848	454669	3.59	162.35	10	1214946	3430	47	3	3	0
11303_02_10x	11303	18	96.65	3.35	7.14	Paraprevotella clara YIT 11840	strain	1	562879	4.09	184.06	9	1542578	3154	64	4	4	4
11303_02_10x	11303	19	100	0.81	0	Collinsella	genus	0.855	209976	2.33	78	18	423450	1968	55	2	2	3
11303_02_10x	11303	27	99.33	0.67	100	Flavonifractor plautii 1_3_50AFAA	strain	0.978	624125	3.82	81.48	16	722411	3608	55	2	2	2
11303_02_10x	11303	28	99.03	3.86	0	[Eubacterium] rectale	species	0.852	259855	3.06	34.29	24	684449	2824	52	0	0	0
11303_02_10x	11303	44	95.34	10.88	37.1	Bacteroides	genus	0.738	263793	4.61	157.96	22	1374662	3852	61	1	1	5
11303_02_10x	11303	48	95.89	2.24	0	Roseburia faecis	species	0.836	990934	3.08	197.87	6	1244130	2937	43	2	2	0
11303_02_10x	11303	53	93.57	0.58	0	Coprococcus comes	species	0.964	203871	3.46	51.05	26	458295	3367	56	2	2	1
11303_02_10x	11303	17_sub	87.32	19.16	50.96	Bacteroides finegoldii CL09T03C10	strain	0.712	342246	5.74	291.04	22	1228133	4719	67	3	3	3
11303_02_10x	11303	23_sub	47.6	5.02	13.64	Bacteroides	genus	0.729	635126	2.59	194.94	6	1255369	2190	43	3	0	1
11303_02_10x	11303	bin.13	36.19	0.94	0	Erysipelotrichaceae	family	0.793	18808	2.24	15.75	160	95570	2226	28	0	0	0
11303_02_10x	11303	bin.14	98.46	0.95	50	Streptococcus thermophilus	species	0.716	35305	1.78	18.17	93	91596	1940	31	0	0	0
11303_02_10x	11303	bin.15	82.69	7.9	85.45	Bacteroides xylanisolvens	species	0.725	309103	5.08	262.5	29	516209	4068	53	1	1	4
11303_02_10x	11303	bin.24	56.67	0	0	Parabacteroides merdae	species	0.953	165967	2.29	39.84	14	364998	1871	50	1	0	3
11303_02_10x	11303	bin.25	98.99	0.59	0	Desulfovibrio piger	species	1	181993	2.53	25.81	23	674637	2100	61	2	3	5
11303_02_10x	11303	maxbin.004_sub	38.53	0	0	Bacteroides vulgatus	species	0.746	536328	1.98	1002.07	10	622038	1613	28	3	3	3
11303_02_10x	11303	maxbin.006	97.96	4.76	100	Akkermansia muciniphila	species	0.987	1468347	2.86	771.79	14	1468347	2395	56	3	3	3
11303_02_10x	11303	maxbin.016	100	1.89	33.33	Erysipelatoclostridium ramosum DSM 1402	strain	0.785	420915	4.05	60.46	36	641131	3970	50	3	3	3
11303_02_10x	11303	maxbin.019_sub	96.2	2.85	16.67	[Clostridium] symbiosum	species	0.751	252958	5.29	43.02	44	387884	4675	61	1	0	1
11303_02_10x	11303	unbinned	90.3	98.48	15.23	Bacteria	superkingdom	0.715	79975	14.68	450.05	803	1024236	0	218	21	19	17
11304_01_10x	11304	6	71.51	1.27	0	Lachnospiraceae	family	0.696	56149	2.72	21.15	90	206050	2367	37	2	1	1
11304_01_10x	11304	14	98.51	4.28	21.43	Bacteroides uniformis CL03T12C37	strain	0.902	3547281	4.95	264.08	8	3547281	4055	68	4	4	4
11304_01_10x	11304	33	84.07	1.34	50	[Clostridium] leptum DSM 753	strain	0.931	22184	2.4	16.44	143	63315	2106	40	0	0	2
11304_01_10x	11304	38	98.51	1.96	58.33	Bacteroides plebeius	species	1	597149	4.31	104.3	11	1597860	3634	86	6	6	4
11304_01_10x	11304	43	98.99	0	0	[Eubacterium] siraeum V10Sc8a	strain	0.85	626832	2.77	309.43	7	1147110	2462	50	3	3	3
11304_01_10x	11304	53	98.41	3.12	50	Ruminococcaceae bacterium	species	0.983	20124	2.44	48.03	193	81999	2111	48	3	0	1
11304_01_10x	11304	54	98.66	0.34	0	Ruminococcaceae bacterium	species	0.978	589763	2.36	137.69	16	635617	2235	53	3	3	5
11304_01_10x	11304	62	99.98	1.5	0	Phascolarctobacterium faecium DSM 14760	strain	0.997	2376684	2.38	322.35	3	2376684	2129	56	5	5	5
11304_01_10x	11304	64	99.31	5.91	56.14	Streptococcus thermophilus	species	0.919	43996	1.91	24.83	97	140464	1971	34	4	0	0
11304_01_10x	11304	66	64.81	0.95	25	Clostridiales	order	0.719	8787	1.77	17.91	267	23344	1554	28	1	0	0
11304_01_10x	11304	69	98.1	2.53	0	Clostridiales	order	0.785	376077	3.08	36.8	25	539248	2760	62	3	3	2
11304_01_10x	11304	2_sub	99.42	22.64	13.79	Clostridiales	order	0.67	56944	5.16	26.72	256	230881	5023	69	1	2	1
11304_01_10x	11304	45_sub	93.47	0.93	33.33	Bacteroides	genus	0.835	36817	3.62	22.21	150	143787	2922	46	3	1	3
11304_01_10x	11304	77_sub	78	1.21	33.33	Roseburia intestinalis L1-82	strain	0.85	27539	2.99	17.61	152	112201	2658	39	1	0	0
11304_01_10x	11304	81_sub	13.42	0	0	Clostridiales	order	0.886	61872	0.38	121.64	8	162749	376	1	0	0	1
11304_01_10x	11304	bin.10_sub	92.25	4.59	85.19	Bacteroides	genus	0.667	136147	5.45	130.31	60	645806	4698	66	7	7	7
11304_01_10x	11304	bin.19	91.28	0	0	Eubacterium sp.	species	0.996	252579	2.72	177.35	15	452977	2538	55	5	6	0
11304_01_10x	11304	bin.20	95.48	1.06	33.33	Alistipes	genus	0.743	46711	2.17	17.07	66	236177	1901	45	3	1	1
11304_01_10x	11304	bin.38	93.96	0	0	Lachnospiraceae	family	0.809	82598	2.72	21.49	66	211137	2421	29	0	0	0
11304_01_10x	11304	bin.40	95	0.38	100	Parabacteroides johnsonii DSM 18315	strain	0.983	190847	4.1	25.23	29	420785	3253	59	3	4	4
11304_01_10x	11304	bin.43	88.36	15.65	5.41	Flavonifractor plautii 1_3_50AFAA	strain	0.905	33311	3.44	23.08	192	87535	3292	35	0	0	0
11304_01_10x	11304	bin.5	81.88	0	0	Clostridiales	order	0.998	157137	2.25	21.77	30	243964	2017	33	2	1	0
11304_01_10x	11304	bin.50	100	3.23	60	Collinsella	genus	0.83	58790	2.19	26.08	52	149152	1838	53	3	3	3
11304_01_10x	11304	bin.52	88.65	1.68	0	Firmicutes bacterium AM55-24TS	species	0.683	59748	2.52	16.24	76	146361	2181	45	2	3	3
11304_01_10x	11304	maxbin.002	98.55	0	0	[Eubacterium] rectale	species	0.977	341259	3.6	366.59	25	777601	3384	60	4	5	0
11304_01_10x	11304	maxbin.006	94.63	0.67	0	Ruminococcaceae bacterium	species	0.861	233532	2.6	198.95	18	450958	2496	45	1	1	1
11304_01_10x	11304	maxbin.008	95.92	0	0	Ruminococcaceae	family	0.921	248554	3.1	163.62	19	566788	2732	75	6	6	5
11304_01_10x	11304	maxbin.012	100	0	0	Methanobrevibacter smithii ATCC 35061	strain	0.992	612984	1.78	96.89	8	808041	1690	33	2	2	0
11304_01_10x	11304	maxbin.029	98.55	3.85	0	Lachnospira eligens	species	0.75	55943	3.55	18.76	122	173621	3446	46	1	0	0
11304_01_10x	11304	unbinned	100	377.44	6.46	Bacteria	superkingdom	0.662	19014	28.69	41.45	3981	289035	0	433	33	47	32
11304_05_10x	11304	19	98.65	1.03	0	Parabacteroides distasonis ATCC 8503	strain	0.944	292148	4.9	55.83	24	898698	4120	67	5	1	5
11304_05_10x	11304	32	98	2.23	81.82	Bacteroidales	order	0.796	98441	3.47	342.99	50	352927	2747	77	6	7	4
11304_05_10x	11304	43	97.68	1.46	71.43	Bacteroides ovatus	species	0.864	352188	6.82	195.73	35	728017	5476	79	5	6	5
11304_05_10x	11304	47	99.62	0.38	0	Parabacteroides gordonii MS-1 = DSM 23371	strain	1	822027	6.4	63.88	11	1707351	4957	67	2	2	6
11304_05_10x	11304	49	79.99	2.09	47.06	Bacteroides finegoldii CL09T03C10	strain	0.806	44736	3.75	28.87	164	121617	2982	32	1	1	2
11304_05_10x	11304	56	99.25	1.82	33.33	Bacteroides	genus	0.721	235677	5.78	1057.88	40	532319	4762	68	6	1	4
11304_05_10x	11304	40_sub	92.39	0.37	0	Prevotella sp. CAG:891	species	1	108932	2.94	118.95	41	324672	2372	58	6	1	5
11304_05_10x	11304	bin.21	95	2.5	10	Parabacteroides johnsonii DSM 18315	strain	1	535449	4.36	91.36	11	857843	3543	66	0	0	4
11304_05_10x	11304	bin.3	95.17	1.35	0	Bacteroides uniformis	species	0.989	216566	4.9	113.11	34	480930	4105	64	2	1	3
11304_05_10x	11304	bin.7	96	1.6	50	Methanobrevibacter smithii	species	0.894	40641	1.54	15.63	56	100312	1468	30	1	1	0
11304_05_10x	11304	maxbin.007	99.41	0	0	Desulfovibrio fairfieldensis	species	1	447467	3.36	129.77	15	1280087	2760	56	3	3	3
11304_05_10x	11304	maxbin.011	99.63	2.02	0	Enterococcus faecium	species	0.675	188877	3.54	99.13	61	366794	3494	66	6	5	5
11304_05_10x	11304	maxbin.014	100	1.5	0	Phascolarctobacterium faecium DSM 14760	strain	0.675	370738	2.35	38.3	21	883733	2099	53	5	4	5
11304_05_10x	11304	unbinned	24.77	7.18	10	Life	life	0.662	36251	4.6	195.66	410	193058	0	62	6	8	5
11304_06_SR	11304	maxbin.001	98.53	5.01	62.32	Escherichia coli	species	0.776	34761	5.4	34.33	466	109353	5158	61	2	5	1
11304_06_SR	11304	unbinned	84.5	17.72	12.83	Bacteria	superkingdom	0.707	1345	5.79	9.64	10742	23655	0	56	4	0	6
11304_07_SR	11304	5	53.3	0.67	0	Rothia	genus	0.673	2176	1.24	9.81	599	12561	1153	24	2	3	1
11304_07_SR	11304	30	99.63	0	0	Enterococcus faecium	species	0.88	31318	2.86	155.36	157	93949	2767	24	0	0	0
11304_07_SR	11304	bin.3	98.61	0.18	0	Lactobacillus	genus	0.885	21122	2.81	16.8	195	83141	2612	34	0	0	0
11304_07_SR	11304	unbinned	96.39	82.32	5.17	Bacteria	superkingdom	0.662	1129	3.85	18.8	7464	15543	0	111	5	4	6
11304_08_SR	11304	bin.unbinned	0	0	0	Gammaproteobacteria	class	1	1216	0	7.19	2	1216	0	0	1	1	0
11308_01_10x	11308	37	99.26	0	0	Bacteroides uniformis CL03T12C37	strain	0.722	1039497	4.51	4424.12	14	1288974	3871	61	4	5	4
11308_01_10x	11308	maxbin.001	97.28	2.04	0	Akkermansia muciniphila	species	0.992	956286	3.2	4117.73	22	1514118	2624	58	3	3	3
11308_02_10x	11308	15	97.99	0.13	0	Flavonifractor plautii 1_3_50AFAA	strain	1	1805623	3.5	437.49	4	1805623	3267	53	2	2	2
11308_02_10x	11308	24	99.33	0	0	Ruminococcaceae	family	0.894	426687	3.12	36.87	10	1555413	2655	54	2	2	1
11308_02_10x	11308	maxbin.001	99.46	8.9	23.08	Bacteroides ovatus	species	0.89	1964291	7.05	2614.95	12	2597062	5409	77	5	5	5
11308_02_10x	11308	maxbin.002	97.96	1.36	0	Akkermansia muciniphila	species	1	861744	3.17	2489.93	7	1154003	2590	58	3	3	3
11308_02_10x	11308	maxbin.003	99.26	0.19	0	Bacteroides uniformis CL03T12C37	strain	0.772	744282	4.44	1297.95	12	1894049	3786	63	4	4	4
11308_02_10x	11308	maxbin.005	99.32	0	0	Enterocloster clostridioformis	species	0.796	971964	6.46	172.04	17	1682069	5985	75	5	5	0
11308_02_10x	11308	maxbin.006	99.37	0	0	Enterocloster aldensis	species	0.823	774526	6.04	103.28	16	1177181	5581	69	5	5	5
11308_02_10x	11308	maxbin.007	53.22	3.51	22.22	Lachnospiraceae	family	0.713	345600	4.13	61.73	38	414249	3571	58	6	5	1
11308_02_10x	11308	maxbin.008	94.9	40.45	2.17	Blautia producta	species	0.837	671809	6.49	55.43	21	1541561	5839	63	2	2	0
11308_02_10x	11308	maxbin.009	98.3	0	0	Clostridium perfringens	species	0.981	708871	4.08	30.35	47	856237	3833	62	3	6	10
11308_02_10x	11308	unbinned	45.27	8.83	0	Clostridiales	order	0.663	12905	6.17	42.55	805	275843	0	54	7	5	3
11310_01_10x	11310	7	100	0	0	Bifidobacterium longum subsp. longum	subspecies	0.745	266996	2.24	38.6	14	729671	1796	54	1	1	0
11310_01_10x	11310	12	100	0.66	0	Actinomyces sp. oral taxon 181 str. F0379	strain	0.985	201563	1.88	36.25	14	355624	1650	48	1	1	3
11310_01_10x	11310	28	98.66	0	0	Firmicutes bacterium CAG:94	species	0.965	505329	3.21	8548.01	19	618401	3027	51	1	2	2
11310_01_10x	11310	39	99.32	0	0	Enterocloster bolteae	species	0.838	1578298	6.24	494.31	10	2722837	5731	69	4	5	0
11310_01_10x	11310	bin.10_sub	91.98	1.9	33.33	Hungatella hathewayi	species	0.699	34235	6.84	15.47	287	189829	5980	58	0	0	0
11310_01_10x	11310	bin.14	98.3	0	0	Lactobacillus acidophilus	species	1	1188607	1.97	549.18	3	1188607	1848	31	3	2	0
11310_01_10x	11310	maxbin.002	99.22	0.58	66.67	Lactobacillus gasseri	species	0.81	472982	1.99	1285.41	18	534067	1910	59	4	3	4
11310_01_10x	11310	maxbin.006	99.37	0.32	0	uncultured Blautia sp.	species	0.935	454165	3.53	99.13	41	964087	3211	56	1	2	0
11310_01_10x	11310	unbinned	75.55	38.02	2.86	[Candida] glabrata	species	0.737	151343	15.86	99.29	891	1019230	0	273	13	13	6
11311_01_SR	11311	31	96.46	1.11	33.33	Dialister	genus	0.803	27412	1.68	18.37	99	106302	1594	40	0	0	0
11311_01_SR	11311	7_sub	7.78	0.32	25	Bacteroides	genus	0.69	6957	1.05	154.23	203	60284	1157	6	0	0	0
11311_01_SR	11311	maxbin.003_sub	47.07	24.49	67.68	Bacteroides	genus	0.691	5322	7.61	28.24	1977	71867	6073	47	0	0	0
11311_01_SR	11311	unbinned	99.37	306.53	44.38	Bacteroidales	order	0.71	8700	22.07	79.65	23335	110323	0	168	10	9	16
11311_02_SR	11311	bin.2	98.31	0.68	0	Prevotella copri DSM 18205	strain	0.749	34614	3.21	245.3	154	105902	2629	52	0	0	0
11311_02_SR	11311	unbinned	84.33	42.64	7.14	Life	life	0.75	1290	9.19	17.78	19654	37748	0	91	3	5	7
11320_01_SR	11320	8	78.08	0.17	0	CLASSIFICATION ERROR	CLASSIFICATION ERROR	0.749	3130	1.96	8.33	738	12353	2060	29	1	0	0
11320_01_SR	11320	34	88.98	1.6	0	Erysipelotrichaceae	family	0.692	3757	3.03	9.22	967	43175	2857	20	0	0	0
11320_01_SR	11320	39	75.34	2.68	0	Flavonifractor plautii	species	0.924	2729	2.91	8.37	1210	13591	2894	26	0	0	0
11320_01_SR	11320	maxbin.001	98.48	10.67	66	Bacteroides	genus	0.721	57298	4.78	116.98	246	213720	4007	50	0	0	0
11320_01_SR	11320	maxbin.005_sub	95.21	2.41	21.43	Paraprevotella clara YIT 11840	strain	0.834	10833	3.57	12.75	497	48365	2928	36	1	4	2
11320_01_SR	11320	unbinned	100	492.6	24.91	Bacteria	superkingdom	0.689	43372	30.74	40.69	16101	324726	0	313	6	7	9
11321_03_SR	11321	bin.1	99.06	1.53	27.27	Enterobacter cloacae complex	species group	0.734	292895	4.7	174.09	31	759294	4378	49	0	0	0
11321_03_SR	11321	bin.2	98.88	0	0	Enterococcus faecium	species	0.899	36100	2.73	40.81	125	127784	2628	19	0	0	0
11321_03_SR	11321	unbinned	98.48	250.78	23.51	Gammaproteobacteria	class	0.662	52234	23.27	49.87	30400	263095	0	209	5	4	6
11324_02_SR	11324	4	100	0	0	Faecalibacterium prausnitzii SL3/3	strain	0.95	116677	2.93	44.14	48	264979	2651	54	0	0	0
11324_02_SR	11324	10	99.53	0.01	100	Enterococcus faecalis	species	0.78	154389	2.89	75.22	37	675116	2800	22	0	0	0
11324_02_SR	11324	20	95.4	4.31	0	Fusicatenibacter sp. 2789STDY5834925	species	0.961	79425	6.96	98.73	141	301655	5945	48	0	0	0
11324_02_SR	11324	27	93.65	1.58	50	Hungatella hathewayi	species	0.98	195327	6.6	50.4	60	455275	5666	56	0	0	0
11324_02_SR	11324	37	98.11	0	0	Erysipelotrichaceae	family	0.677	136607	4.12	107.66	42	385795	3986	42	1	0	0
11324_02_SR	11324	31_sub	78.84	2.8	0	Anaerotruncus colihominis	species	0.931	2857	2.62	8.48	1063	14855	2776	25	0	0	0
11324_02_SR	11324	34_sub	92.69	43.48	96.96	Streptococcus parasanguinis	species	0.844	7842	2.81	66.81	533	72834	2538	14	0	0	0
11324_02_SR	11324	bin.10	96.31	0	0	Flavonifractor plautii 1_3_50AFAA	strain	1	148812	3.23	97.08	33	509145	3036	36	0	0	0
11324_02_SR	11324	bin.14	95.24	0	0	Eubacterium sp. UNK.MGS-26	species	0.779	111632	3.02	156.25	41	501431	2740	40	0	0	0
11324_02_SR	11324	bin.16	88.89	0	0	[Clostridium] scindens ATCC 35704	strain	1	254796	3.41	100.77	17	354915	3216	35	0	0	0
11324_02_SR	11324	bin.7	89.11	0.19	100	Enterococcus	genus	0.688	30736	2.29	21.22	120	90483	2174	14	0	0	0
11324_02_SR	11324	maxbin.007	92.13	1.13	0	Enterocloster clostridioformis	species	0.738	140066	5.82	93.66	86	389743	5208	57	0	1	0
11324_02_SR	11324	maxbin.009	90.86	0	0	Enterocloster bolteae	species	0.751	130424	5.69	54.39	66	432788	5101	40	0	0	0
11324_02_SR	11324	maxbin.013	100	0	0	Morganella morganii	species	0.847	284589	3.93	33.69	34	494492	3691	63	1	0	0
11324_02_SR	11324	maxbin.015_sub	70.01	3.99	5.88	Gordonibacter pamelaeae	species	0.771	2644	2.4	8.63	1044	16633	2669	34	1	1	1
11324_02_SR	11324	unbinned	98.09	258.62	3.65	Bacteria	superkingdom	0.664	2998	18.18	40.77	25490	274842	0	232	11	14	17
11324_03_SR	11324	5	50.95	9.37	21.74	Bacteria	superkingdom	0.702	1585	1.85	10.92	1152	5988	1869	22	3	5	2
11324_03_SR	11324	unbinned	79.36	104.91	8.12	Bacteria	superkingdom	0.671	687	6.58	5.42	18969	2677	0	82	4	0	2
11337_02_SR	11337	2	99.25	11.25	22.73	Bacteroides	genus	0.68	58636	6.26	90.85	192	349370	5259	55	0	0	0
11337_02_SR	11337	bin.2_sub	88.67	0.35	0	Bacteroides xylanisolvens	species	0.867	53656	5.07	40.77	128	294979	3857	24	0	0	0
11337_02_SR	11337	unbinned	100	295.31	70.26	Bacteroides	genus	0.677	69579	21.52	72.35	4444	346296	0	178	2	2	6
11339_01_SR	11339	0	87.08	2.46	0	Alistipes	genus	0.829	5577	2.63	10.69	560	35500	2284	28	0	0	0
11339_01_SR	11339	52	68.87	0.9	0	Acidaminococcus	genus	0.899	2442	1.4	8.23	616	10817	1617	22	0	0	0
11339_01_SR	11339	maxbin.001	99.23	1.2	50	Bacteroides vulgatus	species	0.79	23472	5.05	64.95	406	82172	4376	64	1	1	1
11339_01_SR	11339	unbinned	100	536.55	14.19	Bacteria	superkingdom	0.673	3684	29.56	10.62	32459	75203	0	171	9	8	9
11339_02_SR	11339	bin.9	92.86	0.75	33.33	Bacteroides vulgatus	species	0.856	71939	4.11	358.24	89	253497	3462	55	0	0	0
11339_02_SR	11339	unbinned	100	456.07	38.32	Bacteroides	genus	0.682	44258	35.04	112.86	21119	383221	0	235	4	9	11
11339_03_SR	11339	62	100	0.11	0	Parasutterella excrementihominis	species	0.707	48688	2.6	26.01	101	147432	2391	54	0	0	0
11339_03_SR	11339	106	99.21	2.23	14.29	Bacteroides	genus	0.71	115267	4.83	102.78	78	277016	4134	64	0	0	0
11339_03_SR	11339	bin.18	94.62	0	0	Parabacteroides merdae	species	0.756	97146	3.63	68.3	55	296653	2919	40	0	0	0
11339_03_SR	11339	maxbin.001_sub	97.74	1.9	33.33	Bacteroides vulgatus	species	0.775	63791	5.22	301.31	220	253202	4521	60	2	2	2
11339_03_SR	11339	unbinned	98.09	338.7	32.6	Bacteria	superkingdom	0.678	24877	28.59	69.05	23676	537332	0	173	3	5	8
11339_05_SR	11339	bin.1	98.17	0.94	50	Bacteroides caccae	species	0.958	77068	4.91	182.32	89	365648	4062	59	0	0	0
11339_05_SR	11339	unbinned	49.55	10.16	3.12	Bacteria	superkingdom	0.714	2179	2.18	43.9	4832	61711	0	32	3	2	2
11339_06_SR	11339	6	99.89	0.23	100	Haemophilus parainfluenzae T3T1	strain	0.888	129033	1.92	75.09	15	411862	1822	41	0	0	1
11339_06_SR	11339	55	98	0.86	57.14	Bacteroides caccae	species	0.977	83808	4.74	125.07	81	365699	3843	63	0	0	0
11339_06_SR	11339	unbinned	10.06	0.16	100	Bacteria	superkingdom	0.693	35474	1.13	90.23	1454	67627	0	16	3	3	3
11339_07_SR	11339	5	99.52	0	0	Haemophilus parainfluenzae T3T1	strain	0.822	59655	1.89	32.37	63	165371	1780	37	0	0	1
11339_07_SR	11339	bin.3	97.36	0.62	57.14	Bacteroides caccae	species	0.954	74407	4.91	149.15	92	208783	4044	59	0	0	0
11339_07_SR	11339	maxbin.003_sub	84.66	0	0	Fusobacterium nucleatum subsp. animalis	subspecies	0.695	3291	1.75	20.22	642	35551	1579	30	0	1	1
11339_08_SR	11339	22_sub	25.21	0.03	0	Enterococcus	genus	0.846	1507	0.69	8.79	447	5312	510	6	0	0	0
11339_08_SR	11339	bin.2	99.3	0.94	50	Bacteroides caccae	species	0.974	74786	5.1	159.55	88	255372	4211	55	0	0	0
11339_08_SR	11339	bin.3	99.3	0	0	Haemophilus parainfluenzae T3T1	strain	0.74	24979	1.87	27.72	130	78247	1752	35	0	0	1
11339_08_SR	11339	maxbin.003_sub	74.86	6.36	0	Bacteria	superkingdom	0.678	2100	1.48	16.44	744	19252	1249	20	0	0	0
11339_09_SR	11339	9	96.97	0.62	57.14	Bacteroides caccae	species	0.966	70450	4.86	207.48	96	255267	3930	53	0	0	0
11339_09_SR	11339	bin.2	99.08	1.31	0	Bifidobacterium breve	species	1	64606	2.22	21.57	56	170006	1884	50	0	0	0
11339_09_SR	11339	bin.4	100	0.57	0	Klebsiella variicola	species	0.805	142831	5.4	59.24	58	406580	4983	53	0	0	3
11339_09_SR	11339	bin.5	93.51	0	0	Haemophilus parainfluenzae T3T1	strain	0.688	12901	1.75	16.88	187	35795	1606	31	0	0	0
11339_09_SR	11339	unbinned	72.41	46.85	2.06	Bacteria	superkingdom	0.662	3341	3.27	61.86	6005	75348	0	73	8	7	6
11339_10_SR	11339	47	97.96	0.68	0	Akkermansia muciniphila	species	0.996	68850	2.67	42.09	57	158086	2275	47	0	0	0
11339_10_SR	11339	bin.3	97.84	0.94	50	Bacteroides caccae	species	0.983	83804	4.96	163.07	78	255267	4092	55	0	0	0
11339_10_SR	11339	maxbin.003	97.99	8.74	22.32	Klebsiella	genus	0.765	7664	6.06	15.24	1329	54244	5820	53	1	1	2
11339_10_SR	11339	unbinned	67.27	27.07	2.5	Bacteria	superkingdom	0.685	797	4.4	33.5	9770	71153	0	41	3	3	4
11339_11_SR	11339	bin.1	96.26	0.68	0	Akkermansia muciniphila	species	0.999	31203	2.56	18.9	130	103143	2185	44	0	0	0
11339_11_SR	11339	bin.2	98.65	0.94	50	Bacteroides caccae	species	0.957	88459	4.94	94.86	89	301784	4108	60	0	0	0
11339_11_SR	11339	unbinned	2.9	0	0	Bacteria	superkingdom	0.708	45673	0.84	81.66	833	74528	0	11	3	3	3
11339_12_SR	11339	5	97.03	0.62	57.14	Bacteroides caccae	species	0.966	63359	4.75	354.22	94	255365	3859	56	0	0	0
11339_12_SR	11339	26	99.24	0.7	0	Haemophilus parainfluenzae T3T1	strain	0.827	37854	1.92	14.3	81	143808	1807	37	0	0	2
11339_12_SR	11339	maxbin.002	97.96	0.68	0	Akkermansia muciniphila	species	0.998	96865	2.7	22.82	44	331667	2297	48	2	2	1
11339_12_SR	11339	unbinned	7.76	0	0	Bacteroidales	order	0.666	41018	0.87	321.56	596	74527	0	18	1	1	1
11339_13_SR	11339	8	93.75	0.96	28.57	Haemophilus parainfluenzae	species	0.723	8042	1.77	10.35	300	33696	1662	23	0	0	0
11339_13_SR	11339	12	98.11	1.27	0	Hungatella hathewayi	species	0.842	19932	6.56	12.19	447	70225	5628	45	0	0	0
11339_13_SR	11339	bin.4	98	0.62	57.14	Bacteroides caccae	species	0.962	74371	4.77	351.88	87	262971	3863	57	0	0	0
11339_13_SR	11339	bin.unbinned_sub	57.11	6.08	0	Bacteria	superkingdom	0.669	3923	2.07	129.45	693	77591	0	36	2	4	2
11339_13_SR	11339	maxbin.002	97.96	0.68	0	Akkermansia muciniphila	species	0.997	178455	2.72	114.18	37	314983	2319	48	2	1	0
11339_13_SR	11339	maxbin.003	99.88	0	0	Veillonella parvula	species	0.968	227706	2.16	59.55	21	538036	1956	41	1	4	1
11339_13_SR	11339	unbinned	53	23.03	1.48	Bacteria	superkingdom	0.673	817	2.13	10.15	5146	55877	0	52	2	0	3
11339_99_SR	11339	4	96.71	0.94	50	Bacteroides caccae	species	0.974	83808	4.7	139.03	78	457570	3842	61	0	0	0
11339_99_SR	11339	unbinned	1.72	0	0	Bacteria	superkingdom	0.689	39902	0.67	155.43	408	57193	0	6	1	1	1
11341_01_SR	11341	unbinned	0	0	0	Homo sapiens	species	0.76	1663	0.15	56.33	567	5441	0	0	0	0	0
11342_02_10x	11342	bin.1	82.02	0	0	Enterococcus faecium	species	0.815	199228	2.34	96.38	17	374030	2181	35	5	5	5
11342_02_10x	11342	unbinned	10.77	0	0	Life	life	0.697	49705	1.42	75.42	130	153977	0	21	4	3	2
11342_03_10x	11342	37_sub	99.66	0.4	0	Streptococcus parasanguinis	species	0.938	226921	2.19	61	17	497941	2090	48	3	1	3
11342_03_10x	11342	maxbin.001	94.38	0.87	33.33	Enterococcus faecium	species	0.708	269511	3.25	2665.66	57	403849	3176	46	3	3	3
11342_03_10x	11342	maxbin.002	99.18	0.82	50	Lactobacillus sp. HMSC24D01	species	0.926	202228	2.1	112.45	28	342590	2011	48	3	3	2
11344_01_10x	11344	1	99.5	13.61	22.39	Roseburia sp.	species	0.748	627918	4.13	172.43	15	980028	3903	75	6	5	3
11344_01_10x	11344	21	97.96	2.04	66.67	Akkermansia muciniphila	species	1	656158	3.2	604.32	10	723783	2589	57	3	3	3
11344_01_10x	11344	44	99.37	0	0	Clostridiales	order	0.809	530501	3.12	64.33	10	594636	2883	62	5	4	1
11344_01_10x	11344	58	100	0	0	Erysipelotrichaceae	family	0.693	390396	4.2	25.79	19	795941	4030	48	2	5	5
11344_01_10x	11344	63	98.22	1.78	0	Desulfovibrio fairfieldensis	species	1	211595	3.5	281.36	31	472472	2898	56	3	3	3
11344_01_10x	11344	64	89.87	0	0	Lachnospiraceae bacterium	species	0.999	240258	3.09	87.29	15	498307	2827	40	3	2	3
11344_01_10x	11344	17_sub	95	1.58	66.67	[Clostridium] symbiosum	species	0.767	33753	4.69	18.62	239	118290	4097	54	1	0	0
11344_01_10x	11344	27_sub	93.87	6.32	45.16	Bacteroides stercoris	species	0.988	200969	3.91	198.76	31	438085	3285	60	2	0	2
11344_01_10x	11344	3_sub	97.32	2.15	0	Flavonifractor plautii 1_3_50AFAA	strain	0.888	84159	4.17	31.7	93	318211	4095	48	2	1	1
11344_01_10x	11344	53_sub	89.6	15.81	20	Bacteroides massiliensis B84634 = Timone 84634 = DSM 17679 = JCM 13223	strain	0.682	38777	4.6	39.87	274	153751	3653	55	4	1	3
11344_01_10x	11344	bin.10_sub	95.3	7.02	5.88	[Ruminococcus] gnavus	species	0.879	111250	3.39	44.13	49	206947	3254	46	2	0	0
11344_01_10x	11344	bin.19	63.29	0	0	Lachnospiraceae	family	0.693	52861	1.96	21.39	60	137309	1914	22	0	0	0
11344_01_10x	11344	bin.31_sub	98.95	2.53	12.5	Clostridiales	order	0.719	166802	4.29	62.09	30	388119	3867	52	8	6	7
11344_01_10x	11344	bin.42	87.97	0.32	0	uncultured Blautia sp.	species	0.675	162677	2.78	31.65	26	309801	2448	44	4	2	3
11344_01_10x	11344	maxbin.002	34.81	0.37	100	Bacteroides vulgatus	species	0.822	227199	2.19	1589.18	16	422864	1986	38	4	2	2
11344_01_10x	11344	maxbin.007	92.18	6.82	17.86	Bacteroides uniformis	species	0.787	458122	4.62	508.23	34	829535	3966	61	3	2	2
11344_01_10x	11344	maxbin.010	98.88	1.12	0	Fusobacterium mortiferum ATCC 9817	strain	0.856	487284	2.58	192.23	12	1043869	2413	53	5	7	8
11344_01_10x	11344	maxbin.015	98.73	9.49	75	Lachnospiraceae bacterium	species	0.841	615794	3.07	62.18	56	986213	2942	65	5	3	0
11344_01_10x	11344	maxbin.019	93.99	0	0	CLASSIFICATION ERROR	CLASSIFICATION ERROR	0.732	184593	3.25	37.06	47	422183	2977	63	2	3	0
11344_01_10x	11344	maxbin.025_sub	51.15	3.78	50	Firmicutes	phylum	0.685	18442	2.68	27.09	300	123497	2654	38	3	3	4
11344_01_10x	11344	maxbin.027_sub	93.62	8.43	0	Eubacterium sp. 38_16	species	0.677	27415	3.45	19.41	264	112360	3116	51	2	0	0
11344_01_10x	11344	unbinned	100	313.96	25	Bacteria	superkingdom	0.668	135740	25.57	362.27	1320	1010532	0	419	33	23	22
11346_01_10x	11346	0	100	0	0	Catenibacterium sp.	species	0.998	181883	2.39	45.75	27	368172	2298	65	5	7	5
11346_01_10x	11346	2	99.33	0.67	0	Butyricicoccus	genus	0.711	149162	2.68	28.79	31	272983	2401	65	2	3	6
11346_01_10x	11346	4	100	3.77	0	[Clostridium] innocuum	species	0.877	498545	4.33	48.5	12	750177	4159	48	4	4	5
11346_01_10x	11346	10	99.89	2.77	9.09	Streptococcus thermophilus	species	0.819	49696	1.8	20.31	69	152907	1896	33	0	0	0
11346_01_10x	11346	19	96.33	10.53	55.56	Lachnospiraceae	family	0.722	379590	3.19	172.51	14	923993	3003	65	4	4	0
11346_01_10x	11346	21	99.36	1.91	0	Lachnospiraceae bacterium CAG:364	species	0.839	322084	2.83	66.13	13	434135	2641	50	4	5	0
11346_01_10x	11346	27	97.47	0	0	Lachnospiraceae bacterium	species	0.954	272530	3.14	30.04	22	703665	2852	52	1	1	1
11346_01_10x	11346	31	99.25	0.19	0	Bacteroides vulgatus	species	0.751	502539	5.73	606.66	30	655464	4935	79	6	6	6
11346_01_10x	11346	37	95.86	0	0	Streptococcus parasanguinis	species	0.929	47456	2.02	17.08	59	142243	1873	38	1	0	2
11346_01_10x	11346	38	98.27	0.83	0	Parabacteroides distasonis ATCC 8503	strain	0.957	455277	5.27	72.28	18	1084247	4561	80	8	6	8
11346_01_10x	11346	39	87.91	38.99	94.96	[Ruminococcus] gnavus	species	0.923	59862	4.77	622.35	164	179405	4699	80	5	0	0
11346_01_10x	11346	bin.23	99.46	0	0	Bacteroides ovatus	species	0.876	480512	6.38	54.55	19	1169270	5022	67	3	5	5
11346_01_10x	11346	bin.38	96.91	0.54	28.57	Escherichia coli	species	0.917	85282	4.54	19.34	96	224268	4225	60	1	4	6
11346_01_10x	11346	maxbin.003_sub	74.55	4.11	94.44	Bifidobacterium kashiwanohense PV20-2	strain	0.888	326397	1.72	472.03	7	543708	1343	36	4	4	1
11346_01_10x	11346	maxbin.005_sub	50.98	11.36	100	Bifidobacterium kashiwanohense PV20-2	strain	0.905	134440	1.08	272.78	16	424696	941	42	0	1	0
11346_01_10x	11346	maxbin.007	97.1	0.72	0	[Eubacterium] rectale	species	1	376759	3.07	169.86	10	849835	2875	52	4	1	0
11346_01_10x	11346	maxbin.011	99.33	0.13	0	Flavonifractor plautii 1_3_50AFAA	strain	0.998	983109	3.59	50.78	7	1278936	3376	55	2	2	2
11346_01_10x	11346	maxbin.015_sub	99.66	3.17	37.5	Faecalibacterium prausnitzii L2-6	strain	0.748	292610	2.96	44.31	72	474014	2722	68	1	8	8
11346_01_10x	11346	maxbin.016	98	1.23	75	Bifidobacterium longum	species	0.677	111224	2.51	36.77	70	183581	2120	50	2	1	0
11346_01_10x	11346	maxbin.017_sub	41.77	1.27	33.33	Clostridiales	order	0.68	422000	1.58	37.28	17	451789	1458	24	1	2	0
11346_01_10x	11346	maxbin.020_sub	69.09	6.01	5.88	Blautia	genus	0.806	136202	2.14	22.1	47	319396	1837	41	5	3	2
11346_01_10x	11346	maxbin.024	88.77	0	0	Clostridium	genus	0.761	42433	2.87	17.01	117	159623	2468	44	1	2	0
11346_01_10x	11346	maxbin.025_sub	45.61	1.43	0	Lachnospiraceae	family	0.709	20982	2.41	18.78	200	102239	2243	28	1	0	0
11346_01_10x	11346	unbinned	65.32	31.01	17.53	Bacteria	superkingdom	0.667	77666	7.42	117.95	563	355158	0	93	15	13	7
11346_01_SR	11346	bin.2	99.25	0.19	0	Bacteroides vulgatus	species	0.755	96302	5.2	125.07	92	357088	4399	53	0	1	1
11346_01_SR	11346	bin.3	98.79	0	0	Bacteroides ovatus	species	0.908	144917	6.07	53.65	80	550433	4717	44	0	0	1
11346_01_SR	11346	maxbin.003	98.08	0.54	0	Parabacteroides distasonis	species	0.893	68471	4.74	34.06	149	202471	3920	46	3	9	2
11346_01_SR	11346	maxbin.004	62.45	2.66	0	Bifidobacterium	genus	0.669	1981	1.58	11.03	826	15376	1627	25	4	3	1
11346_01_SR	11346	unbinned	100	434.73	12.41	Bacteria	superkingdom	0.661	1095	19.79	11.29	43553	97359	0	164	6	3	10
11346_02_SR	11346	76_sub	98.58	0.22	100	Bacteroides ovatus	species	0.856	95269	6.03	140.14	109	321405	4646	44	0	0	0
11346_02_SR	11346	bin.3	91.54	0.51	0	Parabacteroides distasonis	species	0.883	81623	4.41	53.09	71	269063	3613	52	0	0	0
11346_02_SR	11346	bin.unbinned_sub	30.7	8.27	2	Bacteria	superkingdom	0.663	4314	3.46	45.07	1078	118362	0	20	2	4	3
11346_02_SR	11346	maxbin.002	99.21	0.75	0	Bacteroides vulgatus	species	0.731	56713	5.41	68.29	192	227247	4605	47	0	0	0
11346_02_SR	11346	unbinned	84.85	34.85	6.11	Bacteria	superkingdom	0.756	11471	6.94	23.87	6134	78795	0	47	3	0	3
11346_03_SR	11346	unbinned	84.48	113.96	38.1	Bacteroidales	order	0.734	909	11.7	6.47	25325	10858	0	46	3	3	4
11346_04_10x	11346	15	91.76	0	0	Enterococcus faecium	species	0.718	107335	2.72	212.07	45	253510	2617	48	3	3	3
11346_04_10x	11346	maxbin.001	99.97	0.63	0	Escherichia coli	species	0.934	1317169	5.15	1565.34	19	1585802	4824	81	8	7	7
11346_04_10x	11346	maxbin.003	100	0	0	[Clostridium] innocuum	species	0.677	263495	4.33	127.46	65	573967	4171	49	4	6	5
11346_04_10x	11346	unbinned	0	0	0	Bacilli	class	0.668	6842	0.33	178.21	89	24866	0	6	1	2	2
11346_04_SR	11346	0	99.97	0.48	0	Escherichia coli	species	0.935	136476	4.94	183.66	72	346011	4594	61	0	1	2
11346_04_SR	11346	22	92.9	0.19	100	Enterococcus	genus	0.835	12400	2.35	20.48	245	54505	2257	25	0	0	0
11346_04_SR	11346	maxbin.002	99.06	0.31	0	[Clostridium] innocuum	species	0.839	39961	3.87	23.62	163	149481	3710	49	0	0	0
11346_04_SR	11346	unbinned	75.96	10.94	15.04	Bacilli	class	0.666	1379	2.97	22.74	4369	25778	0	41	4	2	3
11346_05_SR	11346	97_sub	95.76	1.54	20	Enterococcus	genus	0.743	16593	2.67	25.15	226	93565	2557	38	0	0	0
11346_05_SR	11346	bin.3	99.1	0.33	0	Escherichia coli	species	0.943	138760	4.62	257.52	53	346109	4265	51	0	0	1
11346_05_SR	11346	maxbin.002	99.06	0	0	[Clostridium] innocuum	species	0.828	89523	4.04	34.87	95	201816	3914	52	0	0	0
11346_05_SR	11346	unbinned	45.56	5.75	13.1	Bacteria	superkingdom	0.679	2581	2.48	67.73	4824	79576	0	38	4	4	4
11346_06_10x	11346	18	99.39	0.58	0	Streptococcus thermophilus	species	0.801	103280	1.78	38.57	34	215946	1874	35	4	2	3
11346_06_10x	11346	22	99.41	0.33	0	Escherichia coli	species	0.813	764838	4.93	1265.55	13	1855515	4611	69	0	0	2
11346_06_10x	11346	25	100	0	0	[Clostridium] innocuum	species	0.671	267361	4.17	698.21	21	572821	4029	48	5	5	5
11346_06_10x	11346	bin.5_sub	86.52	0	0	Enterococcus	genus	0.814	148735	2.54	93.55	45	227237	2451	25	2	2	2
11346_06_10x	11346	bin.8	45.26	0	0	Klebsiella pneumoniae	species	0.737	502288	2.34	937.6	7	868765	2215	31	0	0	2
11346_06_10x	11346	maxbin.006	99.63	1.5	20	Enterococcus faecalis	species	0.716	648767	3.03	47.34	30	999550	2912	42	3	2	3
11346_06_10x	11346	unbinned	36.29	1.72	0	Klebsiella pneumoniae	species	0.778	905162	3.95	710.47	162	1103835	0	65	7	6	3
11346_06_SR	11346	bin.2	99.31	0.48	0	Escherichia coli	species	0.943	111642	4.77	215.7	61	346056	4437	44	0	0	1
11346_06_SR	11346	bin.unbinned_sub	35.41	2.01	0	Bacteria	superkingdom	0.714	1925	1.19	78.95	569	80303	0	6	2	2	1
11346_06_SR	11346	maxbin.003	99.06	0	0	[Clostridium] innocuum	species	0.853	43466	3.9	26.8	163	127998	3742	45	1	4	1
11346_06_SR	11346	maxbin.004	69.17	2.95	0	Enterococcus	genus	0.717	2405	2.18	16.35	971	52960	1943	13	1	0	0
11346_07_10x	11346	26	96.65	3.6	100	Bacteroides stercoris	species	0.979	81730	3.73	935.08	85	216232	3085	53	1	1	1
11346_07_10x	11346	12_sub	84.08	2.34	50	[Ruminococcus] gnavus	species	0.938	48048	2.63	16.98	99	223961	2435	43	1	2	0
11346_07_10x	11346	21_sub	96.6	4.08	100	Subdoligranulum	genus	0.914	546827	3.89	46.16	47	1019138	3566	45	1	1	1
11346_07_10x	11346	39_sub	98.49	1.13	66.67	Bacteroides vulgatus	species	0.774	80023	5.05	453.11	114	234278	4312	76	5	0	4
11346_07_10x	11346	40_sub	99.42	27.71	41.1	Bacteroides ovatus	species	0.706	406163	7.73	29.22	155	1380904	5954	80	1	4	5
11346_07_10x	11346	bin.16	93.95	1.46	80	Streptococcus thermophilus	species	0.847	150758	1.7	105	14	288793	1807	43	3	0	0
11346_07_10x	11346	bin.18	69.37	2.38	100	Lactobacillus rhamnosus	species	0.668	45169	2.03	249.51	91	170455	2252	37	0	0	1
11346_07_10x	11346	bin.21	99.37	0.95	0	Clostridiales	order	0.723	441838	3.31	50.78	17	860681	3200	65	3	3	0
11346_07_10x	11346	bin.8	73.67	0.7	66.67	Clostridiales	order	0.678	32500	1.9	16.35	79	132108	1775	30	0	0	0
11346_07_10x	11346	maxbin.007	99.42	0.38	0	Parabacteroides distasonis ATCC 8503	strain	0.97	1272854	5.19	171.18	12	1544797	4304	81	7	8	8
11346_07_10x	11346	maxbin.010	100	0.45	0	Bifidobacterium pseudocatenulatum	species	0.979	2091481	2.44	74.99	14	2091481	2011	57	6	7	2
11346_07_10x	11346	maxbin.012	99.37	0.16	0	Lachnospiraceae bacterium	species	0.998	2006916	3.76	49.32	8	2006916	3405	56	7	7	7
11346_07_10x	11346	maxbin.014	98.11	2.83	0	Firmicutes	phylum	0.726	241030	4.93	41.51	48	516527	4888	61	7	8	5
11346_07_10x	11346	maxbin.017	68.2	0.32	0	Blautia coccoides	species	0.917	36700	4.71	17.3	227	209544	4103	46	1	2	0
11346_07_10x	11346	maxbin.019_sub	58.57	9.73	11.76	Bacteria	superkingdom	0.672	9647	3.13	32.89	537	48684	3010	45	5	5	1
11346_07_10x	11346	unbinned	62.92	57.32	25.91	Bacteria	superkingdom	0.678	28166	6.46	154.96	825	158181	0	69	7	8	9
11346_07_SR	11346	bin.1	99.23	0	0	Parabacteroides distasonis ATCC 8503	strain	0.812	166700	4.67	40.63	48	326876	3776	55	0	0	2
11346_07_SR	11346	bin.6_sub	64.54	0	0	Lactobacillus	genus	0.982	5257	1.64	33.88	327	31152	1490	14	0	0	0
11346_07_SR	11346	maxbin.001	99.26	0.37	0	Bacteroides stercoris	species	0.908	63051	4.08	124.39	144	214156	3504	57	1	2	0
11346_07_SR	11346	maxbin.002	97.7	3.51	0	Bacteroides vulgatus	species	0.745	49167	5.18	51.54	309	177041	4465	49	0	0	0
11346_07_SR	11346	unbinned	100	600.91	3.92	Bacteria	superkingdom	0.68	1340	32.84	8.99	59912	71775	0	249	11	9	14
11349_01_10x	11349	13	31.88	0	0	Firmicutes bacterium CAG:94	species	0.978	38797	1.6	15.3	69	93804	1518	28	0	1	3
11349_01_10x	11349	14	99.63	0	0	Enterococcus faecium	species	0.732	118264	3.09	40.53	56	277836	2976	42	3	2	2
11349_01_10x	11349	maxbin.001	99.7	2.73	82.35	Klebsiella pneumoniae	species	0.792	679775	5.39	4957.83	12	1289638	4939	84	9	8	8
11349_01_10x	11349	maxbin.002	100	1.02	0	Citrobacter freundii	species	0.674	1568904	5.24	1314.65	16	1593918	4981	77	6	5	5
11349_01_10x	11349	maxbin.003_sub	99.37	0	0	Ruminococcus	genus	0.674	641054	3.68	115.68	24	905873	3218	63	8	11	9
11349_01_10x	11349	unbinned	0	0	0	Firmicutes	phylum	0.683	28516	0.53	36.52	52	96567	0	16	1	3	0
11360_02_SR	11360	51	29.71	0.51	50	Haemophilus	genus	0.733	2542	0.57	10.59	250	13557	501	4	0	0	0
11360_02_SR	11360	bin.2	94.23	0.19	0	Enterocloster bolteae	species	0.956	14359	5.1	18.54	485	93088	4499	32	0	0	0
11360_02_SR	11360	bin.3	99.26	0	0	Bacteroides fragilis	species	0.734	195751	4.98	150.79	47	485194	4185	59	0	0	1
11360_02_SR	11360	bin.4	99.87	0.46	0	Escherichia coli	species	0.912	116536	4.92	53.53	78	347796	4555	61	0	0	2
11360_02_SR	11360	unbinned	99.12	368.46	5.62	Bacteria	superkingdom	0.667	3251	24.76	15.3	34803	78550	0	178	10	9	11
11360_03_SR	11360	3	79.94	0.33	25	Enterocloster bolteae	species	0.941	8317	5.14	14.34	771	52837	4725	50	0	0	0
11360_03_SR	11360	7	62.3	5.78	37.5	Fusobacterium	genus	0.72	1737	0.99	14.87	573	10975	793	3	0	0	0
11360_03_SR	11360	12_sub	57.13	8.48	22.95	Prevotella	genus	0.684	7644	2.58	16.74	396	53895	2282	12	0	0	0
11360_03_SR	11360	bin.3	98	0.91	100	Bacteroides fragilis	species	0.759	101849	4.9	86	86	245793	4093	51	0	0	1
11360_03_SR	11360	bin.5	85.36	0	0	Prevotella nigrescens CC14M	strain	0.984	34328	2.01	25.07	76	110095	1695	23	0	0	0
11360_03_SR	11360	maxbin.004_sub	38.97	8.46	3.03	Bacteria	superkingdom	0.671	4660	2.85	20.17	919	80079	2475	18	1	0	1
11360_03_SR	11360	unbinned	100	673.09	7.86	Bacteria	superkingdom	0.675	1661	25.9	15.23	47608	116650	0	229	18	18	13
11360_04_SR	11360	45	100	0	0	Acidaminococcus intestini	species	0.731	123038	2.25	64.86	28	330491	2025	50	1	0	0
11360_04_SR	11360	50	94.19	0.82	33.33	Enterococcus	genus	0.96	11412	2.67	14.92	314	42156	2542	14	1	0	0
11360_04_SR	11360	74	97.16	4.19	77.78	Veillonella parvula	species	0.944	30475	1.98	21.3	135	124729	1799	31	0	0	1
11360_04_SR	11360	80	89.75	3.44	7.32	Escherichia coli	species	0.966	4831	4.38	10.68	1166	31287	4225	34	0	0	1
11360_04_SR	11360	maxbin.001	96.21	3.31	35.14	Bacteroides	genus	0.756	44538	6.65	116.45	366	161181	5415	92	0	0	1
11360_04_SR	11360	maxbin.002	99.42	2.31	0	Parabacteroides distasonis	species	0.949	227016	5.07	85.69	60	471457	4269	58	0	5	1
11360_04_SR	11360	maxbin.005_sub	67.18	20.8	33.96	Bacteroides	genus	0.702	53624	5.84	54.25	239	321274	4776	44	0	0	0
11360_04_SR	11360	unbinned	99.84	302.48	9.6	Bacteria	superkingdom	0.68	26587	23.93	29.47	25259	496813	0	230	8	7	9
11360_05_SR	11360	12	100	0.3	0	Acidaminococcus intestini	species	0.727	123035	2.26	111.82	27	330346	2043	50	0	0	0
11360_05_SR	11360	13	99.87	0.29	0	Escherichia coli	species	0.951	114644	5.14	32.82	103	347987	4756	58	0	0	1
11360_05_SR	11360	39	100	0	0	CLASSIFICATION ERROR	CLASSIFICATION ERROR	1	188224	1.7	52.51	13	254324	1614	49	0	0	0
11360_05_SR	11360	4_sub	98.2	0	0	Veillonella parvula	species	0.906	12044	1.89	20.71	222	43979	1669	19	0	0	1
11360_05_SR	11360	bin.11_sub	99.24	118.1	63.4	Bacteroides	genus	0.68	44207	13.46	68.41	536	273852	10802	92	0	0	1
11360_05_SR	11360	bin.5_sub	99.42	0	0	[Ruminococcus] gnavus	species	0.861	78274	3.31	30.38	74	207831	3113	44	0	0	0
11360_05_SR	11360	bin.6	99.23	4.2	15.79	Bacteroides vulgatus	species	0.836	63586	4.51	148.02	142	214435	3569	44	0	0	0
11360_05_SR	11360	bin.8	99.42	0.9	0	Parabacteroides distasonis	species	0.993	179597	4.68	95.24	41	507931	3845	60	0	0	0
11360_05_SR	11360	bin.unbinned_sub	43.6	7.97	8	Bacteria	superkingdom	0.667	3011	4.13	46.87	1561	98965	0	47	6	12	6
11360_05_SR	11360	maxbin.001_sub	21.87	0.16	0	Bacteroides	genus	0.678	12258	1.72	133.46	249	177669	1467	35	0	0	0
11360_05_SR	11360	maxbin.009_sub	95.17	3.87	4.17	Enterococcus	genus	0.77	6092	3.08	14.87	742	41202	2887	28	0	0	0
11360_05_SR	11360	maxbin.010	78.07	1.42	0	Firmicutes	phylum	0.699	2541	2.61	11.67	1138	19901	2306	8	0	0	0
11360_05_SR	11360	maxbin.011	70.03	0.05	0	Bilophila wadsworthia	species	0.924	2143	2.21	9.45	1099	8976	2243	21	0	0	0
11360_05_SR	11360	unbinned	75.56	87.72	0.93	Bacteria	superkingdom	0.66	737	9.39	11.14	24215	126672	0	142	10	0	5
11365_01_SR	11365	31	99.33	0.13	0	Flavonifractor plautii 1_3_50AFAA	strain	0.975	100130	3.59	106.6	62	422292	3335	47	0	0	0
11365_01_SR	11365	32	100	0	0	[Clostridium] innocuum	species	0.8	110295	3.94	33.15	56	365595	3774	42	0	0	0
11365_01_SR	11365	53	98.95	0.63	0	Lachnospiraceae	family	0.727	198698	3.09	132.21	34	377455	2711	47	0	0	0
11365_01_SR	11365	58	98.54	1.66	0	Sellimonas intestinalis	species	0.902	196054	3.09	23.73	26	395888	2881	30	0	0	0
11365_01_SR	11365	69	98.36	0	0	[Clostridium] symbiosum	species	0.876	31848	4.4	25.74	203	123156	3761	28	0	0	0
11365_01_SR	11365	94	97.96	0.68	0	Akkermansia muciniphila	species	0.999	225790	2.75	338.98	20	501745	2301	49	0	0	0
11365_01_SR	11365	19_sub	98.83	1.75	0	Firmicutes	phylum	0.703	63186	3.89	191.53	126	245871	3645	35	0	0	0
11365_01_SR	11365	bin.8	96.82	0.32	0	Blautia	genus	0.986	262527	5.6	86.09	39	432240	4797	49	0	0	0
11365_01_SR	11365	maxbin.003	95.91	1.34	50	[Ruminococcus] gnavus	species	0.814	96918	3.14	213.91	82	369191	3012	36	0	0	0
11365_01_SR	11365	maxbin.004_sub	79.87	1.34	0	Eubacterium sp. 38_16	species	0.863	119163	2.54	203.73	52	218812	2248	48	0	0	0
11365_01_SR	11365	unbinned	100	380.92	19.24	Clostridiales	order	0.671	49376	23.52	115.17	16874	232943	0	282	13	15	18
11369_01_10x	11369	0	99.41	0.59	0	Bilophila wadsworthia	species	0.76	41399	3.85	24.24	159	123302	3357	55	0	0	2
11369_01_10x	11369	5	57.75	0.81	0	Parolsenella catena	species	0.746	12808	1.41	14.31	161	58394	1259	40	0	0	1
11369_01_10x	11369	11	95.09	0	0	Tannerella sp. CAG:51	species	0.733	53591	3.37	93.92	88	230140	2625	54	1	0	4
11369_01_10x	11369	35	98.11	2.46	30	Firmicutes	phylum	0.971	71874	2.63	192.81	55	238511	2769	50	1	2	4
11369_01_10x	11369	bin.17	100	0	0	Erysipelatoclostridium ramosum	species	0.82	106592	3.39	30.97	47	261456	3250	47	0	0	1
11369_01_10x	11369	maxbin.001	68.71	1.22	41.67	Bacteroides xylanisolvens	species	0.767	191768	4.57	3061.99	44	353069	3494	43	4	2	1
11369_01_10x	11369	maxbin.005	86.8	2.04	11.11	Bacteroides stercoris	species	0.89	90791	3.72	1039.6	74	503982	3159	61	5	0	0
11369_01_10x	11369	maxbin.006	93.94	11.36	70	Bacteroides	genus	0.713	88633	4.79	709.63	105	346707	4123	74	3	0	2
11369_01_10x	11369	maxbin.007	86.39	8.66	17.91	Bacteroides thetaiotaomicron	species	0.921	176846	5.43	451.3	63	450110	4357	57	1	1	3
11369_01_10x	11369	unbinned	89.13	69.47	40.73	Bacteroides	genus	0.67	63303	12.67	795.57	849	682110	0	193	8	10	5
11373_01_10x	11373	5	95.71	1.9	0	Clostridiales	order	0.669	49658	2.44	21.83	73	118890	2305	40	0	0	0
11373_01_10x	11373	19	97.45	6.14	75	Ruminococcus	genus	0.903	196115	3.84	56.47	44	342849	3325	53	5	0	5
11373_01_10x	11373	23	97.31	8.22	3.23	Dorea formicigenerans	species	0.831	62656	3.13	23.6	113	147627	2915	40	0	0	0
11373_01_10x	11373	25	99.33	2.36	0	[Clostridium] leptum DSM 753	strain	0.773	206513	3.35	110.51	34	498781	3118	61	3	4	5
11373_01_10x	11373	48	98.95	0.63	0	Blautia	genus	0.767	183045	3.58	72.21	26	450629	3193	57	6	1	2
11373_01_10x	11373	50	96.64	0	0	Clostridiales	order	0.732	189051	2.22	21.41	33	305807	2144	41	0	0	3
11373_01_10x	11373	60	98.45	0.78	0	Lactobacillus gasseri	species	0.931	136307	1.91	18.19	52	269713	1853	39	0	0	0
11373_01_10x	11373	63	97.32	0.19	0	Clostridiales	order	0.826	131020	3.14	41.82	33	298872	2856	52	1	0	0
11373_01_10x	11373	86	98.83	3.61	0	Sellimonas intestinalis	species	0.879	333196	3.53	173.28	19	907059	3396	56	1	2	0
11373_01_10x	11373	0_sub	94.72	1.27	50	Clostridiales	order	0.702	230989	3.15	139.1	20	337535	2883	62	4	1	0
11373_01_10x	11373	13_sub	94.3	4.19	28.57	Clostridiales	order	0.748	272220	2.45	78.74	20	711724	2334	37	3	1	0
11373_01_10x	11373	73_sub	79.89	0.91	0	Eubacterium ramulus	species	0.996	69650	2.86	90.34	57	172534	2441	43	5	3	4
11373_01_10x	11373	bin.14	84.9	0.97	50	Blautia	genus	0.823	52835	2.28	24.33	60	166566	2034	47	0	0	0
11373_01_10x	11373	bin.20	85.74	10.76	4.35	Flavonifractor plautii 1_3_50AFAA	strain	1	352185	3.42	105.07	14	653991	3231	38	0	0	0
11373_01_10x	11373	bin.21	97.17	0	0	Coprobacillus cateniformis	species	0.976	154893	3.55	55.15	39	315434	3518	46	1	2	2
11373_01_10x	11373	bin.27	99.37	7.96	54.55	Clostridiales	order	0.702	109612	3.6	175.48	48	262394	3231	51	6	6	6
11373_01_10x	11373	bin.28	99.31	1.55	91.67	uncultured Clostridium sp.	species	0.814	306079	2.82	39.06	19	458789	2830	41	0	0	1
11373_01_10x	11373	bin.36	89.47	0.58	100	Clostridiales	order	0.706	27738	2.24	17.87	118	108251	2069	30	0	0	0
11373_01_10x	11373	bin.39	97.03	1.19	0	Bacteroides uniformis CL03T12C37	strain	0.688	806559	5.42	3851.72	18	1956142	4829	66	3	2	2
11373_01_10x	11373	bin.40_sub	79.92	2.53	83.33	[Ruminococcus] gnavus	species	0.982	75184	2.47	253.94	45	169951	2357	32	6	2	1
11373_01_10x	11373	bin.49	88.59	0.17	0	Anaeromassilibacillus sp. Marseille-P3371	species	0.902	77112	2.3	23.42	53	234502	2010	39	1	2	1
11373_01_10x	11373	bin.56	98.1	0	0	Coprococcus	genus	0.899	234782	2.67	60.23	14	440706	2522	42	4	1	2
11373_01_10x	11373	maxbin.008	97.96	0.68	0	Akkermansia sp.	species	0.821	365683	3.18	191.5	23	448204	2613	55	3	3	2
11373_01_10x	11373	maxbin.012_sub	88.22	8.28	8.7	Lachnospiraceae	family	0.67	115052	3.91	135.51	128	442246	3837	63	4	1	0
11373_01_10x	11373	maxbin.018	90.21	8.5	55.88	Enterocloster bolteae	species	0.678	146987	6.03	80.74	82	768810	6033	58	6	1	1
11373_01_10x	11373	maxbin.019	86.02	1.92	0	Eisenbergiella massiliensis	species	0.98	567092	5.51	74.96	27	1071927	4737	41	2	0	0
11373_01_10x	11373	maxbin.020	98.66	3.02	0	Ruminococcaceae bacterium	species	0.858	263328	2.63	66.68	42	499123	2527	54	0	0	4
11373_01_10x	11373	maxbin.028_sub	79.37	7.75	32	Clostridiales	order	0.697	37528	3.13	35.28	217	107826	2812	31	4	0	0
11373_01_10x	11373	maxbin.041_sub	82.61	5.39	46.51	Hungatella hathewayi	species	0.731	22948	5.28	17.44	412	98167	4679	55	1	0	1
11373_01_10x	11373	unbinned	100	630.21	15.05	Clostridiales	order	0.667	18600	49.82	81.17	5488	955658	0	676	39	29	17
11375_01_SR	11375	1	98.54	0.79	50	Erysipelotrichaceae	family	0.779	26193	3.95	13.71	226	140905	3871	39	0	0	0
11375_01_SR	11375	7	97.32	2.73	7.69	Roseburia	genus	0.938	28496	3.32	14.38	186	76365	3005	39	0	0	0
11375_01_SR	11375	11	86.45	1.98	0	Erysipelotrichaceae	family	0.723	3185	2.89	8.54	1049	41223	2717	16	0	0	1
11375_01_SR	11375	19	99.98	1.5	0	Phascolarctobacterium faecium DSM 14760	strain	0.78	443413	2.33	39.16	14	725153	2175	52	0	0	0
11375_01_SR	11375	41_sub	99.52	0.72	66.67	[Eubacterium] rectale	species	0.894	119776	3.51	57.9	79	361319	3237	46	0	0	0
11375_01_SR	11375	bin.1	82.61	0	0	Sutterella wadsworthensis	species	0.762	52142	1.71	26.65	53	132593	1398	43	0	0	0
11375_01_SR	11375	bin.10	96.64	0.13	0	Flavonifractor plautii	species	1	40212	3.42	20.53	116	145072	3221	39	0	0	0
11375_01_SR	11375	bin.12	98.88	0	0	Bacteroides uniformis	species	0.919	113911	4.63	271.51	56	411912	3958	48	0	0	0
11375_01_SR	11375	bin.8	98.81	1.4	16.67	Bacteroides xylanisolvens	species	0.75	87472	5.96	279.33	102	287011	4655	52	0	0	0
11375_01_SR	11375	maxbin.003	99.25	1.69	40	Bacteroides	genus	0.697	126531	5.48	202.73	104	372399	4495	51	0	0	0
11375_01_SR	11375	unbinned	100	601.17	9.76	Bacteria	superkingdom	0.662	2385	42.47	15.82	55805	167280	0	267	13	14	13
11375_02_SR	11375	23	96.65	0	0	Bacteroides uniformis	species	0.906	98519	4.31	185.13	61	296372	3637	43	0	0	0
11375_02_SR	11375	26	59.82	4.92	0	Clostridiales	order	0.813	2070	1.84	7.9	952	9575	1916	22	0	0	1
11375_02_SR	11375	bin.1	97.01	1.5	0	Phascolarctobacterium faecium DSM 14760	strain	0.769	77310	2.08	16.63	38	262000	1956	45	0	0	1
11375_02_SR	11375	bin.3	97.82	0	0	Enterocloster clostridioformis	species	0.692	72692	5.49	15.88	131	205058	4982	49	0	0	0
11375_02_SR	11375	bin.5	99.25	1.32	25	Bacteroides	genus	0.709	106441	5.31	228.01	73	372399	4360	52	0	0	1
11375_02_SR	11375	maxbin.003_sub	98.36	2.11	44.44	Bacteroides xylanisolvens	species	0.749	72806	6.11	95.22	188	194203	4777	44	1	3	0
11375_02_SR	11375	unbinned	93.65	183.71	21.09	Bacteria	superkingdom	0.675	2739	19.62	24	24088	105818	0	105	3	4	6
11379_01_SR	11379	36	98.83	0.45	100	Bacteroides	genus	0.771	71456	4.95	180.34	123	244679	4101	53	0	0	0
11379_01_SR	11379	42	77.26	3.65	33.33	Bifidobacterium adolescentis	species	0.776	3444	1.86	13.93	630	30960	1717	38	0	0	0
11379_01_SR	11379	bin.4	98.08	0.38	0	Parabacteroides	genus	0.783	53826	4.46	25.73	126	121169	3581	42	0	0	0
11379_01_SR	11379	bin.7	96.25	1.35	33.33	Sutterellaceae	family	0.745	29828	2.02	19.33	103	156227	1803	41	0	0	0
11379_01_SR	11379	bin.9	99.52	0.28	100	Roseburia inulinivorans	species	0.994	34970	3.11	27.15	128	92886	2827	40	0	0	0
11379_01_SR	11379	maxbin.011	60.39	4.55	0	Bacteria	superkingdom	0.677	2862	4.19	12.67	1698	29214	3736	40	0	0	1
11379_01_SR	11379	unbinned	100	1216.25	11.93	Bacteria	superkingdom	0.662	4627	59.45	16.91	76240	281276	0	427	17	17	15
11379_02_SR	11379	12	86.74	1.45	42.86	[Eubacterium] rectale	species	0.739	5705	1.98	15.08	447	17435	1703	7	0	0	0
11379_02_SR	11379	28	100	12.93	57.89	Bacteroides	genus	0.688	40398	7.55	113.38	361	333488	6514	50	0	0	1
11379_02_SR	11379	56	98.75	0.96	0	Sutterellaceae	family	0.683	37878	2.25	23.33	109	153824	2015	44	0	0	0
11379_02_SR	11379	6_sub	93.74	2.32	33.33	Enterocloster bolteae	species	0.98	17836	5.62	20.31	463	103861	4988	37	0	0	0
11379_02_SR	11379	bin.17	97.32	0	0	Eubacterium sp.	species	0.931	148651	2.65	84.53	32	349932	2360	40	0	0	0
11379_02_SR	11379	bin.9	96.26	1.36	50	Akkermansia	genus	0.707	50131	2.96	26.14	99	135451	2463	44	0	0	0
11379_02_SR	11379	maxbin.006	95.36	0.58	33.33	Parabacteroides	genus	0.797	48877	4.3	28.18	150	101815	3432	38	1	0	0
11379_02_SR	11379	maxbin.013_sub	96.53	13.94	5.41	Clostridiales	order	0.704	17807	3.6	19.61	529	73691	3346	56	0	0	0
11379_02_SR	11379	unbinned	100	1566.34	8.83	Bacteria	superkingdom	0.67	4927	76.8	24.97	79175	212727	0	584	11	19	35
11379_03_SR	11379	18_sub	38.72	0.64	33.33	Enterocloster bolteae	species	0.964	1722	2.2	8.63	1301	8237	2129	12	0	0	0
11379_03_SR	11379	bin.1	94.22	0.68	0	Akkermansia	genus	0.706	84014	2.93	59.55	50	201264	2406	44	0	0	0
11379_03_SR	11379	maxbin.008	44.97	18.4	20	Bacteroidales	order	0.686	2042	2.8	14.03	1357	69044	2493	13	1	1	1
11379_03_SR	11379	unbinned	100	678.17	46.2	Bacteria	superkingdom	0.666	5720	42.24	24.82	43095	279330	0	227	3	4	7
11383_04_SR	11383	unbinned	20.68	4.85	0	Life	life	0.675	662	2.02	1.9	7234	2151	0	20	3	2	3
11400_01_SR	11400	unbinned	92.95	132.46	20	Bacteria	superkingdom	0.688	1539	8.93	7.65	15622	12982	0	80	4	5	6
11400_02_SR	11400	unbinned	0	0	0	Homo sapiens	species	0.844	941	1.98	12.54	4239	5376	0	5	0	0	1
11400_99_SR	11400	unbinned	0	0	0	Homo sapiens	species	0.742	702	0.23	34.45	954	5441	0	0	0	0	1
11410_01_SR	11410	16	99.33	0	0	Firmicutes	phylum	0.674	38697	3.06	28.08	138	125482	2968	49	1	0	1
11410_01_SR	11410	3_sub	69.87	23.79	2.45	Firmicutes	phylum	0.691	1719	2.1	10.59	1262	9624	1815	13	0	0	0
11410_01_SR	11410	bin.2	52.2	0.09	0	Erysipelotrichaceae	family	0.689	3681	1.01	11.37	266	20679	864	3	0	0	0
11410_01_SR	11410	bin.4	95.91	0.19	0	Bacteroides sp. AM16-15	species	0.93	73162	3.88	224.54	81	214744	3293	48	0	0	0
11410_01_SR	11410	unbinned	97.96	180.08	4.36	Bacteria	superkingdom	0.672	2107	10.85	40.1	19061	130819	0	108	8	9	9
11410_02_SR	11410	0	97.96	0	0	Subdoligranulum	genus	0.702	128225	3.46	53.09	66	248237	3070	49	1	1	1
11410_02_SR	11410	bin.1	93.24	0.04	0	Firmicutes	phylum	0.866	11661	3.68	13.36	399	54748	3508	27	0	0	0
11410_02_SR	11410	bin.3	86.59	0.47	0	Flavonifractor plautii 1_3_50AFAA	strain	0.903	9935	2.35	17.66	298	58788	2212	29	0	0	0
11410_02_SR	11410	bin.4	98.88	0.56	0	Bacteroides sp. AM16-15	species	0.934	85341	4.16	102.55	87	251612	3605	41	0	0	0
11410_02_SR	11410	bin.9	97.03	0.31	0	Bacteroides uniformis	species	0.893	181170	4.25	159.89	40	324054	3538	43	0	0	0
11410_02_SR	11410	maxbin.006_sub	93.41	10.99	3.33	Firmicutes	phylum	0.703	3337	2.41	11.27	923	18353	2245	27	0	0	0
11410_02_SR	11410	unbinned	96.39	170.72	5.2	Firmicutes	phylum	0.665	1609	14.58	24.13	22824	87305	0	208	9	9	10
11412_01_SR	11412	18	97.32	1.34	0	Ruminococcaceae bacterium UBA1691	species	0.924	103968	2.94	61.99	43	303327	2646	39	0	0	2
11412_01_SR	11412	21	88.79	0.65	0	Clostridiales	order	0.662	10051	2.25	14.56	308	36127	2028	17	0	0	0
11412_01_SR	11412	42	49.2	1.66	0	Lactobacillus gasseri	species	0.826	1967	0.87	10.1	450	13261	679	18	0	0	0
11412_01_SR	11412	50	89.06	0.16	50	Bacteria	superkingdom	0.669	7183	2.13	14.53	385	141733	1958	23	0	0	0
11412_01_SR	11412	67	97.96	0.68	0	Akkermansia muciniphila	species	1	133276	2.75	205.77	39	227866	2338	47	0	0	0
11412_01_SR	11412	27_sub	100	5.93	28.57	Alistipes	genus	0.844	148524	3.3	312.52	38	586219	2798	48	0	0	1
11412_01_SR	11412	29_sub	85.45	2.35	50	Oscillibacter sp.	species	0.852	61390	2.09	76.21	51	253326	1988	32	0	0	1
11412_01_SR	11412	5_sub	98.76	1.27	0	Clostridiales	order	0.873	47245	4.59	36.58	149	151277	4305	44	0	0	0
11412_01_SR	11412	69_sub	95.9	2.51	19.05	Bacteroides thetaiotaomicron	species	0.91	102730	6.36	165.36	98	285399	5086	50	0	0	2
11412_01_SR	11412	bin.14	94.95	0.48	0	Alistipes	genus	1	337483	3.44	273.82	19	496038	2754	40	0	0	0
11412_01_SR	11412	bin.18	98.25	1.17	50	Lachnospiraceae bacterium	species	0.733	87236	2.64	31.33	54	237091	2436	34	0	0	0
11412_01_SR	11412	bin.26	96.56	0.19	0	Bacteroidaceae bacterium	species	0.907	80173	3.65	57.9	66	200042	2909	42	0	0	0
11412_01_SR	11412	bin.28	94.34	0	0	Erysipelotrichaceae	family	0.748	15489	2.95	21.42	282	81233	2735	43	0	0	0
11412_01_SR	11412	bin.41	97.77	0.19	0	Bacteroides stercoris	species	0.991	62191	3.33	122.64	88	121037	2749	43	0	0	0
11412_01_SR	11412	bin.45_sub	62.25	0.22	0	Flavonifractor plautii 1_3_50AFAA	strain	0.946	13669	1.57	45.97	164	49401	1560	15	0	0	0
11412_01_SR	11412	bin.7_sub	94.27	20.55	2.63	Firmicutes	phylum	0.735	20026	2.84	69.79	211	135454	2650	39	0	0	2
11412_01_SR	11412	maxbin.005	98.75	0	0	Burkholderiales bacterium YL45	species	0.981	50694	2.76	150.04	102	164608	2408	50	0	1	0
11412_01_SR	11412	maxbin.007	97.99	0.34	100	Firmicutes bacterium CAG:94	species	0.979	33152	2.65	136.58	139	162475	2435	38	0	0	3
11412_01_SR	11412	maxbin.008	99.06	0.94	0	[Clostridium] innocuum	species	0.892	115449	4.13	96.11	82	232545	3978	47	0	0	0
11412_01_SR	11412	maxbin.014	89.93	0.67	0	[Clostridium] leptum DSM 753	strain	0.781	95876	3.43	56.29	132	222566	3172	40	0	0	1
11412_01_SR	11412	unbinned	100	1739.75	6.81	Bacteria	superkingdom	0.665	3298	80.89	21.8	123574	227809	0	834	24	27	56
11412_02_SR	11412	18	100	0	0	Erysipelotrichaceae	family	0.729	9002	3.19	19.36	509	91015	2940	20	0	0	0
11412_02_SR	11412	23	98.75	0	0	Burkholderiales bacterium YL45	species	0.997	47404	2.69	32.85	91	148927	2374	47	0	0	0
11412_02_SR	11412	6_sub	91.13	0.73	0	Bacteroides thetaiotaomicron	species	0.945	123639	6.02	90.95	83	403859	4724	41	0	0	0
11412_02_SR	11412	bin.1	97.01	0.56	0	Bacteroidaceae bacterium	species	0.826	96231	3.96	54.06	71	254470	3129	45	0	0	0
11412_02_SR	11412	bin.4	99.26	3.35	21.43	Bacteroides stercoris	species	0.885	59867	3.95	163.88	112	136738	3341	49	0	0	0
11412_02_SR	11412	maxbin.003	97.96	0.68	0	Akkermansia muciniphila	species	0.995	133298	2.77	77.4	42	370227	2347	49	2	1	0
11412_02_SR	11412	maxbin.005_sub	38.27	1.5	0	Streptococcus thermophilus	species	0.676	1656	0.81	11.13	484	10826	743	14	2	1	0
11412_02_SR	11412	maxbin.007	88.16	10.36	9.09	Flavonifractor plautii	species	0.849	3892	3.33	16.28	1117	24267	3157	29	0	0	0
11412_02_SR	11412	unbinned	100	351.11	4.73	Bacteria	superkingdom	0.675	990	17.52	16.43	33933	147698	0	215	6	9	13
11412_03_SR	11412	18	98.96	1.6	0	Alistipes sp.	species	0.666	20568	3.03	20.55	203	99513	2577	44	0	0	0
11412_03_SR	11412	22	98.76	1.46	25	Clostridiales	order	0.846	43839	4.75	32.53	165	120600	4497	57	0	0	0
11412_03_SR	11412	26	95.82	1.3	75	Bacteroides stercoris	species	0.909	41566	3.59	59.19	135	103803	3061	46	0	0	0
11412_03_SR	11412	maxbin.002	97.96	0.68	0	Akkermansia muciniphila	species	0.993	170477	2.78	155.04	44	370173	2359	47	1	1	0
11412_03_SR	11412	maxbin.004_sub	83.82	4.87	24.44	Bacteroides thetaiotaomicron	species	0.792	64339	6.22	45.77	475	175090	5056	76	0	1	1
11412_03_SR	11412	unbinned	88.64	113.85	4.95	Bacteria	superkingdom	0.685	1285	10	24.24	23807	147682	0	102	7	8	8
11412_04_SR	11412	1	55.33	0.62	0	Burkholderiales bacterium YL45	species	0.941	2650	1.86	10.27	778	10019	1624	21	0	0	0
11412_04_SR	11412	12	94.95	2.08	0	Alistipes sp.	species	0.687	9287	2.66	17.44	406	98213	2243	39	0	0	0
11412_04_SR	11412	29	61.68	1.34	20	Clostridiales	order	0.826	2097	1.96	11.03	1002	7980	1973	27	0	0	1
11412_04_SR	11412	37	97.96	0.68	0	Akkermansia muciniphila	species	0.997	124591	2.76	101.07	38	370173	2346	47	0	0	0
11412_04_SR	11412	maxbin.001_sub	98.88	3.77	47.37	Bacteroides stercoris	species	0.807	41568	4.42	114.54	253	147843	3934	84	4	3	3
11412_04_SR	11412	unbinned	100	493.78	12.77	Bacteria	superkingdom	0.67	6301	23.55	18.04	35995	199878	0	215	6	8	12
11419_01_SR	11419	25	90.36	83.97	81.58	Veillonella	genus	0.687	8939	4.28	20.29	696	75590	3750	41	0	0	0
11419_01_SR	11419	29	100	1.2	11.11	Klebsiella	genus	0.705	102177	6.22	64.29	98	327827	5836	52	0	0	2
11419_01_SR	11419	35	79	4.22	22.22	Lactobacillus antri DSM 16041	strain	0.929	3971	1.79	10.92	562	18516	1711	24	0	0	0
11419_01_SR	11419	44	97.96	0.68	0	Clostridiales	order	0.691	33937	2.56	22.23	108	123861	2383	44	0	0	0
11419_01_SR	11419	26_sub	83.01	14.27	20.19	Streptococcus	genus	0.684	2627	2.11	13.67	904	23469	1878	19	0	0	0
11419_01_SR	11419	bin.16	97.62	0.68	0	Akkermansia muciniphila	species	1	105647	2.97	129.12	40	277589	2421	52	0	0	0
11419_01_SR	11419	bin.4	100	0	0	Erysipelatoclostridium ramosum	species	0.973	117800	3.29	28.71	43	324436	3093	39	0	0	0
11419_01_SR	11419	bin.5	99.35	0.38	0	Bacteroides faecis	species	0.8	116248	6.23	111.91	79	400035	5179	59	0	0	0
11419_01_SR	11419	bin.7	95.25	0.37	0	Campylobacter gracilis	species	0.998	25328	2.18	17.54	116	84542	2030	38	1	0	0
11419_01_SR	11419	maxbin.004_sub	99.42	0.1	0	[Ruminococcus] gnavus	species	0.869	161897	3.58	59.75	100	640924	3372	46	0	0	1
11419_01_SR	11419	maxbin.012_sub	56.43	8.9	4.35	Bacteria	superkingdom	0.667	2744	2.66	12.22	1129	16979	2527	33	0	1	0
11419_01_SR	11419	maxbin.015	81.51	18.71	5.66	Clostridiales	order	0.666	2695	3.2	10.1	1390	13029	3016	13	0	1	0
11419_01_SR	11419	unbinned	100	1351.35	3.05	Bacteria	superkingdom	0.664	1284	57.12	8.89	113011	57175	0	416	24	24	25
11419_02_SR	11419	unbinned	100	285.29	4.62	Life	life	0.663	1506	9.91	10.21	19261	9319	0	158	8	10	11
11419_04_SR	11419	unbinned	98.28	157.97	29.72	Bacilli	class	0.692	48048	7.6	49.75	8043	179708	0	112	3	2	4
11419_05_SR	11419	bin.1	98.65	8.05	55.26	Staphylococcus	genus	0.776	56609	2.58	166.15	65	146771	2436	22	0	0	1
11422_04_SR	11422	21	78.23	2.69	20	Life	life	0.666	9512	2.08	10.88	296	40511	1933	21	0	0	0
11422_04_SR	11422	26	98.16	0	0	Morganella morganii	species	0.901	159049	3.78	40.85	44	598729	3529	44	0	0	0
11422_04_SR	11422	33	92.2	1.75	14.29	Campylobacter showae	species	0.924	4879	1.93	8.33	484	20847	1800	25	0	0	0
11422_04_SR	11422	35	93.82	0	0	Fusobacterium nucleatum subsp. polymorphum	subspecies	0.84	3834	1.86	9.5	603	21823	1617	33	0	0	0
11422_04_SR	11422	maxbin.004	98.8	1.85	50	Veillonella parvula	species	0.825	42800	2.41	100.2	144	332452	2158	36	0	0	0
11422_04_SR	11422	unbinned	100	1207.89	8.06	Bacteria	superkingdom	0.672	17523	52.59	43.34	57921	251578	0	502	15	12	21
11432_01_SR	11432	16	95.95	2.24	81.82	Eubacterium sp.	species	0.861	25275	2.45	25.69	166	71109	2125	33	0	0	0
11432_01_SR	11432	23	98.5	0.65	33.33	Parabacteroides distasonis	species	0.911	46290	4.65	25.63	182	150520	3777	38	0	0	0
11432_01_SR	11432	37	99.84	0.74	50	Sutterellaceae	family	0.687	29461	2.71	22.15	173	106357	2451	45	0	1	1
11432_01_SR	11432	46	91.28	0.69	50	Firmicutes bacterium CAG:83	species	0.999	25534	1.86	27.13	102	78035	1731	36	0	0	1
11432_01_SR	11432	55	89.85	0.48	0	Akkermansia muciniphila	species	0.8	4423	2.37	12.26	686	20082	2284	34	0	0	0
11432_01_SR	11432	15_sub	99.33	1.01	0	Ruminococcus	genus	0.769	34519	2.07	22.85	101	177876	1898	32	0	0	1
11432_01_SR	11432	36_sub	71.64	15.34	4.26	Clostridiales bacterium UBA7739	species	0.665	1743	2.22	10.52	1264	10227	2201	35	0	1	1
11432_01_SR	11432	bin.1	89.91	4.23	26.92	Bacteroides cellulosilyticus	species	0.925	101346	6.58	52.4	130	215632	5031	43	0	0	0
11432_01_SR	11432	bin.10	99.25	0.75	0	Bacteroides	genus	0.689	131051	5.26	93.15	70	435001	4226	45	0	0	0
11432_01_SR	11432	bin.11	97.92	0.56	100	[Eubacterium] rectale	species	0.861	31693	2.36	46.51	108	101150	2081	27	0	0	0
11432_01_SR	11432	bin.16	94.73	1.27	33.33	Blautia	genus	0.718	23629	2.5	20.23	175	73851	2208	23	0	0	0
11432_01_SR	11432	maxbin.001	97.99	0.34	0	Ruminococcaceae bacterium	species	0.79	323927	1.96	100.13	22	398019	1810	45	1	0	2
11432_01_SR	11432	maxbin.005	96.39	2.4	83.33	Alistipes onderdonkii	species	0.76	18407	3.1	76.92	328	61391	2529	40	0	0	0
11432_01_SR	11432	maxbin.006_sub	99.15	0.82	100	Faecalibacterium prausnitzii L2-6	strain	0.926	30375	2.39	61.59	175	125102	2193	37	0	0	0
11432_01_SR	11432	maxbin.007_sub	73.1	10.34	0	Bacteria	superkingdom	0.731	134898	2.03	60.26	91	287280	1882	51	0	1	0
11432_01_SR	11432	maxbin.019	92.6	1.69	20	Eubacterium sp.	species	0.783	8927	2.45	16.58	422	48602	2153	13	1	0	0
11432_01_SR	11432	maxbin.021_sub	84.38	1.38	20	Lachnospira eligens	species	0.771	6345	2.24	14.93	498	26574	1948	35	0	0	0
11432_01_SR	11432	unbinned	100	2049.08	6.88	Bacteria	superkingdom	0.664	2267	95.43	15.84	164192	126819	0	797	21	27	32
11439_01_10x	11439	17	99.33	2.15	0	Flavonifractor plautii 1_3_50AFAA	strain	1	466524	3.88	186.31	11	862779	3681	54	1	1	2
11439_01_10x	11439	21	54.93	1.41	50	Clostridium sp. 1_1_41A1FAA	species	0.895	39157	1.72	17.72	81	167958	1542	8	1	2	4
11439_01_10x	11439	25	99.32	0.68	30	Escherichia coli	species	0.862	454019	5.06	346.1	19	1115787	4745	85	6	10	7
11439_01_10x	11439	11_sub	88.61	0.63	0	Coprococcus sp. AF27-8	species	0.723	190315	2.74	111.08	25	418004	2627	47	0	4	0
11439_01_10x	11439	13_sub	92.82	0.74	0	Sellimonas intestinalis	species	0.817	36584	2.75	21.55	107	123434	2643	40	0	0	0
11439_01_10x	11439	bin.13	94.83	10.34	55	[Ruminococcus] gnavus	species	1	542775	3.62	2807.71	8	927535	3451	66	5	5	0
11439_01_10x	11439	bin.9	84.18	0	0	[Clostridium] symbiosum	species	0.952	231035	4.57	232.67	30	439145	3920	48	0	3	0
11439_01_10x	11439	maxbin.004	100	0	0	Erysipelatoclostridium ramosum DSM 1402	strain	0.948	923268	3.88	1544.19	13	1088820	3869	59	3	4	3
11439_01_10x	11439	maxbin.008_sub	9.04	0	0	Enterocloster clostridioformis	species	0.998	439474	0.63	435.86	3	439474	574	10	1	0	0
11439_01_10x	11439	maxbin.012	99.06	13.21	0	[Clostridium] innocuum	species	0.909	460140	4.53	50.81	54	1104894	4382	52	6	4	4
11439_01_10x	11439	maxbin.014	77.21	0.02	100	Enterocloster aldensis	species	0.863	216099	4.21	41.2	51	329411	3853	35	2	2	0
11439_01_10x	11439	maxbin.015	92.39	10.06	0	Eisenbergiella massiliensis	species	0.954	368056	6.56	36.48	54	1128463	5602	46	0	1	0
11439_01_10x	11439	unbinned	94.24	47.57	17.16	Lachnospiraceae	family	0.715	369824	10.82	817.85	392	1630627	0	131	5	7	3
11439_02_10x	11439	11	97.47	6.96	0	Eubacterium	genus	0.711	309508	3.73	580.95	28	850721	3545	47	5	2	4
11439_02_10x	11439	15	95.98	2.82	30	Enterocloster clostridioformis	species	0.74	268036	6.54	470.87	46	868956	6578	69	4	3	0
11439_02_10x	11439	22	98.66	1.34	50	Eubacterium sp. CAG:86	species	1	311750	3.04	1279.22	12	582427	2754	44	5	5	5
11439_02_10x	11439	27	99.11	0.13	0	Flavonifractor plautii 1_3_50AFAA	strain	0.986	115780	3.47	50.94	48	323306	3284	41	0	0	1
11439_02_10x	11439	29	97.47	2.53	0	Clostridiales	order	0.858	182934	3.75	27.92	32	594428	3394	55	1	0	1
11439_02_10x	11439	30	100	0	0	[Clostridium] innocuum	species	0.907	482944	4.33	69.37	11	807375	4149	52	5	5	6
11439_02_10x	11439	34	99.63	0.37	100	Enterococcus	genus	0.894	42012	2.75	19.54	129	121077	2650	43	0	0	3
11439_02_10x	11439	1_sub	99.37	37.34	18.75	Coprococcus sp. AF27-8	species	0.746	349651	3.72	498.86	15	1003064	3540	60	6	5	5
11439_02_10x	11439	16_sub	41.47	0	0	[Ruminococcus] gnavus	species	1	194242	1.56	1006.55	8	591546	1539	33	2	2	0
11439_02_10x	11439	bin.18	98.73	6.33	12.5	[Clostridium] symbiosum	species	1	254357	4.87	448.43	33	577433	4243	61	3	2	2
11439_02_10x	11439	bin.27	81.03	2.78	0	Eisenbergiella massiliensis	species	1	768540	4.76	524.31	9	1733145	4092	30	2	2	0
11439_02_10x	11439	bin.44	30.38	0	0	Lachnospiraceae bacterium	species	0.743	273529	1.08	1179.64	6	281849	1022	31	4	4	0
11439_02_10x	11439	bin.46	94.69	2.71	0	Lachnospiraceae bacterium	species	0.996	680423	3.08	141.15	15	897623	2783	55	4	3	0
11439_02_10x	11439	maxbin.003_sub	63.74	19.88	22.45	Lachnospiraceae	family	0.714	530266	2.81	974.79	12	709470	2718	34	2	1	0
11439_02_10x	11439	maxbin.004	71.91	0.1	0	Escherichia coli	species	0.748	630632	3.53	933.19	8	1678296	3295	58	5	6	7
11439_02_10x	11439	maxbin.007	100	0.94	0	Erysipelatoclostridium ramosum DSM 1402	strain	0.948	1150001	4.05	655.09	9	1163970	4075	61	5	3	3
11439_02_10x	11439	maxbin.017	92.25	28.87	98.44	Clostridium sp. 1_1_41A1FAA	species	0.991	602145	3.66	104.13	23	777164	3312	44	4	4	7
11439_02_10x	11439	unbinned	96.49	146.97	13.85	Clostridiales	order	0.695	30129	20.42	175.22	1619	980032	0	294	19	20	12
11440_01_10x	11440	1	100	0.82	0	Faecalibacterium	genus	0.993	415075	2.77	55.43	16	746136	2625	68	1	4	6
11440_01_10x	11440	2	99.77	0.61	0	Bifidobacterium dentium JCVIHMP022	strain	0.999	348926	2.59	97.39	12	578817	2123	55	4	1	1
11440_01_10x	11440	11	98.16	1.15	25	Parabacteroides distasonis	species	0.902	52438	4.48	20.69	139	198936	3677	70	3	1	4
11440_01_10x	11440	13	99.23	0	0	Enterococcus	genus	0.697	154312	3.66	21.22	46	369657	3394	26	1	0	2
11440_01_10x	11440	19	87.36	0.93	100	Bacteroides sp. A1C1	species	0.79	538496	4.11	2840.1	14	737576	3583	57	3	3	3
11440_01_10x	11440	27	96.28	5.95	29.73	Bacteroides stercoris	species	0.984	447973	3.88	591.18	12	906899	3250	61	1	2	3
11440_01_10x	11440	29	98.11	0	0	[Clostridium] innocuum	species	0.912	308922	4.38	68.38	19	839045	4196	46	5	6	4
11440_01_10x	11440	34	98.09	0.55	100	Lactobacillus fermentum NB-22	strain	0.979	36969	1.78	22	79	184205	1757	25	1	0	2
11440_01_10x	11440	36	72.79	0.48	0	[Eubacterium] rectale	species	0.935	212913	2.48	532.93	16	465787	2299	43	3	2	0
11440_01_10x	11440	37	93.61	12.97	29.23	Bacteroides dorei CL03T12C01	strain	0.706	424436	5.3	1506.99	21	869726	4213	78	4	9	9
11440_01_10x	11440	39	62.7	1.34	33.33	Ruminococcaceae	family	0.688	24655	2.38	19.97	160	121203	2291	38	2	1	2
11440_01_10x	11440	40	99.62	0.77	33.33	Enterococcus faecium	species	0.736	295870	2.69	211.04	11	906314	2577	32	5	1	1
11440_01_10x	11440	41	98.12	0	0	Sutterella	genus	1	647630	2.57	350.01	8	678068	2211	53	5	5	2
11440_01_10x	11440	52	97.02	3.61	11.11	Lactobacillus plantarum	species	0.859	144628	3.1	26.27	60	630480	2923	39	2	0	2
11440_01_10x	11440	57	98.8	2.4	0	Alistipes onderdonkii subsp. vulgaris	subspecies	1	489091	3.31	35.16	13	606171	2762	46	0	0	1
11440_01_10x	11440	61	58.74	0.63	33.33	Streptococcus salivarius	species	0.713	11468	1.1	14.34	146	39176	1059	24	0	0	1
11440_01_10x	11440	33_sub	97.15	1.14	0	Flavonifractor plautii 1_3_50AFAA	strain	0.944	55272	3.64	26.3	111	558550	3433	48	1	1	1
11440_01_10x	11440	67_sub	98.74	13.18	92.31	Lactobacillus	genus	0.83	106975	2.53	1162.85	59	408816	2532	37	2	2	3
11440_01_10x	11440	bin.34	83.16	0.15	0	Veillonella parvula	species	0.924	33328	1.91	16.45	89	126188	1718	34	0	0	3
11440_01_10x	11440	bin.43_sub	95.91	3.51	5.88	Dorea formicigenerans 4_6_53AFAA	strain	0.759	57062	2.77	20.17	80	138100	2576	39	0	0	0
11440_01_10x	11440	bin.47	82.49	0.14	57.14	uncultured Blautia sp.	species	0.891	236934	2.6	95.71	16	383855	2316	48	4	4	4
11440_01_10x	11440	bin.8	96.26	1.63	100	Gardnerella vaginalis	species	0.961	51377	1.76	25.99	54	126510	1729	29	3	0	3
11440_01_10x	11440	maxbin.008	98.62	0	0	Bifidobacterium longum	species	0.679	359916	2.43	844.96	10	567013	2064	57	3	3	0
11440_01_10x	11440	maxbin.014	98.89	2.45	44.44	Lactobacillus	genus	0.737	199429	2.49	131.98	60	364759	2369	41	1	1	1
11440_01_10x	11440	maxbin.015_sub	45.61	9.36	0	Lachnospiraceae	family	0.72	182164	2.39	119.44	37	444102	2397	57	6	3	3
11440_01_10x	11440	maxbin.017_sub	55.4	20.47	9.26	Clostridiales	order	0.774	466314	2.9	93.98	13	828607	2813	60	4	1	1
11440_01_10x	11440	maxbin.018_sub	47.37	5.26	7.14	Clostridiales	order	0.802	292195	1.56	86.12	8	645928	1416	13	1	1	0
11440_01_10x	11440	maxbin.020	100	0.4	100	Collinsella stercoris DSM 13279	strain	0.991	242993	2.21	83.6	17	408870	1834	53	1	1	2
11440_01_10x	11440	maxbin.021_sub	97.21	0.82	0	Lactobacillus	genus	0.801	108663	3.23	82.3	52	406428	3130	46	4	2	2
11440_01_10x	11440	maxbin.024_sub	99.45	0	0	CLASSIFICATION ERROR	CLASSIFICATION ERROR	0.911	299287	2.12	72.21	21	517097	1980	58	10	7	5
11440_01_10x	11440	maxbin.026	98.73	0	0	Veillonellaceae bacterium	species	0.994	116959	1.85	50.22	36	382428	1630	58	3	5	6
11440_01_10x	11440	maxbin.032_sub	93.2	0.68	0	Ruminococcaceae	family	0.772	56033	2.51	24.76	71	186443	2217	50	1	1	3
11440_01_10x	11440	maxbin.037	91.45	2.73	0	Roseburia	genus	0.693	60419	2.79	20.18	113	325166	2707	46	0	0	0
11440_01_10x	11440	maxbin.040_sub	80.8	13.31	32.14	Blautia	genus	0.694	34764	2.36	21.78	151	170241	2077	29	0	0	0
11440_01_10x	11440	unbinned	93.18	143.65	13.17	Firmicutes	phylum	0.671	51111	14.49	128.83	1320	880749	0	274	17	12	11
11450_03_SR	11450	24	84.67	1.59	80	Scardovia wiggsiae F0424	strain	0.864	3503	1.55	19.72	541	29720	1480	43	4	4	2
11450_03_SR	11450	36	89.14	1.41	0	Lactobacillus delbrueckii subsp. bulgaricus	subspecies	0.897	5589	1.64	11.46	399	53970	1651	19	0	0	0
11450_03_SR	11450	maxbin.001	99.89	1.82	50	Streptococcus thermophilus	species	0.737	17703	2.04	141.26	234	66161	2069	67	3	2	3
11459_01_SR	11459	8	97.96	0	0	Ruminococcaceae	family	0.806	21347	4.01	64.69	298	89941	3642	38	0	0	0
11459_01_SR	11459	19	97.12	2.44	25	Parabacteroides distasonis ATCC 8503	strain	0.772	140050	4.98	50.31	60	288234	4131	45	0	0	0
11459_01_SR	11459	34	84.59	2.17	12.5	Enterocloster clostridioformis	species	0.728	7311	4.16	17.51	696	30263	3864	28	0	0	0
11459_01_SR	11459	43	95.02	1.83	0	Flavonifractor plautii	species	0.8	16515	5.21	21.3	495	119416	5280	57	0	0	0
11459_01_SR	11459	35_sub	66.9	35.34	73.68	Bacteroides	genus	0.743	70502	5.14	101.17	101	325484	4224	38	0	0	0
11459_01_SR	11459	bin.10	69.38	0.21	0	Burkholderiales	order	0.744	6102	1.36	11.87	242	31833	1233	17	0	0	0
11459_01_SR	11459	bin.5_sub	97.31	2.69	11.11	Parabacteroides johnsonii DSM 18315	strain	0.927	83896	4.39	42.17	69	300200	3570	48	0	0	0
11459_01_SR	11459	maxbin.002	76.44	0	0	Bacteroides vulgatus	species	0.75	50859	3.87	171.3	146	169104	3233	29	0	0	0
11459_01_SR	11459	maxbin.003_sub	77.91	42.62	73.89	Bacteroides	genus	0.696	113430	6.91	89.55	124	434405	5356	46	2	0	0
11459_01_SR	11459	unbinned	100	1045.02	19.01	Bacteria	superkingdom	0.66	1345	47.03	12.44	95111	163723	0	324	15	18	15
11459_02_SR	11459	34	98.85	0.38	0	Parabacteroides johnsonii DSM 18315	strain	0.932	96044	4.37	104.32	57	480165	3581	47	0	0	0
11459_02_SR	11459	35	72.74	1.02	50	Ruminococcaceae	family	0.783	4339	2.44	12.76	620	53537	2356	24	0	0	0
11459_02_SR	11459	37	99.42	0.9	0	Parabacteroides distasonis ATCC 8503	strain	0.814	184884	5.03	97.69	47	627117	4175	52	0	0	0
11459_02_SR	11459	39	40.18	0.02	0	Lachnospiraceae bacterium	species	0.784	3407	1.04	10.14	321	11233	952	11	0	0	0
11459_02_SR	11459	42	80.54	2.15	0	Clostridiales	order	0.706	3445	2.52	10.22	862	19930	2295	13	0	0	0
11459_02_SR	11459	bin.10	96.97	8.87	21.62	Bacteroides vulgatus	species	0.732	50873	5.21	44.98	154	186388	4260	38	0	0	0
11459_02_SR	11459	maxbin.001_sub	91.61	1.15	41.67	Bacteroides thetaiotaomicron	species	0.833	81324	6.38	121.28	183	409045	5110	45	1	0	2
11459_02_SR	11459	maxbin.010_sub	73.63	5.13	7.69	Bacteria	superkingdom	0.669	2707	2.57	10.22	1100	23289	2629	28	0	2	1
11459_02_SR	11459	unbinned	100	536.98	12.85	Bacteria	superkingdom	0.662	52236	33.65	32.37	41470	386408	0	321	8	13	18
11459_03_SR	11459	maxbin.002	83.73	16.65	79.31	Bacteroides ovatus	species	0.858	77943	6.04	76.23	251	254148	4648	34	0	1	0
11459_03_SR	11459	maxbin.003	88.35	33.23	32.5	Bacteroides caccae	species	0.675	42551	6.34	51.43	287	149125	5117	49	0	0	2
11459_03_SR	11459	maxbin.007	93.65	3.08	85.71	Ruminococcaceae	family	0.785	3774	2.9	13.46	991	16413	2782	32	0	0	0
11459_03_SR	11459	unbinned	99.22	234.04	27.98	Bacteroidales	order	0.662	13916	23.57	27.58	14309	330727	0	188	5	6	5
11459_04_SR	11459	12	69.04	0.68	100	Subdoligranulum	genus	0.665	2663	2.41	10.44	1013	18564	2295	24	1	1	1
11459_04_SR	11459	39	99.21	1.15	0	Parabacteroides johnsonii DSM 18315	strain	0.933	102808	4.37	35.5	62	342564	3531	48	0	0	0
11459_04_SR	11459	maxbin.001	98.95	1.6	57.14	Bacteroides ovatus	species	0.836	121369	6.98	110.45	146	388273	5535	73	1	1	1
11459_04_SR	11459	maxbin.003	98.65	0.91	25	Parabacteroides distasonis ATCC 8503	strain	0.72	185454	5.14	42.42	58	855494	4274	54	1	4	2
11459_04_SR	11459	unbinned	98.25	192.52	41.44	Bacteroides	genus	0.695	26937	20.34	30.89	8498	360739	0	122	4	1	4
11459_05_SR	11459	1	98.81	5.69	40.91	Bacteroides caccae	species	0.806	46736	5.81	39.95	206	203467	4946	56	0	0	1
11459_05_SR	11459	10	42.2	1.22	20	Actinomyces sp. oral taxon 181 str. F0379	strain	0.706	1743	1.07	9.57	625	7937	1131	23	2	1	2
11459_05_SR	11459	27	97.86	0.27	100	Lactobacillus	genus	0.926	23486	2.98	44.66	208	86128	2757	51	0	0	1
11459_05_SR	11459	bin.6	96.6	0	0	Subdoligranulum	genus	0.867	102184	2.84	33.63	52	204581	2579	37	0	0	0
11459_05_SR	11459	unbinned	96.55	212.35	3.04	Bacteria	superkingdom	0.695	1375	14.04	22.56	25914	287726	0	149	7	8	7
11463_03_SR	11463	unbinned	1.72	0	0	Homo sapiens	species	0.669	652	1.01	1.95	3382	1456	0	4	0	0	0
11466_02_SR	11466	unbinned	37.33	13.85	0	Life	life	0.674	660	2.85	12.3	11084	5116	0	24	2	1	2
11469_03_SR	11469	62	74.23	33.75	1.87	Candida albicans	species	0.662	29019	12.03	31.29	583	414844	7049	68	0	0	0
11469_03_SR	11469	unbinned	18.81	3.5	0	Eukaryota	superkingdom	0.687	3059	4.58	21.27	9726	21623	0	40	1	2	1
11471_01_SR	11471	17	95.98	0.28	100	Enterocloster bolteae	species	0.754	16746	5.47	17.15	444	82595	4842	31	0	0	0
11471_01_SR	11471	46	85.14	0.97	0	Clostridiales	order	0.678	4358	2.25	12.18	653	21825	1942	17	0	0	0
11471_01_SR	11471	bin.10	98.83	0.39	50	[Ruminococcus] gnavus	species	0.912	43991	2.9	21.9	107	150051	2740	29	0	0	0
11471_01_SR	11471	bin.4	96.35	0.13	0	Parabacteroides distasonis	species	0.922	77927	4.56	34.64	82	172271	3728	45	0	0	0
11471_01_SR	11471	maxbin.007	67.22	1.63	0	Flavonifractor plautii	species	0.909	5239	2.44	19.81	756	29278	2340	21	1	1	0
11471_01_SR	11471	unbinned	100	559.99	21.27	Bacteria	superkingdom	0.667	14113	42.85	49.09	47862	261133	0	312	13	10	13
11471_02_SR	11471	11	97.19	2.53	0	[Ruminococcus] gnavus	species	0.723	30095	3.96	21.64	221	97722	3788	44	0	0	0
11471_02_SR	11471	44	87.18	1.04	25	Enterocloster bolteae	species	0.761	11584	5.24	16.34	628	64110	4623	37	0	0	0
11471_02_SR	11471	bin.5	95.05	0.24	100	[Eubacterium] rectale	species	0.839	24196	2.38	22.95	132	72167	2123	17	0	0	0
11471_02_SR	11471	bin.6	98.81	0.87	33.33	Escherichia coli	species	0.965	40222	4.5	20.9	167	147130	4197	50	0	1	1
11471_02_SR	11471	unbinned	100	1074.85	15.32	Bacteria	superkingdom	0.665	3117	58.33	31.96	83925	236154	0	371	8	8	17
11472_01_SR	11472	6	54.11	12.94	92.68	Enterocloster	genus	0.907	1954	2.4	65.18	1313	5803	2359	28	0	0	0
11472_01_SR	11472	14	75.79	2.23	20	Sutterellaceae	family	0.681	2918	1.86	11.28	721	19334	1883	36	0	0	0
11472_01_SR	11472	bin.4	100	0	0	Erysipelatoclostridium ramosum	species	0.805	81219	3.52	45.22	68	224797	3343	40	0	0	0
11472_01_SR	11472	bin.5	89.09	1.09	75	Parabacteroides merdae	species	0.986	57382	3.57	56.35	103	133515	2840	48	1	0	0
11472_01_SR	11472	unbinned	100	528.46	26.47	Bacteria	superkingdom	0.687	11920	41.75	41.82	42324	405921	0	312	8	10	10
11484_02_SR	11484	2	99.9	0.4	0	Citrobacter freundii	species	0.962	85172	4.98	27.72	97	336158	4686	51	0	0	0
11484_02_SR	11484	48	51.04	0	0	Life	life	0.662	2414	0.85	16.94	387	16209	551	3	0	0	0
11484_02_SR	11484	60	96.64	0.34	0	Ruminococcaceae bacterium UBA1417	species	0.833	139729	2.92	46.63	44	255791	2732	42	0	0	1
11484_02_SR	11484	16_sub	90.82	0.47	100	Erysipelotrichaceae	family	0.723	8829	3.76	45.77	647	41956	3473	40	0	0	0
11484_02_SR	11484	31_sub	10.74	0	0	CLASSIFICATION ERROR	CLASSIFICATION ERROR	0.937	186819	0.2	60.79	5	186819	204	2	0	0	0
11484_02_SR	11484	34_sub	67.15	1.75	0	Clostridiales	order	0.685	2555	1.62	11.3	706	13072	1263	4	0	0	0
11484_02_SR	11484	bin.13	98.83	1.17	0	[Ruminococcus] gnavus	species	0.874	94177	3.23	93.2	64	215515	3024	44	0	0	0
11484_02_SR	11484	bin.14	95.57	0	0	Lachnospiraceae bacterium	species	0.988	125114	2.9	96.14	26	295073	2624	39	0	0	0
11484_02_SR	11484	maxbin.001	96.64	0	0	Bittarella massiliensis	species	0.77	224356	2.82	115.31	111	392393	2687	51	8	6	4
11484_02_SR	11484	maxbin.005	94.47	0.67	100	Flavonifractor plautii 1_3_50AFAA	strain	0.705	9487	3.01	55.8	511	70405	2870	23	0	0	0
11484_02_SR	11484	maxbin.009	98.28	5.36	0	Lachnospiraceae	family	0.801	83842	7.19	43.95	151	336920	6206	33	0	0	0
11484_02_SR	11484	maxbin.010_sub	94.57	2.17	18.75	Blautia sp. AF13-16	species	0.683	15651	5.47	36.69	558	81170	4811	28	0	0	0
11484_02_SR	11484	maxbin.014_sub	69.34	9.8	0	Firmicutes	phylum	0.674	2072	2.43	13.51	1224	26833	2029	8	0	0	0
11484_02_SR	11484	unbinned	100	1474.96	8.28	Firmicutes	phylum	0.668	1389	73.24	12.2	133360	109545	0	512	8	6	21
11484_04_SR	11484	26_sub	75.56	3.69	0	Enterocloster aldensis	species	0.719	6756	4.55	13.56	782	22867	4141	21	0	0	0
11484_04_SR	11484	bin.1	99.42	0.1	0	[Ruminococcus] gnavus	species	0.995	100242	2.85	187.7	39	370699	2684	51	0	0	0
11484_04_SR	11484	bin.4	100	0	0	Erysipelatoclostridium ramosum DSM 1402	strain	0.71	90294	3.44	63.93	57	251149	3313	35	0	0	0
11484_04_SR	11484	unbinned	98.25	209.71	5.8	Bacteria	superkingdom	0.685	2602	13.67	20.02	18289	63850	0	124	4	7	11
11484_05_SR	11484	0	98.11	0	0	Erysipelotrichaceae	family	0.774	213400	4.04	44.65	29	762753	3839	45	0	0	0
11484_05_SR	11484	9	99.37	0	0	Enterocloster aldensis	species	0.902	138369	5.57	57.93	68	429728	4999	44	0	0	0
11484_05_SR	11484	22	99.2	0	0	Blautia producta	species	0.8	36671	5.67	62.02	234	129165	4885	32	0	0	0
11484_05_SR	11484	34	97.66	0	0	Lachnospiraceae	family	0.758	49560	2.45	35.1	76	155875	2135	24	0	0	0
11484_05_SR	11484	35	93.04	0.95	0	[Clostridium] symbiosum	species	0.958	17690	4.21	23.73	304	62354	3671	28	0	0	0
11484_05_SR	11484	46	78.14	2.4	20	Lachnospiraceae bacterium	species	0.921	3643	2.4	11.25	789	17169	2112	9	0	0	0
11484_05_SR	11484	bin.12	98.73	0	0	Lachnospiraceae bacterium	species	0.988	117405	2.96	64.46	30	325928	2658	41	0	0	0
11484_05_SR	11484	bin.13	99.42	0.68	0	[Ruminococcus] gnavus	species	0.966	100241	2.78	82.06	37	330159	2621	31	0	0	0
11484_05_SR	11484	bin.7	100	0	0	Erysipelatoclostridium ramosum DSM 1402	strain	0.783	107687	3.52	39.89	48	309267	3406	50	0	0	0
11484_05_SR	11484	bin.8	93.9	0.39	50	Flavonifractor plautii 1_3_50AFAA	strain	0.845	19515	2.91	51.62	206	68425	2742	32	0	0	0
11484_05_SR	11484	maxbin.001_sub	98.55	0	0	Enterocloster clostridioformis	species	0.773	75261	4.88	109.44	138	226473	4665	57	2	5	3
11484_05_SR	11484	unbinned	68.6	35.79	8	Clostridiales	order	0.67	6855	11.8	33.4	14009	164726	0	128	8	2	8
11484_98_SR	11484	0	91.64	1.1	25	Lachnospiraceae bacterium	species	0.965	10706	2.57	16.2	311	43760	2289	14	0	0	0
11484_98_SR	11484	29	75.09	0.02	0	Blautia	genus	0.88	9203	4.88	14.96	653	66286	4318	21	0	0	0
11484_98_SR	11484	31	100	0	0	Erysipelatoclostridium ramosum	species	0.968	82846	3.57	69.56	74	225461	3418	35	0	0	0
11484_98_SR	11484	bin.5	99.42	0.1	0	[Ruminococcus] gnavus	species	1	112744	2.83	230.41	33	390904	2650	43	1	0	0
11484_98_SR	11484	maxbin.003_sub	17.17	1.59	6.25	Firmicutes	phylum	0.662	2010	0.79	16.05	398	66859	822	6	1	0	0
11484_98_SR	11484	unbinned	84.53	147.65	5.5	Firmicutes	phylum	0.681	969	9.18	16.99	20150	115992	0	105	6	10	6
11484_99_SR	11484	1	92.79	0	0	[Eubacterium] siraeum V10Sc8a	strain	0.765	15268	2.28	20.14	218	42895	1946	22	0	0	0
11484_99_SR	11484	11	99.37	0	0	Clostridiales	order	0.698	149727	3	59.29	34	245050	2793	48	0	0	0
11484_99_SR	11484	18	92.15	0.8	50	Veillonella parvula	species	0.869	30508	1.92	41.11	126	137376	1717	30	0	0	0
11484_99_SR	11484	29	99.06	0	0	Erysipelotrichaceae	family	0.69	152909	3.96	66.7	37	594571	3773	47	0	0	0
11484_99_SR	11484	31	99.37	0	0	Lachnospiraceae bacterium	species	0.971	121789	2.98	76.78	34	326007	2662	38	0	0	0
11484_99_SR	11484	44_sub	24.28	1.11	33.33	Bacteria	superkingdom	0.666	1934	2.73	32.32	1442	17955	2696	48	1	0	1
11484_99_SR	11484	49_sub	97.49	2.23	0	Ruminococcaceae	family	0.685	25351	4.71	30.94	335	137395	4778	45	0	0	0
11484_99_SR	11484	bin.16	96.84	0.11	0	[Clostridium] symbiosum	species	0.895	22261	4.59	39.88	283	75242	4102	30	0	0	0
11484_99_SR	11484	bin.19	100	0	0	Bifidobacterium breve	species	0.763	260020	2.31	93.7	14	457416	1978	52	0	0	0
11484_99_SR	11484	bin.2	90.06	2.73	72.73	[Ruminococcus] gnavus	species	0.895	13284	2.73	83.93	285	64174	2480	25	0	0	0
11484_99_SR	11484	bin.25	93.37	0	0	Lachnospiraceae	family	0.722	36161	2.32	42.23	99	130918	1997	19	0	0	0
11484_99_SR	11484	maxbin.007	96.64	12.43	6.9	Flavonifractor plautii 1_3_50AFAA	strain	0.713	16508	3.7	56.51	515	75838	3535	44	0	1	0
11484_99_SR	11484	maxbin.011_sub	92.72	6.85	26.67	Lachnospiraceae	family	0.669	14123	7.7	29.89	1056	61035	6935	53	0	0	0
11484_99_SR	11484	maxbin.015	92.68	2.35	25	Ruminococcaceae bacterium UBA1417	species	0.696	8166	2.6	15.18	437	46898	2469	32	0	0	1
11484_99_SR	11484	maxbin.017	84.52	3.21	14.29	Olsenella uli DSM 7084	strain	0.896	3485	1.83	12.15	631	39444	1807	38	1	0	1
11484_99_SR	11484	unbinned	100	586.38	12.83	Bacteria	superkingdom	0.682	3260	32.91	28.02	40243	121826	0	333	19	10	17
11490_01_SR	11490	2	99.12	0.38	0	Bacteroides vulgatus	species	0.889	99313	5.04	166.08	110	268455	4280	64	0	0	2
11490_01_SR	11490	10	99.26	1.73	0	Bacteroides uniformis	species	0.768	104803	4.98	56.2	75	423146	4232	43	0	0	0
11490_01_SR	11490	24	52.24	1	0	Phascolarctobacterium	genus	0.688	1780	0.98	8.4	556	5584	866	16	0	1	1
11490_01_SR	11490	25	95.51	0	0	Firmicutes	phylum	0.662	20257	1.52	22.6	115	56733	1292	37	0	0	0
11490_01_SR	11490	bin.2	100	0	0	Erysipelatoclostridium ramosum	species	0.924	127624	3.69	90.4	50	308384	3601	41	1	1	1
11490_01_SR	11490	bin.6	97.66	0	0	[Ruminococcus] gnavus	species	0.923	65896	3	21.28	75	146195	2756	36	1	0	0
11490_01_SR	11490	bin.7	75.88	0.63	0	Blautia sp. CAG:257	species	0.737	6590	2.45	11.57	429	29624	2188	17	0	0	0
11490_01_SR	11490	unbinned	86.02	86.54	0	Firmicutes	phylum	0.678	1410	7.23	17.83	10343	42026	0	92	10	7	6
11492_05_SR	11492	14	100	0	0	Clostridium perfringens str. 13	strain	0.874	490330	3.36	37.47	24	1067494	2992	41	0	0	1
11492_05_SR	11492	32_sub	94.83	48.51	0	Lactobacillus salivarius	species	0.662	32694	3.16	20.76	233	239293	3032	29	0	0	0
11492_05_SR	11492	7_sub	98.19	1.79	27.27	Streptococcus salivarius	species	0.732	32142	2.06	17.2	100	100777	1953	13	0	0	0
11492_05_SR	11492	maxbin.001	99.19	0	0	Clostridium butyricum	species	0.848	27156	4.22	386.2	287	114698	3665	55	0	0	6
11492_05_SR	11492	maxbin.002	99.7	0	0	Veillonella atypica KON	strain	0.915	87305	2.12	233.74	76	415061	1942	31	1	1	1
11492_05_SR	11492	maxbin.005	97.84	0.66	0	Streptococcus mitis B6	strain	0.717	75479	2.05	42.1	64	153338	1957	27	0	0	1
11492_05_SR	11492	maxbin.008	98.63	0.27	0	Lactobacillus fermentum	species	0.924	28988	1.78	25.47	102	97237	1729	34	2	5	0
11492_05_SR	11492	maxbin.011	17.02	0	0	Lactobacillus salivarius	species	0.985	29601	0.28	15.85	14	47094	269	8	0	0	0
11492_05_SR	11492	maxbin.016	90.66	2.41	2.86	Enterobacteriaceae	family	0.747	9276	4.38	11.02	975	109210	4385	36	0	0	0
11492_05_SR	11492	unbinned	98.98	347.93	2.82	Bacteria	superkingdom	0.673	4858	18.79	31.13	29087	178970	0	209	7	6	11
11492_06_SR	11492	1	93.73	0.56	50	Campylobacter concisus	species	0.696	6897	1.6	12.78	320	25850	1557	22	0	0	0
11492_06_SR	11492	6	99.68	0.92	0	Pseudomonas	genus	0.917	62088	6.82	28.36	202	281474	6344	59	0	0	0
11492_06_SR	11492	15	98.19	5.84	43.75	Enterocloster clostridioformis	species	0.738	34394	5.89	21.34	254	156233	5695	43	0	0	0
11492_06_SR	11492	33	90.4	1.7	20	Veillonella atypica KON	strain	0.886	5746	1.7	13.51	380	22181	1514	10	0	0	0
11492_06_SR	11492	42	99.41	0.12	0	Bacteroides thetaiotaomicron	species	0.968	142054	6.5	141.64	79	439801	5150	55	0	0	1
11492_06_SR	11492	32_sub	98.1	5.17	0	Dialister	genus	0.664	59788	2.41	24.41	76	263385	2272	41	0	0	0
11492_06_SR	11492	bin.12_sub	89.37	1.39	0	Enterocloster asparagiformis	species	0.965	20314	5.62	17.73	408	64075	4937	45	0	0	0
11492_06_SR	11492	bin.17_sub	93.04	0	0	[Clostridium] symbiosum	species	0.723	29623	4.31	30.46	199	96715	3715	53	0	0	0
11492_06_SR	11492	bin.9_sub	29.88	0.75	0	Enterococcus	genus	0.815	4066	0.77	9.73	188	33813	728	3	0	0	0
11492_06_SR	11492	maxbin.002_sub	99.71	0.4	25	Klebsiella pneumoniae	species	0.888	116140	5.29	72.17	101	338813	4946	61	1	4	3
11492_06_SR	11492	unbinned	100	531.42	3.44	Bacteria	superkingdom	0.662	2225	22.37	17.12	27097	239161	0	308	18	14	18
11495_01_SR	11495	1	98.64	0	0	Faecalibacterium prausnitzii L2-6	strain	0.969	64027	2.76	29.95	76	187469	2500	53	0	0	0
11495_01_SR	11495	bin.3	92.98	1.32	100	[Ruminococcus] gnavus	species	0.958	15861	2.2	18.96	192	59831	2043	17	0	0	0
11495_01_SR	11495	maxbin.001	99.46	0.24	0	Bacteroides xylanisolvens XB1A	strain	0.78	97837	6.08	174.9	152	274590	4817	55	3	6	2
11495_01_SR	11495	maxbin.010	69.03	2.02	0	Erysipelotrichaceae	family	0.678	2777	2.23	10.87	922	14936	1962	14	0	0	0
11495_01_SR	11495	unbinned	100	647.03	28.24	Clostridiales	order	0.672	8456	34.38	15.25	21498	169569	0	335	4	2	8
11495_02_SR	11495	30	99.46	0.16	0	Bacteroides xylanisolvens XB1A	strain	0.817	84762	5.97	221.22	108	283815	4710	50	0	0	0
11495_02_SR	11495	bin.1	97.63	0.05	100	Enterocloster clostridioformis	species	0.719	40332	5.45	22.44	191	218792	4863	47	0	0	0
11495_02_SR	11495	maxbin.002	95.92	2.04	0	Faecalibacterium prausnitzii L2-6	strain	0.672	63136	4.09	37.81	150	302272	3803	78	1	2	1
11495_02_SR	11495	maxbin.004	93.6	4.76	9.09	Flavonifractor plautii 1_3_50AFAA	strain	0.701	11061	2.95	18.81	491	52700	2760	27	0	0	0
11495_02_SR	11495	unbinned	88.64	169.36	6.05	Firmicutes	phylum	0.687	892	11.18	11.43	25007	104597	0	72	9	8	6
11502_01_10x	11502	8	99.25	0.37	0	Enterococcus	genus	0.879	36851	2.78	22.45	128	144357	2666	34	0	0	3
11502_01_10x	11502	21	90.55	13.36	29.03	Bacteroides vulgatus	species	0.805	165490	5.43	3067.72	60	545765	4635	93	7	8	6
11502_01_10x	11502	24	91.79	0	0	Parabacteroides merdae	species	0.974	150938	3.95	69.53	35	442865	3197	64	1	1	2
11502_01_10x	11502	26	96.52	3.16	50	Blautia	genus	0.683	76551	3.14	23.34	83	188623	2786	51	1	1	0
11502_01_10x	11502	35	93.66	2.8	80	Bacteroides plebeius	species	1	111770	3.22	573.87	35	422210	2736	76	1	0	0
11502_01_10x	11502	48	99.33	2.68	0	Lachnospiraceae	family	0.802	79294	2.86	59.25	63	193270	2703	61	3	0	0
11502_01_10x	11502	60	99.84	0.63	0	Clostridiales	order	0.744	61124	3.26	24.63	84	188886	2856	81	2	0	0
11502_01_10x	11502	62	91.72	0.84	0	Prevotella sp.	species	0.841	61985	3.37	1104.47	96	225172	2849	47	2	0	5
11502_01_10x	11502	74	99.26	0.14	50	Paraprevotella clara YIT 11840	strain	0.999	181624	4.09	284.37	35	339520	3264	55	1	0	2
11502_01_10x	11502	80	94.28	7.06	38.78	Bacteroides stercoris	species	0.755	125349	4.58	759.74	59	517506	4062	65	4	0	5
11502_01_10x	11502	82	97.66	1.17	0	[Ruminococcus] gnavus	species	0.961	139376	2.83	141.64	24	299533	2688	56	3	0	0
11502_01_10x	11502	bin.33	96.64	3.22	25	Clostridiales	order	0.908	58731	3.26	42.53	96	220706	2834	64	0	0	0
11502_01_10x	11502	bin.41	43.07	0	0	Akkermansia muciniphila	species	0.994	21335	1.2	13.66	79	66649	1114	21	1	1	1
11502_01_10x	11502	bin.52	92.98	0	0	Clostridiales	order	0.763	62007	2.34	26.29	54	146435	2055	40	0	0	0
11502_01_10x	11502	bin.66	99.03	0.18	75	Escherichia coli	species	0.899	142415	4.5	102.5	53	404851	4254	73	2	2	6
11502_01_10x	11502	bin.71	95.61	0.58	100	Dorea longicatena AGR2136	strain	0.892	69350	2.6	32.8	53	239340	2379	47	0	0	0
11502_01_10x	11502	bin.79_sub	13.23	2.6	62.5	Bacteroides	genus	0.673	50288	0.53	219.08	12	138633	440	8	2	0	2
11502_01_10x	11502	maxbin.016_sub	78.46	22.88	77.42	Bacteroides	genus	0.694	246288	4.47	204.58	57	981710	3813	63	0	0	3
11502_01_10x	11502	maxbin.019_sub	35.79	3.5	54.55	Bacteroides xylanisolvens XB1A	strain	0.689	141053	2.6	121.09	43	289161	2026	25	0	1	2
11502_01_10x	11502	unbinned	100	721.9	16.86	Bacteria	superkingdom	0.677	43969	52.36	121.05	3503	481916	0	663	22	23	31
11503_01_10x	11503	bin.1	97.5	0.62	0	Sutterella sp.	species	0.945	471032	2.12	33.66	7	717108	1832	54	3	3	4
11503_01_10x	11503	unbinned	36.14	5.39	4.55	Life	life	0.665	20639	2.75	100.31	392	98546	0	67	6	8	7
11504_02_10x	11504	6	98.13	5.62	100	Enterococcus faecium	species	0.661	138988	2.91	9471.89	64	415001	2776	41	4	4	4
11504_02_10x	11504	29	99.11	0.67	0	Rothia mucilaginosa	species	0.798	1205132	2.24	49.09	13	1205132	1714	53	2	4	3
11504_02_10x	11504	unbinned	9.87	0	0	Bacteria	superkingdom	0.685	13193	1.44	3275.32	276	58435	0	15	0	0	2
11504_03_10x	11504	4	100	2.01	0	Clostridiales	order	0.692	228229	3.1	486.6	20	510404	3055	55	1	0	1
11504_03_10x	11504	6	94.01	0.69	40	Clostridiales	order	0.722	67623	2.99	41.38	75	159321	2749	44	0	0	4
11504_03_10x	11504	11	93.46	2.01	40	Clostridia bacterium	species	0.8	43985	3.33	149.27	141	205193	3399	60	1	2	2
11504_03_10x	11504	12	88.9	6.33	0	Clostridiales	order	0.698	149402	3.36	73.96	37	280940	3077	40	1	0	1
11504_03_10x	11504	21	93.2	16.55	10	Clostridiales	order	0.7	154188	3.34	126.57	44	406269	3019	78	0	0	3
11504_03_10x	11504	28	62.24	0	0	Clostridium	genus	0.795	13298	1.78	15.08	177	96482	1709	11	0	0	3
11504_03_10x	11504	29	72.28	22.26	33.33	uncultured Oscillibacter sp.	species	0.734	56696	3.36	340.7	144	246854	3497	40	0	0	1
11504_03_10x	11504	31	95.39	0.13	16.67	Clostridiales	order	0.689	22041	2.35	15.93	140	105625	2236	41	0	0	3
11504_03_10x	11504	40	90.82	2.86	68.75	Lachnospiraceae	family	0.761	159318	2.71	51.93	20	724405	2551	46	1	1	1
11504_03_10x	11504	48	88.26	1.34	0	Life	life	0.665	24348	2.31	17.18	153	107922	2138	35	0	0	1
11504_03_10x	11504	49	93.67	12.66	0	Enterocloster aldensis	species	0.769	160333	5.99	284.58	45	512601	5541	50	0	0	0
11504_03_10x	11504	58	98.08	4.11	0	Clostridiales	order	0.672	282220	3.56	216.26	17	755050	3351	55	0	0	0
11504_03_10x	11504	59	77.95	0.22	100	Bacteria	superkingdom	0.67	14115	2.69	15.61	269	52749	2443	36	0	0	1
11504_03_10x	11504	65	94.63	2.08	0	Eubacteriaceae bacterium CHKCI004	species	0.993	178729	3.32	89.55	23	449570	3023	50	1	0	0
11504_03_10x	11504	78	97.98	2.42	0	Clostridiales	order	0.726	114979	3.36	59.81	42	262810	3098	44	1	3	3
11504_03_10x	11504	87	91.65	13.61	10.53	Ruminococcaceae	family	0.675	175379	3.93	1549.94	47	371811	3672	52	1	1	2
11504_03_10x	11504	89	97.45	4.46	12.5	Lachnospiraceae	family	0.672	127754	2.69	29.94	36	318059	2456	48	0	0	0
11504_03_10x	11504	95	88.59	0	0	Ruminococcaceae bacterium AM28-23LB	species	0.793	77276	2.54	31.57	67	166477	2411	39	2	0	0
11504_03_10x	11504	96	97.45	3.38	0	Clostridiales	order	0.709	151807	3.96	374.86	44	357089	3565	53	0	0	0
11504_03_10x	11504	101	96.76	0	0	Ruminococcaceae	family	0.691	67816	2.32	21.66	45	193969	2276	41	0	0	0
11504_03_10x	11504	103	97.19	0	0	Butyricicoccus	genus	0.768	66478	2.49	24.78	59	175898	2403	48	0	0	3
11504_03_10x	11504	110	92.41	2.53	0	Clostridiales	order	0.666	138522	3.13	131.72	32	282653	2900	49	1	0	0
11504_03_10x	11504	121	96.52	1.92	40	Anaerotruncus colihominis DSM 17241	strain	0.959	39380	3.16	20.45	150	131366	3101	36	0	0	3
11504_03_10x	11504	122	99.41	5.87	0	Lachnospiraceae bacterium	species	0.814	368035	3.76	1153.57	22	729873	3493	58	0	0	0
11504_03_10x	11504	106_sub	77.85	7.38	17.65	Firmicutes	phylum	0.723	196539	2.43	280.22	25	463061	2209	56	0	0	4
11504_03_10x	11504	15_sub	93.81	41.31	34.38	Firmicutes bacterium CAG:94	species	0.687	32624	4.48	38.53	263	149710	4294	79	1	0	3
11504_03_10x	11504	18_sub	82.28	1.9	0	Clostridiales	order	0.673	109522	3.74	80.76	63	191283	3418	50	0	0	0
11504_03_10x	11504	27_sub	95.28	4.99	9.09	Erysipelotrichaceae	family	0.693	49855	3.59	33.46	150	172937	3667	66	1	0	0
11504_03_10x	11504	62_sub	97.99	0.84	50	Clostridiales	order	0.686	34305	3.08	35.76	139	213699	2799	45	2	0	3
11504_03_10x	11504	7_sub	97.65	10.74	0	Clostridiales	order	0.701	151609	3.39	26.1	86	361500	3329	79	0	1	2
11504_03_10x	11504	99_sub	95.49	12.7	100	Citrobacter freundii complex	species group	0.835	398262	5.21	78.17	45	520003	4919	74	1	7	9
11504_03_10x	11504	bin.109	97.51	9.65	88.46	[Clostridium] scindens ATCC 35704	strain	0.946	55269	3.51	156.14	89	181345	3596	51	0	0	0
11504_03_10x	11504	bin.113	87.29	1.75	0	Lachnospiraceae bacterium	species	0.708	45121	2.6	36.12	74	160816	2202	35	0	0	0
11504_03_10x	11504	bin.122	88.59	4.59	0	Clostridiales	order	0.681	152276	3.41	72.51	32	383721	3103	42	0	0	0
11504_03_10x	11504	bin.123	19.46	0	0	Clostridiales	order	0.759	82644	0.51	347.07	8	115529	493	6	0	0	0
11504_03_10x	11504	bin.126	66.67	0.68	50	Ruminococcaceae	family	0.702	46791	1.84	82.19	64	116295	1765	26	0	0	0
11504_03_10x	11504	bin.127	87.58	0	0	Anaeromassilibacillus sp. Marseille-P3371	species	0.924	83392	2.26	24.62	45	217892	1960	39	0	0	1
11504_03_10x	11504	bin.140	85.44	1.58	20	Lachnospiraceae	family	0.728	63052	2.92	31.09	69	287812	2662	33	0	0	0
11504_03_10x	11504	bin.165	79.21	0.56	0	uncultured Erysipelotrichaceae bacterium	species	0.689	329104	1.07	93.77	6	493719	1070	41	1	1	1
11504_03_10x	11504	bin.170	84.56	0	0	Harryflintia acetispora	species	0.985	136785	2.25	29.82	28	254513	2088	35	0	0	1
11504_03_10x	11504	bin.24	0	0	0	Streptococcus salivarius	species	0.874	206148	2.03	89.42	12	407477	1878	35	0	0	0
11504_03_10x	11504	bin.35	0	0	0	Lachnospiraceae	family	0.781	265333	2.73	59.92	23	538677	2624	62	0	0	0
11504_03_10x	11504	bin.56	89.77	1.02	0	Pseudoflavonifractor sp. BSD2780061688st1 E11	species	0.848	151426	2.87	34.16	34	321104	2729	36	0	0	0
11504_03_10x	11504	bin.60_sub	82.82	0.34	0	Clostridiales bacterium	species	0.914	22207	2.16	15.91	126	72620	2034	35	0	0	0
11504_03_10x	11504	bin.70	96.14	6.97	80.77	Citrobacter amalonaticus Y19	strain	0.853	136637	5	31.85	59	406821	4696	76	0	3	6
11504_03_10x	11504	bin.78	24.97	0	0	Clostridiales bacterium	species	0.897	59582	0.73	40.15	17	178904	616	11	0	0	0
11504_03_10x	11504	bin.80	91.61	1.11	66.67	Clostridiales	order	0.729	19402	2.75	19.19	201	58372	2604	43	0	0	0
11504_03_10x	11504	bin.85	89.03	1.27	50	Lachnospiraceae	family	0.695	26178	2.78	24.38	158	82580	2509	32	0	0	0
11504_03_10x	11504	bin.88_sub	88.26	1.57	66.67	Clostridium sp. CAG:242	species	0.971	67594	2.33	138.5	61	172545	2381	53	0	0	4
11504_03_10x	11504	bin.93	87.07	1.75	33.33	Lachnospiraceae	family	0.699	93498	2.47	58.74	38	248554	2169	37	0	0	0
11504_03_10x	11504	maxbin.018_sub	97.65	0.67	0	Clostridium sp. CAG:678	species	0.931	224662	2.43	294.59	40	385386	2232	52	0	0	2
11504_03_10x	11504	maxbin.022	94.56	6.12	0	Clostridiales	order	0.716	137626	2.42	219.57	24	303113	2284	45	0	0	0
11504_03_10x	11504	maxbin.025_sub	77.19	13.24	32.43	Clostridiales	order	0.684	119132	3.28	187.29	65	523632	3135	61	2	1	1
11504_03_10x	11504	maxbin.026_sub	13.87	1.34	0	Clostridiales	order	0.663	14910	1.58	172.45	222	79448	1830	26	4	5	2
11504_03_10x	11504	maxbin.029_sub	75.95	0.02	0	Clostridiales	order	0.716	121163	3.61	144.77	101	259389	3396	32	0	1	0
11504_03_10x	11504	maxbin.030_sub	52.65	20.5	12.28	Clostridiales	order	0.702	69112	2.39	150.75	128	214879	2457	17	0	0	1
11504_03_10x	11504	maxbin.031_sub	98.09	19.3	69.23	Erysipelatoclostridium ramosum DSM 1402	strain	0.738	805626	3.74	146.08	20	1168990	3617	63	1	1	1
11504_03_10x	11504	maxbin.036	87.92	0.17	100	Ruminococcaceae	family	0.686	120060	2.44	125.74	54	215220	2267	36	2	1	0
11504_03_10x	11504	maxbin.054	63.66	15.47	68.89	Firmicutes bacterium CAG:94	species	0.919	24375	2.04	58.36	157	109085	1969	31	0	0	2
11504_03_10x	11504	maxbin.057	93.29	9.51	11.76	Firmicutes	phylum	0.669	21425	3.21	51.4	305	267800	3256	36	1	0	1
11504_03_10x	11504	maxbin.060	99.18	0.82	50	Lactobacillus fermentum	species	0.957	91941	2.03	39.9	42	193368	1955	61	2	2	3
11504_03_10x	11504	maxbin.090_sub	90.5	17.82	6.11	Clostridiales	order	0.663	16417	2.79	20.98	335	68102	2694	38	0	0	0
11504_03_10x	11504	unbinned	100	1658.58	11.44	Bacteria	superkingdom	0.665	19197	89.61	90.81	11574	749019	0	1421	39	30	62
11506_01_SR	11506	23	67.32	1.91	0	Actinomyces	genus	0.921	2537	2.17	12.59	940	57033	2110	18	0	0	0
11506_01_SR	11506	24	56.26	1.44	11.11	Klebsiella	genus	0.829	1804	2.47	9.16	1385	8037	2609	15	0	0	0
11506_01_SR	11506	28	98.67	0	0	Rothia	genus	0.672	61533	2.28	41.91	59	163462	1742	46	0	0	4
11506_01_SR	11506	35	98.68	0	0	Rothia	genus	0.817	73748	2.43	35.15	68	307455	2111	47	0	0	2
11506_01_SR	11506	38	98.45	5.21	93.75	Streptococcus sp. 263_SSPC	species	0.951	50736	1.87	116.86	119	141696	1766	14	0	0	0
11506_01_SR	11506	42_sub	96.02	5.88	55.56	Gemella sanguinis ATCC 700632	strain	0.801	19990	2.01	26.44	175	92487	1806	17	0	0	0
11506_01_SR	11506	bin.13	63.36	1.58	75	Actinomyces sp. oral taxon 181 str. F0379	strain	0.929	5966	1.24	44.63	232	22123	1131	22	0	0	0
11506_01_SR	11506	bin.4	98.13	0.09	0	Staphylococcus	genus	0.992	81422	2.46	50.17	55	252297	2326	24	0	0	1
11506_01_SR	11506	maxbin.001	99.02	3.39	28.57	Streptococcus	genus	0.78	66130	2.14	210.23	72	282600	2068	46	1	3	2
11506_01_SR	11506	unbinned	100	475.96	4.71	Life	life	0.678	17050	30.44	27.04	32319	216705	0	387	14	12	14
11508_03_10x	11508	18_sub	85.25	40.87	17.59	Bacilli	class	0.769	29148	3.32	50.54	174	282459	3251	31	2	1	2
11508_03_10x	11508	bin.2	56.66	0.15	0	Streptococcus thermophilus	species	1	522947	0.95	162.38	5	522947	1007	54	5	5	5
11508_03_10x	11508	unbinned	6.3	0	0	Bacteria	superkingdom	0.694	3967	0.54	140.29	160	95196	0	2	4	4	1
11508_04_10x	11508	0	99.73	0.95	0	Actinomyces sp. oral taxon 181 str. F0379	strain	0.988	58433	1.9	22.76	49	148986	1697	47	3	1	2
11508_04_10x	11508	2	92.67	12.01	70	Streptococcus parasanguinis	species	0.913	68246	2.4	136.79	91	188189	2678	46	1	0	0
11508_04_10x	11508	9	92.62	3.83	76.92	Lactobacillus fermentum	species	0.671	70341	2.02	7808.98	62	157469	1995	32	1	0	1
11508_04_10x	11508	11	95.06	3.55	22.22	Lactobacillus plantarum	species	0.97	47065	3.37	48.52	127	135043	3210	42	1	0	3
11508_04_10x	11508	12	99.46	6.36	91.3	Lactobacillus	genus	0.775	296646	3.12	7808.64	22	479786	2919	36	3	2	2
11508_04_10x	11508	21	100	0	0	Clostridium sp. 1_1_41A1FAA	species	0.909	498162	3.13	94.07	16	821693	2819	28	3	1	8
11508_04_10x	11508	33	99.63	7.68	100	Enterococcus faecalis	species	0.773	432866	2.92	2026.4	12	983167	2733	31	0	0	1
11508_04_10x	11508	5_sub	14.83	0.15	100	Streptococcaceae	family	0.69	38738	0.74	59.54	46	225234	778	12	0	0	2
11508_04_10x	11508	bin.13	94.76	0	0	Staphylococcus epidermidis M0026	strain	0.929	378822	2.39	107.19	12	881799	2208	12	0	0	2
11508_04_10x	11508	bin.20	91.19	0.28	0	Lactococcus lactis subsp. lactis	subspecies	0.826	307845	2.31	46.05	26	484701	2380	37	0	0	0
11508_04_10x	11508	bin.3	75.19	0.25	100	Enterococcus faecium	species	0.717	141826	2.2	6262.08	23	247749	2305	14	0	0	1
11508_04_10x	11508	maxbin.003_sub	94.76	0.05	0	Clostridiales	order	0.794	506178	3	6867.1	17	617012	2572	45	2	2	2
11508_04_10x	11508	maxbin.009_sub	98.39	4.44	20	Clostridium	genus	0.793	233944	3.59	2725.83	68	419504	3270	68	4	5	7
11508_04_10x	11508	unbinned	92.35	118.31	23.26	Bacteria	superkingdom	0.666	23750	8.6	1026.32	1247	206718	0	266	11	14	19
11516_01_SR	11516	6	93.85	0.77	33.33	Bacteroidales	order	0.774	11514	2.86	18.74	352	48511	2191	28	0	0	0
11516_01_SR	11516	25	94.07	1.15	0	Collinsella	genus	0.664	8093	2.18	15.8	369	32544	1947	45	2	2	1
11516_01_SR	11516	43	79.31	1.85	0	Ruminococcus callidus ATCC 27760	strain	0.777	2856	1.81	12.02	724	15212	1608	11	0	0	0
11516_01_SR	11516	19_sub	100	4.39	73.68	Alistipes	genus	0.724	50978	2.77	26.62	123	155161	2512	38	0	0	0
11516_01_SR	11516	40_sub	78.29	1.34	0	Clostridiales	order	0.677	6466	2.8	16.72	538	50812	2830	24	0	0	0
11516_01_SR	11516	7_sub	66.83	2.66	0	Phascolarctobacterium	genus	0.796	2829	1.34	10.55	541	10060	1177	16	0	0	1
11516_01_SR	11516	bin.1	74.98	2.22	25	Burkholderiales	order	0.688	5577	1.52	12.06	296	37615	1387	13	0	0	0
11516_01_SR	11516	bin.20	93.23	2.4	14.29	Alistipes onderdonkii	species	0.769	17551	2.71	19.02	224	51594	2174	31	0	0	1
11516_01_SR	11516	bin.24	98.81	2.73	20	Roseburia	genus	0.756	58718	3	38.32	100	166448	2779	34	0	0	0
11516_01_SR	11516	bin.27	98.68	0.22	100	[Eubacterium] rectale	species	0.82	30850	2.43	32.13	115	101223	2172	39	0	0	0
11516_01_SR	11516	bin.3	96.73	1.27	0	Blautia	genus	0.684	41807	2.84	25.9	125	172431	2468	35	1	0	0
11516_01_SR	11516	bin.7_sub	56.91	0	0	Clostridiales bacterium UBA7739	species	0.722	5162	1.22	13.85	250	19106	1090	14	0	0	1
11516_01_SR	11516	maxbin.008	98.66	1.01	0	Ruminococcus sp.	species	0.793	66284	1.94	33.57	78	144810	1812	35	0	0	2
11516_01_SR	11516	maxbin.016	91.43	1.14	0	Ruminococcus	genus	0.686	14086	2.38	18.6	307	58029	2093	30	0	0	1
11516_01_SR	11516	maxbin.021_sub	83.84	25.29	1.79	Firmicutes	phylum	0.667	2842	3.75	12.57	1526	43043	3827	53	0	0	1
11516_01_SR	11516	unbinned	100	1856.17	7.86	Bacteria	superkingdom	0.666	2423	86.96	21.21	139325	172454	0	759	29	24	35
11516_05_SR	11516	15	100	1.21	41.67	Klebsiella	genus	0.855	145608	6.08	166.56	71	404538	5640	60	0	0	0
11516_06_SR	11516	15	93.96	2.68	66.67	Ruminococcaceae bacterium UBA1691	species	0.983	60131	2.67	31.45	81	180133	2396	33	0	0	1
11516_06_SR	11516	21	99.19	0.81	0	Collinsella	genus	0.693	50894	2.35	77.34	90	163138	2021	49	0	0	0
11516_06_SR	11516	24	92.93	1.81	80	Ruminococcaceae bacterium	species	0.781	7314	1.94	17.63	337	41000	1807	27	0	0	1
11516_06_SR	11516	50	93.4	0.94	0	Firmicutes	phylum	0.707	46106	2.11	24.5	99	127218	1886	31	0	0	0
11516_06_SR	11516	55	91.95	1.34	0	Firmicutes bacterium CAG:83	species	0.977	39010	1.99	34.47	79	126630	1829	36	0	0	0
11516_06_SR	11516	58	96.49	16.66	12.82	Clostridiales	order	0.662	8189	3.8	26.02	624	46192	3829	35	0	0	0
11516_06_SR	11516	43_sub	85.91	2.78	0	Fusicatenibacter sp. 2789STDY5834925	species	0.893	21366	6.42	22.36	514	95644	5496	36	0	0	0
11516_06_SR	11516	bin.10	95.97	0.67	0	Clostridiales bacterium UBA7739	species	0.757	82949	2.16	42.24	32	290064	1972	42	0	0	1
11516_06_SR	11516	bin.11_sub	66.85	0	0	Anaeromassilibacillus sp. Marseille-P3371	species	0.912	8701	1.35	14.99	186	39202	1214	13	0	0	0
11516_06_SR	11516	bin.17	97.96	0.16	0	Subdoligranulum	genus	0.823	76620	3.24	58.35	66	232108	3020	36	0	0	0
11516_06_SR	11516	bin.22	98.32	0.48	0	Alistipes onderdonkii subsp. vulgaris	subspecies	0.811	132094	2.87	57.23	30	487220	2322	39	0	0	0
11516_06_SR	11516	unbinned	100	1939.03	5.65	Bacteria	superkingdom	0.668	1787	90.65	13	155465	118001	0	629	25	28	34
11516_07_SR	11516	16	99.19	0.81	0	Collinsella	genus	0.678	37074	2.32	29.86	103	84389	1996	50	0	0	1
11516_07_SR	11516	25	45.89	0	0	Dialister	genus	0.728	45604	1.05	28.13	38	85819	974	32	0	0	0
11516_07_SR	11516	34	83.53	0.73	33.33	Lactobacillus	genus	0.839	4126	1.58	12.07	487	18022	1439	19	0	0	0
11516_07_SR	11516	39	89.93	0.78	0	Firmicutes bacterium CAG:83	species	0.997	45696	1.99	38.22	66	137726	1840	39	0	0	0
11516_07_SR	11516	55_sub	95.92	0	0	Subdoligranulum	genus	0.765	30916	3.29	26.22	194	77868	3070	39	0	0	0
11516_07_SR	11516	bin.12	89.22	1.34	0	Ruminococcaceae bacterium UBA1691	species	0.931	19810	2.42	15.91	180	70759	2181	24	0	0	1
11516_07_SR	11516	bin.15	93.74	0.02	100	Oscillibacter sp.	species	1	42966	1.89	25.26	62	166298	1800	19	0	0	0
11516_07_SR	11516	bin.16	87.29	0.67	0	Clostridium sp. CAG:169	species	0.996	15391	1.73	15.77	157	59227	1628	30	0	0	0
11516_07_SR	11516	maxbin.001_sub	87.93	64.47	70.59	Bacteroides	genus	0.711	38125	8.41	53.67	583	160600	7377	68	6	10	1
11516_07_SR	11516	maxbin.002	91.44	2.52	100	Ruminococcaceae bacterium	species	0.732	5466	2.34	45.05	577	51997	2225	34	1	0	2
11516_07_SR	11516	maxbin.003_sub	93.29	0.67	0	Clostridiales bacterium UBA7739	species	0.746	89780	2.17	42.06	49	185453	2006	48	0	1	2
11516_07_SR	11516	maxbin.005	98.32	1.06	0	Alistipes onderdonkii subsp. vulgaris	subspecies	0.747	102579	3.07	32.55	100	319941	2489	43	0	1	1
11516_07_SR	11516	unbinned	100	1326.89	7.35	Bacteria	superkingdom	0.664	3369	70.6	11.79	119569	118446	0	533	13	7	40
11516_97_SR	11516	13	98.1	0	0	Clostridiales	order	0.714	148235	2.92	38.67	34	280779	2700	47	0	0	0
11516_97_SR	11516	21	99.46	0.46	14.29	Bacteroides ovatus	species	0.751	195926	7.37	102.96	95	641787	5805	56	1	1	1
11516_97_SR	11516	23	99.37	0.32	0	Blautia	genus	0.717	97743	3.29	68.95	63	312909	2965	48	0	0	0
11516_97_SR	11516	19_sub	54.18	9.63	17.14	Clostridiales	order	0.702	1630	2.61	17.06	1617	10906	2266	13	0	0	0
11516_97_SR	11516	bin.9_sub	94.93	4.43	6.25	Roseburia	genus	0.76	39539	2.76	23.44	113	133129	2585	26	0	0	0
11516_97_SR	11516	maxbin.004_sub	32.09	0.67	100	Clostridiales	order	0.734	6292	1.36	26.64	296	50275	1202	14	0	0	0
11516_97_SR	11516	unbinned	98.09	321.82	19.06	Bacteria	superkingdom	0.681	3909	14.85	13.38	26367	50846	0	135	6	8	8
11516_98_SR	11516	maxbin.001	81.03	26.72	58.06	Bacteroides	genus	0.749	29053	5.49	111.1	411	135079	4498	46	0	2	0
11516_98_SR	11516	maxbin.002	43.31	4.14	25	Bacteroides	genus	0.678	20584	2.65	77.35	230	93447	2291	27	0	0	2
11516_98_SR	11516	maxbin.004	30.93	6.91	75.38	Bacteroides	genus	0.672	38703	2.98	60.03	156	136188	2297	15	0	0	1
11516_98_SR	11516	unbinned	100	417.97	18.65	Bacteria	superkingdom	0.671	5827	29.72	27.65	33340	392986	0	199	4	8	11
11516_99_SR	11516	14	97.96	0	0	Akkermansia	genus	0.664	77569	3.07	123.1	62	185646	2540	46	0	0	0
11516_99_SR	11516	3_sub	99.33	22.96	32	Clostridiales	order	0.665	114721	3.72	38.98	220	419513	3569	53	0	0	2
11516_99_SR	11516	bin.11	94.8	0.67	100	Ruminococcaceae bacterium	species	0.948	61656	2.34	42.26	56	198134	2162	33	0	0	1
11516_99_SR	11516	bin.12	93.95	0.97	50	Collinsella	genus	0.682	12528	2.01	17.2	201	54413	1729	41	0	0	0
11516_99_SR	11516	bin.13	80.7	0	0	[Ruminococcus] gnavus	species	0.9	64082	2.48	46.87	53	214214	2377	23	0	0	0
11516_99_SR	11516	bin.7	94.48	3.94	33.33	uncultured Oscillibacter sp.	species	0.896	17359	2.37	46.64	182	90640	2336	31	0	0	0
11516_99_SR	11516	bin.9	95.58	0	0	Subdoligranulum	genus	0.773	24728	2.82	42.37	169	144249	2574	19	0	0	0
11516_99_SR	11516	maxbin.004_sub	0.74	0.08	0	Life	life	0.714	5874	0.13	116.71	35	19480	160	2	0	0	0
11516_99_SR	11516	unbinned	100	1169.1	7.23	Bacteria	superkingdom	0.669	3700	71.28	24.55	94366	251032	0	549	15	12	18
11520_01_SR	11520	16	98.38	0.32	0	Lachnospiraceae bacterium	species	0.955	37620	2.82	20.03	136	97784	2545	38	0	0	0
11520_01_SR	11520	20	99.32	3.49	5.88	Prevotella copri DSM 18205	strain	0.806	53529	3.68	88.75	120	188560	3161	62	0	0	0
11520_01_SR	11520	29	100	0.11	0	Parasutterella excrementihominis	species	0.756	53189	2.54	23.23	81	161583	2236	53	0	0	0
11520_01_SR	11520	31	99.03	0.5	100	[Eubacterium] rectale	species	0.923	36859	2.65	15.72	111	125610	2427	25	0	0	0
11520_01_SR	11520	34	98.96	0	0	Parabacteroides	genus	0.885	128797	4.83	75.66	64	298003	3960	55	0	0	0
11520_01_SR	11520	43	99.98	1.5	0	Phascolarctobacterium faecium DSM 14760	strain	0.754	49090	2.41	20.66	74	153944	2287	48	0	0	0
11520_01_SR	11520	45	89.28	4.25	0	Anaerostipes hadrus	species	0.818	6456	2.22	10.63	475	27625	2061	14	0	0	0
11520_01_SR	11520	24_sub	100	0	0	Catenibacterium sp.	species	0.89	38566	2.42	73.32	92	147277	2438	46	0	0	0
11520_01_SR	11520	bin.2_sub	93.73	2.04	0	Lachnospiraceae	family	0.692	13537	2.9	12.67	303	57742	2733	21	0	0	0
11520_01_SR	11520	bin.20	89.53	0.19	100	Parabacteroides merdae	species	0.951	78286	3.61	35.64	71	182123	2917	39	0	0	0
11520_01_SR	11520	bin.24_sub	97.9	1.16	46.15	Bacteroides caccae	species	0.919	68249	4.58	111.63	118	386952	3629	35	0	0	0
11520_01_SR	11520	bin.32	96.64	0	0	Ruminococcaceae bacterium	species	0.859	119073	2.26	19.75	32	187922	2095	38	0	0	1
11520_01_SR	11520	bin.6	96.15	0.96	0	Alistipes putredinis	species	0.965	63636	2.04	26.93	40	213908	1773	35	0	0	1
11520_01_SR	11520	maxbin.001_sub	93.96	3.63	16.67	Bacteroides vulgatus	species	0.689	48722	5.05	189.27	277	149445	4355	58	0	0	2
11520_01_SR	11520	maxbin.002_sub	94.11	6.26	31.03	Bacteroides	genus	0.689	43076	5.12	167.3	294	138439	4396	48	4	8	4
11520_01_SR	11520	maxbin.008	98.83	0	0	[Ruminococcus] gnavus	species	0.965	63877	2.9	63.06	94	227787	2701	42	0	0	0
11520_01_SR	11520	maxbin.009_sub	96.09	11.79	28.42	Bacteroides	genus	0.718	44772	6.89	41.38	330	256124	5452	51	0	0	0
11520_01_SR	11520	unbinned	100	881.95	7.44	Bacteria	superkingdom	0.664	4211	61.22	19.77	65053	402711	0	445	15	15	29
11520_02_SR	11520	2	44.39	0.08	0	[Eubacterium] rectale	species	0.731	2024	1.12	9.77	563	11860	1016	11	0	0	0
11520_02_SR	11520	5	88.26	4.08	0	Life	life	0.661	6058	2.15	11.2	449	29399	2077	14	0	0	0
11520_02_SR	11520	13	97.12	0.96	0	Alistipes putredinis	species	0.856	78957	2.47	113.7	63	226875	2269	41	0	0	0
11520_02_SR	11520	30	98.64	0.68	0	Faecalibacterium prausnitzii	species	0.951	22384	2.24	15.7	168	68323	2018	41	0	0	0
11520_02_SR	11520	45	93.35	0.11	0	Parasutterella excrementihominis	species	0.725	39097	2.1	34.55	127	181983	1888	41	0	0	0
11520_02_SR	11520	49	99.49	0.48	100	Alistipes	genus	0.884	55539	3.02	22.54	105	167658	2399	37	0	0	0
11520_02_SR	11520	bin.1	89.51	0	0	Flavonifractor plautii 1_3_50AFAA	strain	0.805	32500	2.43	35.61	134	100275	2301	18	0	0	0
11520_02_SR	11520	bin.11	98.32	0	0	uncultured Oscillibacter sp.	species	0.911	105370	2.71	52.21	39	244415	2644	30	0	0	0
11520_02_SR	11520	bin.19	97.96	0.68	0	Akkermansia muciniphila	species	1	158468	2.64	70.64	31	304733	2244	48	0	0	0
11520_02_SR	11520	bin.23	95.57	0.34	100	Clostridiales bacterium	species	0.81	40481	2.07	21.6	85	109967	1921	27	0	0	0
11520_02_SR	11520	bin.27	98.32	0	0	Ruminococcaceae bacterium	species	0.853	69561	2.14	35.19	40	187635	1984	36	0	0	1
11520_02_SR	11520	bin.5	97.99	5.1	0	Ruminococcaceae bacterium	species	0.79	67813	2.93	32.16	85	215847	2847	41	0	0	1
11520_02_SR	11520	bin.9	39.18	0	0	[Ruminococcus] gnavus	species	0.944	52941	1.42	20.78	47	116442	1312	16	0	0	0
11520_02_SR	11520	maxbin.006_sub	90.08	16.29	39.29	Bacteroides	genus	0.676	28283	5.33	121.65	362	107101	4603	56	1	0	1
11520_02_SR	11520	unbinned	100	1396.31	11.2	Bacteria	superkingdom	0.662	4830	69.76	42.73	77940	335427	0	536	21	21	23
11524_01_10x	11524	9	55.03	0.34	0	Ruminococcaceae	family	0.708	11185	1.99	22.43	265	51706	1934	39	1	1	1
11524_01_10x	11524	maxbin.001	100	1.89	100	[Clostridium] innocuum	species	0.78	1415316	4.42	3697.62	13	1456123	4258	54	5	5	5
11524_01_10x	11524	maxbin.002	100	3.77	100	Erysipelatoclostridium ramosum DSM 1402	strain	0.73	574760	3.75	1781.67	10	1723795	3617	57	3	3	3
11524_01_10x	11524	maxbin.003	99.22	0	0	Lactobacillus gasseri SJ-9E-US	strain	0.967	1271167	1.83	224.41	19	1271167	1696	88	4	7	5
11524_01_10x	11524	unbinned	73.12	46.79	2.16	[Candida] glabrata	species	0.879	25887	13.4	23.99	1017	145967	0	194	4	4	5
11526_02_SR	11526	4	98.1	0.63	0	Proteobacteria bacterium CAG:139	species	0.681	18274	2.16	22.01	248	60911	2012	41	0	0	0
11526_02_SR	11526	5	98.46	0.77	0	Parabacteroides merdae	species	0.905	105466	4.72	120.11	98	273789	3997	63	0	0	0
11526_02_SR	11526	46	99.37	0	0	Life	life	0.671	126159	3.27	56.59	40	649382	3052	43	0	0	0
11526_02_SR	11526	bin.4	98.73	0.32	0	Blautia	genus	0.763	122492	3.28	54.98	48	277649	2971	44	0	0	0
11526_02_SR	11526	bin.5_sub	95.9	0.4	0	Bacteroides ovatus	species	0.879	67898	6.39	113.82	138	195125	5124	57	0	0	0
11526_02_SR	11526	unbinned	99.84	276.68	17.22	Bacteria	superkingdom	0.685	10826	20.86	37.27	16056	152225	0	186	6	7	8
11526_03_SR	11526	7	99.37	1.52	76.92	Blautia	genus	0.783	114474	3.68	69.11	68	212174	3376	37	0	0	0
11526_03_SR	11526	18	27.8	4.18	100	Clostridiales	order	0.784	2522	0.85	56.38	367	35438	847	7	0	0	0
11526_03_SR	11526	43	97.47	0	0	Life	life	0.68	121875	3.14	45.4	40	554620	2901	39	0	0	0
11526_03_SR	11526	16_sub	97.36	2.94	10.53	Bacteroides ovatus	species	0.864	71644	6.7	134.89	147	195125	5365	62	1	1	1
11526_03_SR	11526	bin.3_sub	90.33	0	0	Lachnospiraceae bacterium	species	0.946	26823	2.8	17.23	160	189358	2515	14	0	0	0
11526_03_SR	11526	bin.8	96.54	0.77	0	Parabacteroides merdae	species	0.955	84362	4.17	113.84	77	251749	3463	59	0	0	0
11526_03_SR	11526	maxbin.006	99.37	0.79	0	Proteobacteria	phylum	0.844	17993	2.33	18.22	248	86393	2122	46	1	1	1
11526_03_SR	11526	unbinned	100	301.43	9.52	Bacteria	superkingdom	0.683	6773	20.99	32.14	18084	108868	0	195	5	6	8
11526_04_SR	11526	28	98.46	0.77	0	Parabacteroides merdae	species	0.904	79102	4.52	36.29	99	251152	3780	60	0	0	0
11526_04_SR	11526	48	97.96	0.68	0	Akkermansia	genus	0.715	90037	3.11	73.5	50	344785	2586	47	0	0	0
11526_04_SR	11526	52	74.75	0.81	0	Clostridiales	order	0.775	3088	1.97	11.94	755	32404	1908	19	0	0	0
11526_04_SR	11526	40_sub	92.35	1.13	100	Enterocloster bolteae	species	0.917	17127	5.32	36.48	450	152176	4754	46	0	0	0
11526_04_SR	11526	57_sub	94.83	24.14	62.07	Bacteroides cellulosilyticus	species	0.864	136538	7.52	34.44	106	371565	5603	48	0	0	0
11526_04_SR	11526	bin.10_sub	85.05	3.07	56.25	Blautia	genus	0.709	16933	2.71	15.88	253	67522	2401	19	0	0	0
11526_04_SR	11526	bin.11_sub	92.66	0.84	0	Bacteroides ovatus	species	0.913	71057	6.04	87.95	124	195125	4684	49	0	0	0
11526_04_SR	11526	bin.4	98.1	0	0	Proteobacteria bacterium CAG:139	species	0.681	30412	2.07	26.1	105	138901	1897	45	0	0	0
11526_04_SR	11526	maxbin.007_sub	82.04	6.71	20	Bacteria	superkingdom	0.681	45495	5.27	24.77	277	352360	4467	47	0	0	0
11526_04_SR	11526	unbinned	100	387.98	15.6	Bacteria	superkingdom	0.662	2999	24.57	18.82	27134	184747	0	188	7	8	11
11526_05_SR	11526	bin.2	85.49	0	0	Akkermansia	genus	0.888	110826	2.55	135.05	27	345401	2115	38	0	0	0
11526_05_SR	11526	bin.3	99.25	1.32	0	Bacteroides	genus	0.727	121846	5.27	118.15	63	497325	4302	48	0	0	1
11526_05_SR	11526	bin.4	95.32	1.28	0	Parabacteroides merdae	species	0.695	19330	4.14	16.03	306	57497	3452	39	0	0	0
11526_05_SR	11526	maxbin.003	86.78	32.9	38.28	Bacteroides	genus	0.941	67920	7.61	38.83	198	371565	5747	41	0	1	0
11526_05_SR	11526	maxbin.004_sub	65.9	15.7	44.29	Bacteroides cellulosilyticus	species	0.695	87826	6.27	31.44	285	408979	5045	55	0	0	0
11526_05_SR	11526	unbinned	89.31	117.02	11.11	Bacteria	superkingdom	0.663	1542	10.31	24.38	21852	524021	0	98	8	5	8
11526_06_SR	11526	57_sub	84.66	66.1	29.17	Bacteroides	genus	0.704	19746	10.49	19.01	728	94335	7885	33	0	0	1
11526_06_SR	11526	68_sub	55.81	1.41	0	Enterocloster bolteae	species	0.84	1700	3.28	10.61	1945	12118	3213	14	0	0	0
11526_06_SR	11526	bin.3	92.72	0	0	Proteobacteria bacterium CAG:139	species	0.696	21406	1.9	18.22	125	138892	1745	33	0	0	0
11526_06_SR	11526	bin.5	97.52	0.7	0	Bacteroides ovatus	species	0.904	67894	6.33	100.72	143	195125	5042	53	0	0	0
11526_06_SR	11526	maxbin.002_sub	98.44	0.64	0	Bacteroides fragilis	species	0.845	96829	5.14	52.92	123	344595	4314	35	1	1	0
11526_06_SR	11526	maxbin.007	87.39	2.37	0	Oscillospiraceae	family	0.702	3721	2.41	12.74	801	28917	2358	22	0	0	0
11526_06_SR	11526	unbinned	100	284.65	6.49	Bacteria	superkingdom	0.667	3259	19.81	16.68	34894	103607	0	168	8	9	13
11526_07_SR	11526	1	98.67	0.45	0	Bifidobacterium adolescentis	species	0.764	26374	2.34	20.05	154	76202	1977	53	1	1	2
11526_07_SR	11526	6	97.48	3.3	0	Roseburia	genus	0.718	20941	3.55	22.81	283	91078	3363	38	0	0	0
11526_07_SR	11526	17	71.67	18.71	0	Clostridiales	order	0.788	1929	2.41	9.54	1322	8241	1976	23	0	0	0
11526_07_SR	11526	18	94.18	1.68	0	Ruminococcaceae	family	0.745	9880	1.88	18.26	257	38555	1693	16	0	0	1
11526_07_SR	11526	29	95.75	1.26	0	[Clostridium] innocuum	species	0.828	18643	3.67	17.64	278	95313	3491	30	1	1	1
11526_07_SR	11526	40	97.65	1.01	50	Ruminococcaceae bacterium	species	0.866	86219	1.97	29.71	40	429137	1811	38	0	0	1
11526_07_SR	11526	42	97.26	0	0	uncultured Ruminococcus sp.	species	0.824	32377	2.61	24.92	135	100143	2352	28	0	0	0
11526_07_SR	11526	50	46.22	1.84	33.33	Streptococcus salivarius	species	0.706	1691	0.85	10.82	490	41821	704	3	0	0	0
11526_07_SR	11526	52	99.37	0	0	Proteobacteria	phylum	0.873	22366	2.3	20.81	175	114812	2148	41	0	0	0
11526_07_SR	11526	54	97.93	0.51	0	Parabacteroides distasonis	species	0.98	55305	4.76	50.03	133	206743	3934	45	0	0	0
11526_07_SR	11526	bin.3_sub	97.74	12.68	21.74	Bacteroides	genus	0.66	102806	5.61	82.82	150	361987	4464	55	0	0	1
11526_07_SR	11526	bin.5	100	0	0	Faecalibacterium sp. BIOML-A1	species	0.709	112139	2.56	68.56	39	368573	2328	54	0	0	0
11526_07_SR	11526	maxbin.001_sub	62.79	12.79	0	Bacteria	superkingdom	0.692	22380	3.81	103.43	417	184932	3446	48	2	5	2
11526_07_SR	11526	maxbin.002	34.99	0.39	33.33	Bacteroides ovatus	species	0.805	10682	1.79	99.81	253	134572	1376	16	0	0	0
11526_07_SR	11526	unbinned	100	1553.5	10.43	Bacteria	superkingdom	0.661	3319	75.6	18.04	113771	514017	0	546	11	18	27
11526_98_SR	11526	4	97.96	0.68	0	Ruminococcaceae bacterium	species	0.947	16035	2.89	73.44	269	101713	2551	46	0	0	0
11526_98_SR	11526	14	99.37	0	0	Proteobacteria	phylum	0.873	17234	2.24	21.59	226	76715	2094	39	0	0	0
11526_98_SR	11526	26	4.36	0	0	CLASSIFICATION ERROR	CLASSIFICATION ERROR	0.739	1439	0.06	9.3	37	4428	60	0	0	0	0
11526_98_SR	11526	35	91.77	2.11	33.33	Bifidobacterium longum	species	0.706	9320	2.22	15.4	353	52372	1966	50	1	0	0
11526_98_SR	11526	42	98.89	0	0	Clostridiaceae	family	0.998	26645	2.66	23.67	148	107620	2403	32	0	0	0
11526_98_SR	11526	45_sub	84.1	8.72	11.11	Clostridiales	order	0.728	16337	4.62	24.61	390	79308	4658	49	0	0	0
11526_98_SR	11526	6_sub	97.93	97.41	41.46	Bacteroides	genus	0.697	15863	13.73	50.95	1149	125373	10286	70	0	0	1
11526_98_SR	11526	maxbin.006	90.94	0.81	0	Flavonifractor plautii 1_3_50AFAA	strain	0.867	23931	2.85	33.11	215	72438	2725	23	0	0	0
11526_98_SR	11526	maxbin.020_sub	58.32	0.68	40	Clostridiales	order	0.71	2296	1.19	11.2	567	11591	858	2	0	0	0
11526_98_SR	11526	unbinned	100	1276.45	13.1	Bacteria	superkingdom	0.666	2341	57.95	15.31	79627	287672	0	490	14	20	22
11526_99_SR	11526	5	86.45	2.38	50	Akkermansia	genus	0.707	9281	2.75	13.49	382	40976	2395	43	0	0	0
11526_99_SR	11526	31_sub	99.19	1.52	16.67	Bacteroides	genus	0.66	77154	6.53	37.54	195	369448	5243	44	0	0	1
11526_99_SR	11526	bin.3	100	0	0	Veillonella parvula	species	0.997	243720	1.98	59.24	11	829502	1801	33	0	0	2
11526_99_SR	11526	bin.4	99.35	0	0	Bacteroides ovatus	species	0.96	134815	6.49	143.52	90	358358	4996	51	0	0	0
11526_99_SR	11526	maxbin.004	98.5	1.87	0	Bacteria	superkingdom	0.712	9705	3.46	13.93	606	40152	3230	18	1	0	0
11526_99_SR	11526	unbinned	91.67	292.78	7.85	Bacteria	superkingdom	0.671	846	20.29	10.54	52150	65388	0	165	9	12	12
11528_01_SR	11528	3	100	0.13	0	Erysipelotrichaceae	family	0.778	147125	4.32	119.45	48	331852	4254	49	0	0	0
11528_01_SR	11528	13_sub	98.91	0	0	Lactobacillus rhamnosus	species	0.982	78506	2.91	21.85	66	287557	2696	31	0	0	0
11528_01_SR	11528	21_sub	38.79	0.63	14.29	Enterococcus	genus	0.797	1698	1.05	7.68	623	8662	1060	4	0	0	0
11528_01_SR	11528	bin.1	98.66	0	0	uncultured Oscillibacter sp.	species	0.919	165225	3.17	32.58	27	319767	3107	45	0	0	0
11528_01_SR	11528	bin.16	97.47	1.58	0	Lachnospiraceae	family	0.747	34581	2.88	15.42	133	116136	2597	33	0	0	0
11528_01_SR	11528	bin.7	98.65	0.77	0	Parabacteroides distasonis	species	1	282379	4.9	337.77	28	472050	4111	61	0	0	0
11528_01_SR	11528	bin.9	98.57	0.05	0	Bacteroides faecis	species	0.963	137864	5.45	237.24	69	396558	4217	44	0	0	0
11528_01_SR	11528	maxbin.003_sub	98.47	0.75	0	Bacteroides vulgatus	species	0.738	78111	4.82	139.17	133	420157	3998	48	0	0	0
11528_01_SR	11528	maxbin.005	98.48	0.93	33.33	Bacteroides uniformis	species	0.743	117489	4.62	109.89	113	233839	3790	49	6	11	2
11528_01_SR	11528	maxbin.006	95.92	2.08	33.33	Ruminococcaceae	family	0.845	25719	3.41	32.71	288	96735	3113	41	0	0	0
11528_01_SR	11528	maxbin.011	90.48	8.27	28.7	Escherichia coli	species	0.729	6972	4.48	12.53	1013	30832	4321	42	0	0	1
11528_01_SR	11528	maxbin.012_sub	64.14	0.51	0	Bacteria	superkingdom	0.676	2215	3	9.96	1415	95039	2951	9	0	0	0
11528_01_SR	11528	unbinned	100	369.47	4.15	Bacteria	superkingdom	0.671	3551	28.7	21.09	43571	433958	0	226	4	8	16
11534_02_SR	11534	3	91.98	0.47	0	[Clostridium] innocuum	species	0.705	11488	3.44	14.77	405	67890	3285	20	0	0	0
11534_02_SR	11534	34	99.42	0.68	0	[Ruminococcus] gnavus	species	0.773	47212	3.79	24.92	172	152111	3584	47	0	0	0
11534_02_SR	11534	bin.10	99.54	0	0	Bifidobacterium breve JCM 7019	strain	0.75	134657	2.29	61.72	28	371624	1974	49	0	0	0
11534_02_SR	11534	bin.15	90.91	2.71	38.1	Flavonifractor plautii 1_3_50AFAA	strain	0.861	18617	2.98	22.94	252	88794	2893	24	0	0	0
11534_02_SR	11534	bin.3	96.91	0	0	Enterocloster bolteae	species	0.815	73082	5.32	25.49	118	179767	4734	45	0	0	0
11534_02_SR	11534	bin.4_sub	76.28	28.07	43.8	Bacteroides	genus	0.732	73118	6.04	120.41	153	271603	4976	58	0	0	0
11534_02_SR	11534	bin.5	99.37	0.32	100	Clostridium hathewayi CAG:224	species	0.959	122683	5.78	44.32	72	521210	5017	58	0	0	0
11534_02_SR	11534	maxbin.001	57.12	4.53	9.38	Bacteroides vulgatus	species	0.663	48767	3.21	183.06	160	189222	2753	24	2	3	1
11534_02_SR	11534	maxbin.002	84.06	38.72	29.08	Bacteroides	genus	0.757	83369	7.45	139.73	177	342844	5713	42	0	0	0
11534_02_SR	11534	maxbin.010_sub	36.37	3.07	0	Bacteria	superkingdom	0.68	3746	3.31	20.49	1143	60533	2921	19	0	0	0
11534_02_SR	11534	unbinned	100	397.27	7.2	Bacteria	superkingdom	0.681	3196	31.86	16.65	32097	151326	0	237	6	10	11
11537_01_SR	11537	10	99.2	0	0	Veillonella parvula	species	0.857	26231	2.05	24.82	128	85948	1886	32	0	0	2
11537_01_SR	11537	20	70.14	0.92	0	Flavonifractor plautii	species	0.87	2552	2.78	11.64	1188	21685	2715	13	0	0	0
11537_01_SR	11537	14_sub	78.46	9.04	7.14	Bacteria	superkingdom	0.683	2070	3.11	10.73	1583	17114	2574	21	0	0	0
11537_01_SR	11537	43_sub	94.93	3.77	15.38	Roseburia inulinivorans	species	0.836	82384	3.96	64.49	104	305018	3695	36	0	0	0
11537_01_SR	11537	47_sub	79.01	5.02	4.35	Bacteroides	genus	0.682	6393	5.33	13.49	1007	37914	4550	23	0	0	0
11537_01_SR	11537	49_sub	88.41	1.25	66.67	Ruminococcaceae	family	0.732	3838	2.58	12.83	818	17320	2403	20	0	0	0
11537_01_SR	11537	bin.15	99.44	0.24	0	Roseburia sp.	species	0.767	92715	3.14	66.45	53	236296	2814	37	0	0	0
11537_01_SR	11537	bin.16	98.54	0	0	[Ruminococcus] gnavus	species	0.949	47256	2.91	26.06	119	129054	2759	33	0	0	0
11537_01_SR	11537	bin.19_sub	97.76	3.36	0	Clostridiales	order	0.672	30545	5.03	29.88	254	129918	4391	46	0	0	0
11537_01_SR	11537	bin.22	91.51	0.94	0	[Clostridium] innocuum	species	0.89	14891	3.58	16.81	313	62390	3422	28	0	0	0
11537_01_SR	11537	maxbin.001	98.07	4.66	0	Roseburia	genus	0.827	156299	3.47	92.52	123	572986	3366	56	0	3	1
11537_01_SR	11537	maxbin.004	97.99	0	0	Ruminococcaceae	family	0.687	76703	2.33	48.68	64	211745	2305	37	0	0	0
11537_01_SR	11537	maxbin.005_sub	97.7	1.71	0	Eisenbergiella massiliensis	species	0.932	44958	5	43.95	204	206344	4637	39	0	1	0
11537_01_SR	11537	maxbin.025_sub	69.31	2.96	40	Eggerthella	genus	0.839	2231	2.13	11.08	1040	7703	2279	27	0	0	0
11537_01_SR	11537	unbinned	100	1809.06	11.06	Bacteria	superkingdom	0.668	1889	85.16	10.9	126368	106994	0	657	28	22	26
11537_02_SR	11537	24	74.33	0.53	0	Enterocloster aldensis	species	0.831	6726	4.25	13.42	740	28485	3874	21	1	0	0
11537_02_SR	11537	44_sub	99.37	0	0	Clostridiales	order	0.69	50084	4.03	204.38	141	167499	3597	44	0	0	0
11537_02_SR	11537	bin.1	99.42	0.68	0	[Ruminococcus] gnavus	species	0.962	82852	2.94	36.89	72	227961	2786	40	0	0	0
11537_02_SR	11537	maxbin.002	99.22	0.1	0	Lactobacillus gasseri SJ-9E-US	strain	0.891	335052	1.84	99.17	21	377969	1727	48	0	1	0
11537_02_SR	11537	maxbin.003	100	0	0	Erysipelatoclostridium ramosum DSM 1402	strain	0.706	120562	3.42	86.49	66	265056	3241	33	0	1	0
11537_02_SR	11537	unbinned	100	610	4.34	Bacteria	superkingdom	0.666	1534	17.43	12.07	34452	68139	0	249	14	13	25
11537_05_SR	11537	2	79.02	0.57	25	Prevotella salivae	species	0.895	7866	2.56	9.63	414	41354	2093	33	0	0	0
11537_05_SR	11537	13	88.32	1.44	14.29	Actinomyces sp. oral taxon 181 str. F0379	strain	0.927	4680	1.71	7.11	471	22253	1625	41	1	3	0
11537_05_SR	11537	29	99.45	0.27	0	Streptococcus sp. 263_SSPC	species	0.977	75123	1.88	16.06	34	247519	1801	23	0	0	0
11537_05_SR	11537	bin.2	95.16	0	0	Atopobium parvulum DSM 20469	strain	1	1102667	1.48	51.32	5	1102667	1285	41	0	0	0
11537_05_SR	11537	maxbin.004_sub	43.27	1.3	22.22	Actinobacteria	class	0.698	1830	1.27	8.53	673	93296	1335	24	2	2	1
11537_05_SR	11537	unbinned	99.84	638.24	1.98	Life	life	0.663	983	21.41	4.04	59718	59871	0	220	5	4	14
11537_06_SR	11537	19	100	1.42	0	Actinomyces sp. oral taxon 181 str. F0379	strain	0.932	1300538	2.02	87.44	22	1300538	1701	50	7	9	4
11537_06_SR	11537	21	86.32	3.28	23.08	Bifidobacterium longum	species	0.726	3747	2.03	7.35	649	19477	1975	45	0	0	0
11537_06_SR	11537	29	88.78	2.2	44.44	Veillonella parvula	species	0.719	6284	1.89	7.2	398	42339	1652	24	0	0	0
11537_06_SR	11537	36	99.25	0	0	Staphylococcus epidermidis	species	0.787	87684	2.63	84.75	55	201875	2502	32	0	0	1
11537_06_SR	11537	bin.2	98.38	0	0	Lactobacillus rhamnosus	species	0.837	37392	2.64	129.63	119	142138	2471	49	0	0	1
11537_06_SR	11537	bin.5	99.45	0.27	0	Streptococcus sp. 263_SSPC	species	0.973	92793	1.88	49.53	27	397733	1799	32	0	0	0
11537_06_SR	11537	maxbin.001_sub	100	0	0	Atopobium parvulum DSM 20469	strain	0.991	1382077	1.53	295.56	9	1382077	1329	45	0	0	0
11537_06_SR	11537	unbinned	95.83	657.08	5.07	Bacteria	superkingdom	0.669	1277	32.87	9.24	78193	213803	0	305	13	8	18
11537_07_SR	11537	11	100	0	0	Fusobacterium nucleatum subsp. polymorphum	subspecies	0.941	15399	2.37	19.16	239	81361	2341	43	0	0	0
11537_07_SR	11537	23	93.54	1.15	0	Anaerococcus	genus	0.762	8121	1.88	14.21	364	44676	1728	12	0	0	1
11537_07_SR	11537	26	94.91	0.12	100	Actinomycetaceae bacterium	species	0.946	13788	2.34	20.52	232	43443	2009	44	0	0	0
11537_07_SR	11537	30	99.88	0	0	Campylobacter curvus	species	0.669	110612	2.03	89.14	40	191154	2043	29	0	0	0
11537_07_SR	11537	31_sub	25.23	4.73	46.67	Veillonella	genus	0.683	1629	1.11	11.8	660	42572	995	4	0	0	0
11537_07_SR	11537	33_sub	61.39	0.82	20	Streptococcus parasanguinis	species	0.685	2201	1.29	11.62	622	18114	1144	9	0	0	0
11537_07_SR	11537	bin.6	99.16	0.56	50	Enterococcus faecalis	species	0.93	93738	2.77	33.03	52	193691	2636	33	0	0	0
11537_07_SR	11537	maxbin.002_sub	99.26	0.86	33.33	Campylobacter concisus 13826	strain	0.959	57721	1.96	53.49	68	181483	1923	30	0	0	0
11537_07_SR	11537	maxbin.003	98.87	0.42	33.33	Bacteroides sp. AF39-10AT	species	0.818	61579	5.72	40.75	177	389035	4825	54	0	0	0
11537_07_SR	11537	unbinned	93.1	386.95	5.67	Bacteria	superkingdom	0.662	916	16.47	11.97	40449	53896	0	199	10	12	14
11537_13_SR	11537	0	54.19	1.87	12.5	Enterococcus	genus	0.768	1928	1.67	5.14	885	8375	1501	8	3	1	1
11537_13_SR	11537	unbinned	54.48	32.84	6.9	Life	life	0.676	702	4.87	2.49	14530	2467	0	50	0	1	3
11537_98_SR	11537	13	85.5	2.06	25	Hungatella hathewayi	species	0.669	31248	5.81	9.74	415	241766	5060	30	0	0	0
11537_98_SR	11537	21	64.96	0	0	TM7 phylum sp. oral taxon 352	species	0.959	12662	0.76	14.63	99	28409	782	42	1	1	1
11537_98_SR	11537	25	95.04	8.49	57.89	Enterocloster aldensis	species	0.787	41958	6.27	13.97	308	218975	5720	43	0	0	0
11537_98_SR	11537	26	99.58	0.84	33.33	Streptococcus parasanguinis ATCC 903	strain	0.688	27633	1.95	10.04	110	112315	1850	22	0	0	0
11537_98_SR	11537	bin.12	66.09	1.55	22.22	Clostridioides difficile	species	0.896	6646	2.85	6.27	469	69443	2558	3	0	0	0
11537_98_SR	11537	bin.15	100	0	0	[Clostridium] innocuum	species	0.93	148259	3.97	24.33	53	376758	3833	38	0	0	0
11537_98_SR	11537	maxbin.002	99.42	0.1	0	[Ruminococcus] gnavus	species	0.938	82800	3.21	218.65	103	251185	3080	46	0	0	0
11537_98_SR	11537	maxbin.003	99.37	0	0	Clostridiales	order	0.698	92342	4.16	97.42	95	182331	3708	41	0	1	1
11537_98_SR	11537	maxbin.004	100	0.94	0	Erysipelatoclostridium ramosum DSM 1402	strain	0.737	186941	3.64	66.41	56	380284	3519	40	0	2	0
11537_98_SR	11537	maxbin.011	83.72	4.88	15.79	Actinomycetaceae bacterium	species	0.894	3012	2.09	6.2	806	14823	1946	37	1	0	1
11537_98_SR	11537	unbinned	100	536.38	4.25	Bacteria	superkingdom	0.666	1252	26.13	6.08	53410	101793	0	284	12	8	15
11537_99_SR	11537	10	99.25	0	0	Bacteroides sp. AF39-10AT	species	0.868	123225	5.57	140.95	84	456113	4667	53	0	0	0
11537_99_SR	11537	33	99.63	0.37	0	Enterococcus faecalis	species	0.725	154792	2.8	101.85	37	313905	2648	28	0	0	0
11537_99_SR	11537	40	42.76	1.06	88.89	Actinomyces naeslundii	species	0.865	1489	1.58	18.28	1043	6713	1625	11	0	0	0
11537_99_SR	11537	42	99.29	0.47	0	Actinomycetaceae bacterium	species	0.999	44501	2.39	92.3	78	235584	1989	42	0	0	1
11537_99_SR	11537	46	87.89	6.05	50	Streptococcus sp. 263_SSPC	species	0.848	6623	1.59	19.3	326	28594	1464	12	0	0	0
11537_99_SR	11537	48	94.93	2.75	86.67	Lactobacillus	genus	0.877	5887	2.96	49.17	673	121243	2711	46	0	0	1
11537_99_SR	11537	49	100	2.42	66.67	Atopobium parvulum DSM 20469	strain	0.975	57905	1.65	36.14	119	141226	1429	45	1	0	0
11537_99_SR	11537	50	100	0.69	0	Bifidobacterium longum	species	0.748	197783	2.41	36.01	39	320833	2086	55	0	0	0
11537_99_SR	11537	bin.11	97.6	0.3	100	Veillonella parvula	species	0.84	28469	1.95	39.75	101	93456	1757	29	0	0	1
11537_99_SR	11537	bin.3_sub	98.73	3.02	0	Enterococcus faecium	species	0.816	25457	2.57	23.67	139	124959	2363	23	0	0	0
11537_99_SR	11537	bin.9	91.52	3.13	52.17	Streptococcus vestibularis	species	0.939	30469	1.63	60.39	93	94589	1603	14	0	0	0
11537_99_SR	11537	maxbin.004	99.88	0	0	Campylobacter curvus	species	1	342933	2.02	85.56	14	418237	2042	42	0	0	0
11537_99_SR	11537	unbinned	100	1027.2	12.97	Bacteria	superkingdom	0.671	2011	40.85	16.85	65943	111091	0	546	14	13	48
11547_06_10x	11547	20	96.74	1.09	50	Gardnerella vaginalis	species	0.858	177871	2.18	2066.72	33	301803	2226	34	5	3	0
11547_06_10x	11547	33	99.46	0	0	Lactobacillus	genus	0.908	505695	3.05	86.32	11	1092329	2891	40	1	1	4
11547_06_10x	11547	49	98.66	0.57	0	Clostridiales	order	0.986	77098	3.26	23.75	71	267441	2908	52	0	0	0
11547_06_10x	11547	51	99.22	11.43	100	Lactobacillus gasseri SJ-9E-US	strain	0.928	1314628	2.12	9769.88	6	1314628	2063	33	3	3	3
11547_06_10x	11547	54	98.73	0	0	Veillonellaceae bacterium	species	0.991	172115	1.73	32.01	26	295577	1521	54	2	1	5
11547_06_10x	11547	24_sub	98.87	9.56	23.4	Bacteroides vulgatus	species	0.671	353698	5.56	239.09	27	1050081	4647	77	2	7	7
11547_06_10x	11547	bin.6	86.43	0.41	57.14	Bacteroides finegoldii CL09T03C10	strain	0.98	197099	4.39	45.72	33	478329	3545	55	1	2	5
11547_06_10x	11547	maxbin.003	80.33	10.66	96.67	Lactobacillus fermentum NB-22	strain	0.942	133960	1.55	2082.58	31	219091	1592	22	2	1	0
11547_06_10x	11547	unbinned	27.32	10.61	63.79	Bacteria	superkingdom	0.669	29222	3.21	648.87	334	403583	0	82	10	10	6
11547_08_10x	11547	0	96.84	2.42	11.11	Bacteroides sp. AM16-15	species	0.933	186619	4.09	317.77	36	514834	3462	69	2	5	6
11547_08_10x	11547	16	99.18	0.05	0	Lactobacillus fermentum NB-22	strain	0.795	33043	1.87	36.55	92	98937	1849	36	1	0	2
11547_08_10x	11547	22	98.66	1.25	0	Clostridiales	order	0.956	80787	3.05	26.81	60	253530	2656	49	0	0	0
11547_08_10x	11547	23	90.2	7.5	75	Bacteroides	genus	0.787	96206	4.64	236.87	100	426314	3850	42	1	2	4
11547_08_10x	11547	29	94.05	0.56	0	Enterocloster clostridioformis	species	0.792	146653	5.42	172.39	57	382381	5489	67	3	2	0
11547_08_10x	11547	34	99.4	0.65	100	Veillonella atypica KON	strain	0.973	49461	2.04	34.61	62	167126	1905	43	1	0	1
11547_08_10x	11547	36	98.46	0	0	Parabacteroides merdae	species	0.715	331434	4.4	139.1	21	611350	3706	62	0	3	4
11547_08_10x	11547	43	97.76	2.6	80	Paraprevotella clara YIT 11840	strain	0.905	106376	3.81	28.8	60	219299	2934	57	2	3	2
11547_08_10x	11547	49	99.37	1.27	100	[Clostridium] symbiosum	species	0.89	173751	5.19	66.2	43	574655	4569	51	0	1	0
11547_08_10x	11547	20_sub	81.52	0.63	100	Enterocloster lavalensis	species	0.994	21151	5.43	15.32	335	105950	4783	56	0	0	0
11547_08_10x	11547	bin.10	89.73	0	0	Enterocloster aldensis	species	0.898	192762	5.53	33.48	44	900961	5166	64	0	1	0
11547_08_10x	11547	bin.12	93.9	16	69.77	Bacteroides	genus	0.664	338662	6.89	882.18	29	845618	5601	67	0	4	4
11547_08_10x	11547	bin.20	95.5	1.18	0	Flavonifractor plautii 1_3_50AFAA	strain	0.721	33113	3.35	18.11	144	114211	3286	31	0	0	1
11547_08_10x	11547	bin.31	99.91	0	0	Lactobacillus gasseri SJ-9E-US	strain	0.823	201445	1.68	18.41	24	308107	1596	24	0	0	0
11547_08_10x	11547	bin.unbinned_sub	34.63	10.34	17.65	Bacteria	superkingdom	0.663	16235	7.49	284.25	1238	117742	0	137	12	14	13
11547_08_10x	11547	maxbin.007	98.3	0	0	Bacteroidales bacterium H8	species	0.726	138542	2.76	727.38	32	249483	2391	51	2	4	4
11547_08_10x	11547	maxbin.008_sub	40.15	7.81	13.04	Bacteroides	genus	0.723	340319	2.67	715.78	21	1031263	2039	24	0	3	3
11547_08_10x	11547	maxbin.014_sub	62.02	3.96	30.77	Bacteroides	genus	0.724	122732	4.31	203.52	68	311826	3429	48	0	3	2
11547_08_10x	11547	unbinned	97.81	218.86	35.81	Bacteria	superkingdom	0.662	177401	22.85	526.63	538	989695	0	300	2	13	16
11551_01_10x	11551	0	95.57	0.74	66.67	Parasutterella excrementihominis YIT 11859	strain	0.817	39743	2.58	184.98	99	203848	2286	66	8	7	8
11551_01_10x	11551	11	99.06	0	0	Erysipelatoclostridium ramosum	species	0.704	166539	3.5	55.61	45	364653	3355	40	1	0	2
11551_01_10x	11551	13	98.08	0.32	100	Alistipes dispar	species	0.985	312987	2.94	243.03	22	485411	2486	52	0	1	1
11551_01_10x	11551	15	98.66	0.34	0	Neglecta timonensis	species	0.984	185596	3.81	43.64	38	657313	3435	47	0	0	2
11551_01_10x	11551	17	90.22	1.47	0	Alistipes indistinctus	species	0.969	18119	2.57	14.07	205	50864	2172	41	0	0	2
11551_01_10x	11551	21	86.92	0	0	Parabacteroides	genus	0.8	112598	4.03	106.3	47	372662	3399	67	1	1	1
11551_01_10x	11551	24	94.42	4.46	52.94	Bacteroides uniformis	species	0.842	108822	4.64	804.62	71	285547	3865	73	1	4	5
11551_01_10x	11551	10_sub	94.49	1.64	0	Candidatus Borkfalkia ceftriaxoniphila	species	1	261716	2.49	21.82	28	434753	2197	45	1	0	2
11551_01_10x	11551	maxbin.007_sub	89.85	1.5	66.67	Bacteroides vulgatus	species	0.815	68909	4.33	78.91	108	250229	3659	56	1	0	4
11551_01_10x	11551	unbinned	0	0	0	Life	life	0.683	86950	2.67	704.29	165	499517	0	34	7	10	4
11556_01_10x	11556	18	99.42	1.54	0	Parabacteroides distasonis ATCC 8503	strain	0.877	906203	5.34	2687.4	9	1141896	4545	81	7	6	6
11556_01_10x	11556	24	98.84	0	0	Lactobacillus gasseri	species	0.964	129601	1.87	18.99	36	392556	1788	54	1	1	1
11556_01_10x	11556	45	98.49	0.73	0	Bacteroides thetaiotaomicron dnLKV9	strain	0.985	686831	6.49	2732.58	14	1069093	5122	72	4	4	5
11556_01_10x	11556	bin.5	98.42	0.53	50	Eubacteriaceae bacterium	species	0.999	87968	4.16	20.63	77	282582	3837	54	1	1	0
11556_01_10x	11556	bin.6	98.66	0.67	0	Flavonifractor plautii 1_3_50AFAA	strain	0.973	172572	3.89	41.03	35	353775	3849	50	3	2	3
11556_01_10x	11556	maxbin.005	99.36	3.4	0	Blautia	genus	0.899	818383	5.1	323.41	12	1261903	4667	60	4	5	0
11556_01_10x	11556	maxbin.006	100	0	0	[Clostridium] innocuum	species	0.938	810899	4.29	167.5	14	1869591	4125	49	5	5	5
11556_01_10x	11556	maxbin.007	99.32	0	0	Enterocloster clostridioformis	species	0.804	402697	5.37	165	34	876244	5104	67	4	4	0
11556_01_10x	11556	unbinned	22.83	5.02	7.41	Clostridiales	order	0.68	12378	4.03	452.72	513	175779	0	47	3	4	2
11557_01_10x	11557	4	96.28	5.17	7.41	Bacteroides stercoris	species	0.95	595791	4.73	6246.75	18	816513	4084	66	5	5	5
11557_01_10x	11557	19	99.98	11.04	69.7	Phascolarctobacterium faecium DSM 14760	strain	0.975	735575	2.99	402.22	11	1087090	2891	64	6	5	4
11557_01_10x	11557	40	96.07	0.19	0	uncultured Clostridium sp.	species	0.88	223862	3.27	59.72	19	473128	2934	65	6	3	0
11557_01_10x	11557	44	99.93	4.93	31.58	Streptococcus parasanguinis	species	0.938	91541	2.26	34.65	45	297044	2129	66	4	4	3
11557_01_10x	11557	63	95.32	0.75	50	Enterococcus faecium	species	0.745	34710	2.65	15.92	128	109903	2526	34	0	0	3
11557_01_10x	11557	15_sub	91.51	2.26	27.27	Bacteroides	genus	0.66	34269	4.66	43.95	224	310729	3989	51	1	1	3
11557_01_10x	11557	2_sub	96.84	8.23	14.29	Clostridiales	order	0.661	284671	4.37	268.97	31	867088	3866	55	5	3	3
11557_01_10x	11557	52_sub	22.08	1.69	0	Clostridiales	order	0.671	40104	1.31	48.63	65	287095	1208	24	1	0	0
11557_01_10x	11557	62_sub	95.23	2.17	60	Lachnospiraceae bacterium	species	0.989	76919	2.83	20.52	61	192403	2603	44	1	0	0
11557_01_10x	11557	bin.11	78.29	1.27	0	Blautia	genus	0.866	40762	2.35	22.82	85	133793	2026	50	0	0	0
11557_01_10x	11557	bin.20	90.65	2.03	0	Anaerostipes hadrus	species	0.855	22937	2.33	16.82	134	76622	2196	49	0	0	0
11557_01_10x	11557	bin.21	91.14	13.92	6.67	Blautia obeum	species	0.864	126714	3.69	35.24	59	532302	3407	48	2	0	0
11557_01_10x	11557	bin.32	96.2	0	0	Lachnospiraceae	family	0.769	520309	3.21	92.8	12	588383	3004	47	3	3	0
11557_01_10x	11557	bin.8_sub	82.28	0.34	82.35	Ruminococcus	genus	0.766	100944	3.01	24.6	56	174481	2607	43	2	0	0
11557_01_10x	11557	maxbin.014_sub	85.16	5.92	16	Roseburia inulinivorans	species	0.788	28230	3.95	60.75	275	125208	3851	63	3	1	0
11557_01_10x	11557	unbinned	100	221.03	10.48	Lachnospiraceae	family	0.672	31255	16.39	89.8	1497	684518	0	241	19	17	6
11558_01_SR	11558	9	85.77	1.92	0	Phascolarctobacterium	genus	0.678	3821	1.92	8.87	621	18494	1739	27	0	0	1
11558_01_SR	11558	14	97.96	0	0	Akkermansia muciniphila	species	0.96	94431	3.07	45.98	51	246524	2536	51	0	0	0
11558_01_SR	11558	22	87.21	1.78	0	Alistipes putredinis	species	0.808	5848	1.95	10.49	455	28050	1755	34	0	0	0
11558_01_SR	11558	0_sub	78.63	1.29	40	Enterocloster bolteae	species	0.748	3150	4.45	8.63	1658	17525	4139	27	0	0	0
11558_01_SR	11558	42_sub	71.28	22.44	13.56	Lachnospiraceae	family	0.688	4287	2.78	9.26	709	43884	2375	24	0	0	0
11558_01_SR	11558	bin.4	98.51	2.23	31.25	Bacteroides uniformis	species	0.745	138067	4.66	61.41	58	384229	3850	41	0	0	0
11558_01_SR	11558	maxbin.001	99.25	0	0	Bacteroides	genus	0.717	69635	5.75	140.14	211	226374	4830	59	1	0	2
11558_01_SR	11558	maxbin.005	99.52	0.56	33.33	[Eubacterium] rectale	species	0.916	45866	2.7	18.71	141	108570	2443	28	0	0	0
11558_01_SR	11558	unbinned	100	567.29	15.57	Bacteria	superkingdom	0.66	14032	33.81	20.65	35852	399171	0	279	7	11	16
11558_02_SR	11558	56	89.47	2.27	14.29	Phascolarctobacterium	genus	0.704	5487	1.98	10.9	440	16921	1741	27	0	0	1
11558_02_SR	11558	bin.14	99.21	0	0	Bacteroides	genus	0.717	73747	5.23	134.49	121	226373	4250	46	0	0	0
11558_02_SR	11558	bin.3	94.83	0	0	[Ruminococcus] gnavus	species	0.856	75083	3.21	56.25	70	247532	3049	44	0	0	0
11558_02_SR	11558	bin.6	97.13	1.83	0	Clostridiales	order	0.864	22290	3.17	17.32	221	113584	2809	31	0	0	0
11558_02_SR	11558	maxbin.004	99.04	0.96	0	Alistipes putredinis	species	0.788	106466	2.63	62.92	55	308332	2400	43	0	1	1
11558_02_SR	11558	maxbin.005	98.76	0.16	50	Enterocloster bolteae	species	0.768	126886	6.18	62.32	110	292756	5625	50	0	1	0
11558_02_SR	11558	maxbin.009	97.45	1.54	0	Parabacteroides distasonis	species	0.762	14268	4.16	14.32	442	47276	3333	38	0	1	0
11558_02_SR	11558	maxbin.011_sub	66.82	6.73	0	Bacteroides	genus	0.688	6060	4.19	11.77	982	30692	3614	15	0	2	0
11558_02_SR	11558	maxbin.013_sub	89.5	12.99	8.89	Lachnospiraceae	family	0.712	5533	2.58	11.03	644	30162	2323	20	0	0	0
11558_02_SR	11558	unbinned	100	712	9.89	Bacteria	superkingdom	0.666	11019	42.32	28.11	52815	392000	0	328	12	7	17
11559_01_SR	11559	14	98.73	0	0	Clostridiales	order	0.979	37866	4.38	87.57	176	112220	3770	56	0	0	0
11559_01_SR	11559	22	99.33	0	0	Eubacterium sp. CAG:38	species	0.996	83872	2.86	35.01	53	254528	2620	40	1	0	0
11559_01_SR	11559	49_sub	97.77	2.17	0	Roseburia	genus	0.713	128876	3.09	136.17	43	232693	2909	47	0	0	0
11559_01_SR	11559	6_sub	99.11	0.36	0	Flavonifractor plautii 1_3_50AFAA	strain	0.981	37775	3.45	52.87	154	91885	3229	46	0	0	0
11559_01_SR	11559	bin.13_sub	96.17	0.58	0	[Clostridium] scindens ATCC 35704	strain	0.97	55453	2.67	20.49	74	135517	2608	19	0	0	0
11559_01_SR	11559	bin.17_sub	83.69	3.49	13.33	Clostridiales	order	0.702	13891	2.86	15.78	294	63779	2709	30	0	0	0
11559_01_SR	11559	bin.7	98.73	0	0	Clostridiales	order	0.708	62078	3.74	84.08	109	199066	3307	40	1	0	0
11559_01_SR	11559	maxbin.003_sub	95.06	1.78	75	Clostridiales	order	0.75	37109	4.11	117.7	224	146470	3850	41	0	0	0
11559_01_SR	11559	maxbin.004	100	0	0	Veillonella parvula	species	0.899	316148	2.32	100.2	71	540551	2084	39	0	0	1
11559_01_SR	11559	maxbin.007	100	0.94	0	[Clostridium] innocuum	species	0.719	91932	4.07	57.32	84	253931	3902	47	0	0	0
11559_01_SR	11559	maxbin.010	99.9	0.44	11.11	Citrobacter freundii	species	0.894	196879	5.12	32.62	79	517145	4796	58	0	0	0
11559_01_SR	11559	unbinned	100	656.3	10.72	Firmicutes	phylum	0.675	2297	36.37	17.36	53311	99618	0	253	4	16	18
11559_02_SR	11559	7	68.98	5.14	5.26	Bacteria	superkingdom	0.75	2061	2.11	10.06	1075	15787	1805	10	0	0	0
11559_02_SR	11559	10	100	0	0	Erysipelatoclostridium ramosum	species	0.777	143844	3.56	170.46	55	319695	3426	43	0	0	0
11559_02_SR	11559	16	46.66	0.32	0	Clostridiales	order	0.885	5806	2.83	12.79	593	65618	2526	13	0	0	0
11559_02_SR	11559	24	86.71	6.09	7.14	Stomatobaculum longum	species	0.952	4755	1.84	11.94	501	35499	1685	29	0	0	0
11559_02_SR	11559	maxbin.002	99.32	0.31	50	Enterocloster bolteae	species	0.669	57082	6.28	67.41	226	210741	5762	79	4	6	3
11559_02_SR	11559	maxbin.009	75.21	4.34	7.69	Actinomyces graevenitzii	species	0.805	2639	1.59	10.7	676	41744	1393	23	0	1	0
11559_02_SR	11559	unbinned	100	1058.81	2.69	Bacteria	superkingdom	0.67	1610	36.56	9.66	62000	40389	0	319	11	14	18
11561_01_SR	11561	33	98.45	0.7	0	CLASSIFICATION ERROR	CLASSIFICATION ERROR	0.729	528831	3.36	141.64	19	587974	3174	16	0	0	3
11561_01_SR	11561	36_sub	86.11	1.64	0	Streptococcus sp. 263_SSPC	species	0.878	5391	1.45	6.27	338	25317	1318	5	0	0	0
11561_01_SR	11561	bin.5	60.74	27.78	1.3	Kluyveromyces marxianus	species	0.932	339491	10.62	124.36	67	850961	7449	138	0	0	0
11561_01_SR	11561	maxbin.003_sub	96.55	5.4	40	Streptococcus thermophilus	species	0.741	15259	2.27	50.25	301	129201	2332	41	2	1	2
11561_01_SR	11561	maxbin.004	97.75	33.83	30.69	Veillonella	genus	0.784	7269	3.12	17.32	840	65299	2703	35	0	0	1
11561_01_SR	11561	maxbin.005	95.83	6.13	4	Lactobacillus plantarum	species	0.959	30363	3.04	16.89	293	166791	2766	33	0	0	0
11561_01_SR	11561	unbinned	100	740.93	2.64	Life	life	0.665	979	39.96	6.84	88869	56904	0	470	13	20	18
11561_03_SR	11561	4	65.25	1.11	66.67	Actinomyces oris	species	0.903	1897	1.83	6.59	981	7405	1865	22	0	0	0
11561_03_SR	11561	17	75.34	6.99	34.29	Firmicutes	phylum	0.674	2648	2.47	8.38	1042	13520	2307	21	0	0	0
11561_03_SR	11561	29	86.88	1.77	42.86	Actinomyces sp. oral taxon 181 str. F0379	strain	0.914	4021	1.69	6.96	542	20981	1634	33	0	0	1
11561_03_SR	11561	30	98.45	0.7	0	Clostridium	genus	0.758	362031	3.35	56.73	22	588278	3168	19	0	0	3
11561_03_SR	11561	41	100	0.6	100	Veillonella dispar DORA_11	strain	0.881	148177	2.01	29.66	25	330624	1828	38	0	0	0
11561_03_SR	11561	44	98.91	0.82	0	Streptococcus sp. 263_SSPC	species	0.981	51775	1.7	12.5	56	124210	1604	30	1	0	0
11561_03_SR	11561	35_sub	81.4	9.82	91.53	Streptococcus parasanguinis	species	0.774	3509	1.7	15.99	604	18970	1459	11	0	0	0
11561_03_SR	11561	bin.7	60.74	27.78	1.3	Kluyveromyces marxianus	species	0.825	142157	10.6	45.69	119	688485	7439	136	0	0	0
11561_03_SR	11561	maxbin.001	99.33	3.36	0	Lachnospiraceae bacterium	species	0.951	266610	5.01	263.98	42	1155192	4365	48	1	1	0
11561_03_SR	11561	unbinned	90.36	349.65	4.74	Life	life	0.665	910	24.32	8.3	73662	125496	0	299	15	16	25
11561_06_SR	11561	1	99.8	0	0	Veillonella atypica KON	strain	0.985	38397	2.01	29.24	81	135557	1846	39	0	0	0
11561_06_SR	11561	16	97.99	0.64	0	Blautia producta	species	0.924	100751	6.19	68.41	110	315325	5563	50	0	0	0
11561_06_SR	11561	17	98.47	0	0	Enterocloster bolteae	species	0.831	188203	5.5	122.82	55	506210	4962	64	0	0	0
11561_06_SR	11561	29	95.92	0	0	Ruminococcaceae	family	0.721	129142	2.4	107.04	27	400308	2191	53	1	0	0
11561_06_SR	11561	bin.1	91.32	0.48	0	Lachnospiraceae	family	0.742	62128	2.38	43.44	66	180705	2154	33	0	0	0
11561_06_SR	11561	maxbin.004	99.97	0.3	0	Citrobacter freundii complex	species group	0.835	175638	4.82	58.08	62	394401	4517	51	0	0	0
11561_06_SR	11561	unbinned	97.37	94.88	14.02	Bacteria	superkingdom	0.669	3974	9.27	16.49	17990	67354	0	131	8	12	12
11561_07_SR	11561	1	92.52	0	0	Ruminococcaceae	family	0.708	76324	2.41	36.29	50	204327	2212	45	0	0	0
11561_07_SR	11561	3	99.97	0.32	50	Citrobacter freundii complex	species group	0.826	91491	4.74	34.51	78	298006	4426	54	0	0	0
11561_07_SR	11561	14	76.29	5.42	43.14	Streptococcus salivarius	species	0.669	2176	1.66	19.48	805	12341	1442	20	0	0	0
11561_07_SR	11561	29	98.73	0	0	Clostridiales	order	0.759	80716	2.67	79.87	51	208218	2521	36	0	0	0
11561_07_SR	11561	22_sub	96.58	2.55	60	Blautia producta	species	0.718	42630	6.01	29.24	219	165519	5394	33	0	0	0
11561_07_SR	11561	bin.11	94.1	0	0	Enterocloster bolteae	species	0.835	223209	5.36	169.28	43	854926	4843	55	0	0	0
11561_07_SR	11561	maxbin.002	100	0	0	Veillonella atypica KON	strain	0.944	137967	2.14	129.12	45	652405	1935	39	0	0	0
11561_07_SR	11561	maxbin.007_sub	98.39	8.6	4.35	Clostridiales	order	0.665	26293	3.74	25.69	313	105486	3488	33	0	0	0
11561_07_SR	11561	maxbin.008_sub	92.58	1.49	54.55	Clostridiales	order	0.666	18909	3.22	20.41	315	77273	2890	23	0	0	0
11561_07_SR	11561	maxbin.010_sub	41.09	1.43	0	Clostridiales	order	0.668	1748	1.19	13.15	664	20975	909	0	0	0	0
11561_07_SR	11561	maxbin.011	81.07	1.48	0	Flavonifractor plautii	species	0.971	2982	2.55	13.79	1004	21898	2455	20	0	0	0
11561_07_SR	11561	unbinned	96.55	322.27	4.56	Bacteria	superkingdom	0.66	861	12.78	18.43	31821	143833	0	216	13	18	13
11561_99_SR	11561	5	94.97	3.24	16.67	Niameybacter massiliensis	species	0.867	30496	3.52	32.19	168	131522	3408	48	0	0	2
11561_99_SR	11561	7	97.96	0	0	Clostridiales	order	0.728	130035	2.64	100.92	28	319635	2421	54	0	0	0
11561_99_SR	11561	14	97.4	0.48	0	Lachnospiraceae	family	0.666	69449	2.91	33.9	82	207725	2724	37	0	0	0
11561_99_SR	11561	16	97.74	0.38	0	Enterococcus	genus	0.886	10266	2.46	19.46	325	48561	2320	23	1	0	0
11561_99_SR	11561	17	99.67	1.79	100	Citrobacter freundii complex	species group	0.887	193373	4.79	111.58	41	530443	4472	60	0	0	1
11561_99_SR	11561	bin.1_sub	78.84	1.68	0	Lachnospiraceae bacterium	species	0.775	7215	3.43	19.13	537	40264	2813	13	0	0	0
11561_99_SR	11561	bin.6	93.96	0.34	0	Butyricicoccus	genus	0.692	14986	2.14	16.43	187	43443	2073	30	0	0	0
11561_99_SR	11561	maxbin.003	50.39	7.13	95.24	Veillonella parvula	species	0.806	111235	2	105.32	43	394867	1712	34	0	0	2
11561_99_SR	11561	unbinned	100	740.27	11.1	Firmicutes	phylum	0.676	3329	28.23	21.96	29527	511325	0	380	12	14	30
11564_01_10x	11564	2	99.35	1.58	0	Blautia hydrogenotrophica CAG:147	species	0.99	298695	3.49	27.77	23	513812	3270	64	0	0	0
11564_01_10x	11564	8	91.52	7.93	38.3	Bacteroides	genus	0.687	316256	4.26	1010.69	27	525181	3435	52	1	3	3
11564_01_10x	11564	12	97.88	0.58	0	Parabacteroides sp. AF19-14	species	0.823	246684	5.04	411.67	29	509154	4221	68	2	1	2
11564_01_10x	11564	22	98.87	5.12	35.71	Bacteroides vulgatus	species	0.662	179603	5.12	2200.34	44	390475	4315	78	3	4	5
11564_01_10x	11564	28	92.6	5.54	100	uncultured Oscillibacter sp.	species	0.98	211314	2.71	81.29	37	443653	2626	40	1	1	1
11564_01_10x	11564	36	99.35	0	0	Lachnospiraceae bacterium	species	0.929	146096	3.2	73.33	41	336961	2910	50	1	2	0
11564_01_10x	11564	42	95.57	4.75	0	Clostridiales	order	0.706	154813	3.7	68.82	34	575163	3426	55	2	0	0
11564_01_10x	11564	63	96.54	1.15	100	Parabacteroides merdae	species	1	173646	4.22	123.39	35	521994	3482	64	1	2	2
11564_01_10x	11564	bin.23	99.41	0.28	50	Enterococcus faecalis	species	0.689	112655	2.83	23.37	41	316383	2706	44	2	1	1
11564_01_10x	11564	bin.30	16.15	0	0	Bacteroides	genus	0.859	294473	1.21	455.37	8	353417	951	7	0	0	0
11564_01_10x	11564	bin.31	98.73	0	0	Lachnospiraceae bacterium	species	0.736	129704	2.7	167.22	33	265197	2504	51	3	3	0
11564_01_10x	11564	maxbin.017_sub	89.93	0.13	0	Flavonifractor plautii 1_3_50AFAA	strain	0.964	96882	3.48	44.12	73	297991	3309	36	0	0	1
11564_01_10x	11564	maxbin.020	99.06	0	0	[Clostridium] innocuum	species	0.674	97278	4.2	25.19	100	252054	4030	47	2	1	4
11564_01_10x	11564	maxbin.021_sub	94.15	0.25	0	Clostridiales	order	0.691	33584	3.36	20.16	218	78429	3269	58	0	0	0
11564_01_10x	11564	unbinned	98.84	283.34	58.11	Bacteroides	genus	0.675	94257	28.13	342.8	942	593500	0	313	8	16	21
11566_96_SR	11566	6	70.17	3.04	0	Flavonifractor plautii 1_3_50AFAA	strain	0.719	4289	2.07	16.2	615	24091	2030	11	0	0	0
11566_96_SR	11566	bin.1	97.03	0.19	100	Bacteroides stercoris	species	0.906	97205	3.57	240.24	61	296355	2926	42	0	0	0
11566_96_SR	11566	maxbin.002_sub	93.05	18.57	69.23	Bacteroides	genus	0.789	5717	4.77	23.11	1217	39192	3921	15	0	4	2
11566_96_SR	11566	unbinned	70.8	36.61	16.95	Bacteria	superkingdom	0.661	831	4.67	35.87	12715	59599	0	55	5	1	7
11566_97_SR	11566	bin.5	94.8	0	0	Bacteroides stercoris	species	0.977	122963	3.44	114.63	41	493095	2786	45	0	0	0
11566_97_SR	11566	bin.6	98.83	4.14	20	Bacteroides vulgatus	species	0.786	74874	4.69	114.11	95	246286	3916	53	0	0	0
11566_97_SR	11566	unbinned	100	389.57	11.88	Bacteria	superkingdom	0.683	5973	32.43	12.99	43121	116413	0	247	8	8	8
11566_98_SR	11566	bin.2	99.06	0	0	Enterococcus	genus	0.964	37187	2.45	181.31	101	93565	2309	29	0	0	0
11566_98_SR	11566	bin.3	98.13	0	0	Staphylococcus epidermidis	species	0.725	45557	2.37	11.5	99	134824	2159	13	0	0	1
11566_99_SR	11566	bin.1	98.69	0	0	Enterococcus	genus	0.964	37187	2.46	268.57	98	93565	2300	35	0	0	0
11568_05_10x	11568	34	98.88	0.37	0	Enterococcus faecalis	species	0.765	600217	3.09	3250.58	25	1101387	2991	45	3	3	3
11568_05_10x	11568	113	99.81	0	0	Staphylococcus epidermidis M0026	strain	0.84	353261	2.46	51.89	13	935658	2304	48	0	0	2
11568_05_10x	11568	73_sub	99.46	0	0	Lactobacillus paracasei	species	0.719	420236	3.01	35.62	19	570103	2986	39	1	1	3
11568_05_10x	11568	90_sub	84.37	25.69	94.02	Enterococcus	genus	0.684	40063	3.8	2701.45	185	136116	4663	23	0	0	0
11568_05_10x	11568	maxbin.004_sub	99.17	1.27	20	Streptococcus salivarius	species	0.801	290823	2.32	123.57	33	638341	2190	50	0	1	1
11568_05_10x	11568	unbinned	17.24	1.72	100	Bacteria	superkingdom	0.665	9316	1.03	1919.6	274	94608	0	28	5	7	6
11568_06_10x	11568	8	99.25	3.02	30	Enterococcaceae	family	0.776	473967	3.53	268.47	12	878159	3371	43	5	2	2
11568_06_10x	11568	20	99.8	0.11	0	Staphylococcus epidermidis M0026	strain	0.751	94679	2.49	25.79	42	326940	2349	47	0	0	3
11568_06_10x	11568	40	97.75	0.37	100	Enterococcus faecium	species	0.708	172305	3.26	124.6	41	395736	3173	43	3	0	3
11568_06_10x	11568	45	99.94	0	0	Alloscardovia omnicolens	species	1	419303	1.79	43.86	7	606868	1514	47	1	1	0
11568_06_10x	11568	47	99.78	4.11	38.46	Streptococcus salivarius	species	0.941	291568	2.4	204.73	15	549154	2281	33	3	1	2
11568_06_10x	11568	bin.12	98.91	3.03	100	Lactobacillus paracasei subsp. paracasei	subspecies	0.702	211128	3.21	3235.66	21	457313	3087	39	4	5	6
11568_06_10x	11568	bin.8	97.75	0	0	Enterococcus faecalis	species	0.703	674642	2.8	983.13	11	760175	2652	46	4	3	1
11568_06_10x	11568	maxbin.010	96.2	0	0	Enterocloster aldensis	species	0.991	3714628	5.28	583.24	8	3714628	4801	56	5	3	3
11568_06_10x	11568	maxbin.013	99.36	3.18	0	Blautia producta	species	0.997	1827990	6.74	221.17	17	1836634	5987	98	3	4	1
11568_06_10x	11568	maxbin.015_sub	97.9	2.8	0	Paraclostridium bifermentans	species	0.946	531708	3.46	156.87	40	619722	3318	69	11	7	10
11568_06_10x	11568	maxbin.017	85.62	1.6	12.5	Streptococcus parasanguinis ATCC 903	strain	0.662	77463	1.88	53.67	40	174776	1756	50	1	1	2
11568_06_10x	11568	maxbin.021_sub	96.04	0.53	50	Scardovia wiggsiae F0424	strain	0.977	241127	1.53	24.89	27	396277	1246	45	4	5	1
11568_06_10x	11568	unbinned	100	380.73	25.11	Firmicutes	phylum	0.678	36333	17.57	658.14	1347	451149	0	307	12	19	24
11569_02_SR	11569	bin.1	97.56	0.38	0	Parabacteroides sp. AF19-14	species	0.69	57559	4.47	127.14	115	254202	3693	58	0	0	0
11569_03_SR	11569	11	97.5	0.38	0	Parabacteroides sp. AF19-14	species	0.669	42560	4.45	164.18	130	183684	3687	57	0	0	0
11569_03_SR	11569	unbinned	18.54	1.91	0	Bacteria	superkingdom	0.68	18558	1.68	103.87	4341	102962	0	10	3	3	2
11571_02_10x	11571	0	0	0	0	Homo sapiens	species	1	1229	0	24.9	1	1229	1	0	0	0	0
11571_02_10x	11571	1	0	0	0	Enterococcus	genus	1	2676	0	24.55	1	2676	3	0	0	0	0
11571_02_10x	11571	2	0	0	0	Life	life	0.717	1239	0.01	2422.39	7	1428	7	1	0	0	1
11571_02_10x	11571	3	0	0	0	Fusarium oxysporum	species	1	1706	0	16.71	1	1706	1	0	0	0	0
11571_02_10x	11571	4	0	0	0	Homo sapiens	species	1	1152	0	97.79	1	1152	1	0	0	0	0
11571_02_10x	11571	5	0	0	0	Dikarya	subkingdom	1	1006	0	117.2	1	1006	4	0	0	0	0
11571_02_10x	11571	6	0	0	0	Meyerozyma guilliermondii ATCC 6260	no rank	1	1150	0	22.83	1	1150	0	0	0	0	0
11571_02_10x	11571	7	0	0	0	saccharomyceta	no rank	1	1432	0	54.26	1	1432	1	0	0	0	0
11571_02_10x	11571	8	0	0	0	Lactobacillus gasseri	species	1	1146	0	83.9	1	1146	2	0	0	0	0
11571_02_10x	11571	9	0	0	0	Lactobacillus crispatus	species	1	1130	0	61.86	1	1130	1	0	0	0	0
11571_02_10x	11571	10	0	0	0	Life	life	0.688	12856	0.58	1969.71	121	94578	619	32	4	3	3
11571_02_10x	11571	11	0	0	0	Meyerozyma guilliermondii	species	1	2605	0	20.9	1	2605	3	0	0	0	0
11571_02_10x	11571	12	0	0	0	saccharomyceta	no rank	1	1030	0	53.59	1	1030	1	0	0	0	0
11571_02_10x	11571	13	0	0	0	Human polyomavirus 1	species	1	1069	0	420795	1	1069	2	0	0	0	0
11571_02_10x	11571	14	0	0	0	Rhizopus delemar	species	1	1077	0	71.87	1	1077	0	0	0	0	0
11571_02_10x	11571	15	0	0	0	Betapolyomavirus	genus	1	5260	0.01	1.33383e+06	2	5260	10	0	0	0	0
11571_02_10x	11571	16	0	0	0	Bacteroides uniformis	species	1	1039	0	79.98	1	1039	2	0	0	0	0
11571_02_10x	11571	17	0	0	0	Veillonella sp. DORA_A_3_16_22	species	1	3916	0	79.98	1	3916	2	0	0	0	0
11571_03_10x	11571	1	99.81	4.38	31.25	Staphylococcus warneri	species	0.932	348015	2.74	34.02	54	609120	2651	34	0	0	2
11571_03_10x	11571	4	81.29	0	0	[Ruminococcus] gnavus	species	0.878	54112	2.69	16.5	82	116295	2523	50	0	0	0
11571_03_10x	11571	6	100	0	0	[Clostridium] innocuum	species	0.674	1376167	4.37	2408.56	8	1419194	4192	47	5	5	5
11571_03_10x	11571	11	98.86	1.83	0	Bacillus thermoamylovorans	species	0.996	186822	3.99	55.74	28	1005366	3753	63	2	2	6
11571_03_10x	11571	15	99.62	4.82	0	Bifidobacterium dentium JCVIHMP022	strain	0.938	122582	2.71	34.31	94	827798	2254	60	1	1	2
11571_03_10x	11571	25_sub	61.92	15.73	79.25	Clostridium	genus	0.785	236606	3.07	718.43	35	396768	3040	47	0	0	1
11571_03_10x	11571	28_sub	99.46	0	0	Lactobacillus paracasei	species	0.757	98041	2.97	30	53	306716	2921	51	0	1	3
11571_03_10x	11571	bin.21	88.71	3.56	10	Clostridium paraputrificum AGR2156	strain	0.691	272078	3.01	1129.29	14	735765	2971	49	2	2	2
11571_03_10x	11571	maxbin.002_sub	18.5	0.02	0	Veillonella dispar DORA_11	strain	0.986	301159	0.85	2036.29	4	340309	758	11	1	1	1
11571_03_10x	11571	maxbin.003	79.64	0	0	Veillonella dispar DORA_11	strain	0.987	1161794	1.18	1767.58	3	1161794	1094	27	3	3	3
11571_03_10x	11571	maxbin.005	99.84	7.76	5.56	Veillonella parvula	species	0.9	443591	2.4	1128.59	13	1179656	2139	61	4	4	4
11571_03_10x	11571	maxbin.006_sub	51.43	0.81	0	Clostridium	genus	0.751	251440	2.56	981.8	24	761071	2411	29	2	2	3
11571_03_10x	11571	maxbin.007	100	0	0	Coprobacillus sp. 3_3_56FAA	species	0.998	1875297	3.65	877.45	5	1875297	3499	53	3	4	3
11571_03_10x	11571	maxbin.009	99.62	0	0	Enterococcus faecium	species	0.681	333781	2.86	686.29	16	677453	2801	43	1	1	1
11571_03_10x	11571	maxbin.010	99.14	0.63	33.33	Campylobacter concisus 13826	strain	0.993	1075708	1.94	629.8	8	1075708	1923	47	3	3	0
11571_03_10x	11571	maxbin.013_sub	96.64	0	0	uncultured Ruminococcus sp.	species	0.94	290210	2.48	140.42	29	441385	2315	61	5	3	5
11571_03_10x	11571	maxbin.015	95.74	0.59	50	Paenibacillus aceti	species	0.695	422476	5.44	52.16	42	734751	4777	97	4	10	8
11575_02_SR	11575	54	100	0.19	0	Klebsiella pneumoniae	species	0.99	124619	5.4	53.43	72	352444	4975	57	0	0	2
11575_02_SR	11575	61	99.52	3.85	12.5	Alistipes putredinis	species	0.74	63643	3.11	68.58	73	179751	2888	50	0	0	1
11575_02_SR	11575	bin.1	98.65	0	0	Parabacteroides distasonis	species	0.992	71101	4.5	39.92	82	232404	3657	54	0	0	0
11575_02_SR	11575	bin.7	93.61	1.32	25	Bacteroides	genus	0.707	133984	5	87.4	62	366323	4040	48	0	0	1
11575_02_SR	11575	maxbin.005_sub	94.66	4.89	29.27	Bacteroides uniformis	species	0.788	55800	4.68	51.35	215	227206	3864	38	2	5	0
11575_02_SR	11575	unbinned	100	246.66	19.63	Bacteria	superkingdom	0.663	12093	22.66	31.29	17494	216670	0	142	6	8	10
11575_03_SR	11575	bin.1	98.88	0	0	Enterococcus faecium	species	0.671	27745	2.6	248.87	133	93566	2451	31	0	0	0
11575_03_SR	11575	unbinned	67.79	51.36	6.71	Saccharomyces	genus	0.837	1526	12.01	15.34	15863	34895	0	107	2	3	3
11575_06_SR	11575	5	93.77	1.17	44.44	Clostridiales	order	0.686	12409	2.25	23.15	244	62403	2083	32	0	0	0
11575_06_SR	11575	37	99.92	0.26	33.33	Klebsiella pneumoniae	species	0.99	105965	5.43	128.07	91	298860	5017	55	0	0	3
11575_06_SR	11575	41	52.03	7.39	9.09	Life	life	0.662	1922	2.05	13.32	1067	46310	1891	52	0	0	0
11575_06_SR	11575	16_sub	96.51	0.19	0	Bacteroides fragilis	species	0.725	16808	5.38	53.03	450	67998	4458	40	1	1	1
11575_06_SR	11575	8_sub	84.8	1.59	0	Bacteria	superkingdom	0.666	7204	2.64	21.85	444	46756	2351	24	0	0	0
11575_06_SR	11575	bin.12_sub	89.42	25.44	14.29	uncultured Flavonifractor sp.	species	0.683	6928	3.55	26.71	569	42322	3255	25	0	0	1
11575_06_SR	11575	bin.6_sub	73.18	2.02	16.67	Clostridiales	order	0.67	8448	3.45	14.52	504	34033	3036	24	0	0	0
11575_06_SR	11575	bin.9_sub	99.42	0.68	50	[Ruminococcus] gnavus	species	0.95	93406	2.99	71.3	45	261473	2906	51	0	0	0
11575_06_SR	11575	maxbin.002	97.32	1.01	50	Oscillibacter	genus	0.72	78947	3.11	84.56	100	275984	2960	44	0	0	1
11575_06_SR	11575	maxbin.012_sub	27.79	1.42	10	Bacteria	superkingdom	0.661	2131	1.94	13.97	941	41476	2039	14	0	2	0
11575_06_SR	11575	unbinned	99.12	909.38	5.63	Bacteria	superkingdom	0.663	902	44.28	10.77	114131	36507	0	295	8	14	20
11575_97_SR	11575	bin.5	98.65	1.5	40	Bacteroides	genus	0.737	121074	4.93	113.66	72	316739	3982	42	0	0	0
11575_97_SR	11575	maxbin.003	100	0.19	0	Klebsiella pneumoniae	species	0.996	121658	5.32	64.03	73	289996	4908	53	0	0	4
11575_97_SR	11575	maxbin.004	74.98	12.07	6.52	Bacteria	superkingdom	0.661	2365	2.31	22.4	1056	61793	2350	16	1	1	0
11575_97_SR	11575	unbinned	100	343.61	48.97	Bacteroides	genus	0.671	11641	24.38	36.03	21580	312900	0	129	3	4	6
11575_98_SR	11575	bin.1	98.88	0	0	Enterococcus faecium	species	0.683	27746	2.75	195.09	157	93564	2626	19	0	0	0
11575_98_SR	11575	unbinned	0	0	0	Life	life	0.774	1961	0.32	170.54	650	7515	0	51	2	2	3
11575_99_SR	11575	19	92.85	1.34	0	Clostridium sp. CAG:242	species	0.953	8245	2.28	15.72	385	34983	2192	24	0	0	0
11575_99_SR	11575	21	88.59	2.37	0	Clostridiales	order	0.661	8760	2.9	14.74	425	40618	2540	20	0	0	0
11575_99_SR	11575	36	97.89	3.19	53.85	Clostridiales	order	0.675	54082	3.39	42.05	91	201243	3158	46	0	0	0
11575_99_SR	11575	57	83.41	0.67	0	Eubacteriaceae bacterium CHKCI004	species	0.956	6281	2.34	13.85	460	24140	2115	8	0	0	0
11575_99_SR	11575	61	93.25	2.04	0	Clostridiales	order	0.67	17993	2.19	19.83	229	88761	2023	29	0	0	0
11575_99_SR	11575	12_sub	98.91	0	0	Lactobacillus rhamnosus	species	0.699	109110	2.96	56.23	61	261052	2744	51	0	0	1
11575_99_SR	11575	2_sub	86.45	4.17	40	Clostridiales	order	0.691	7752	2.08	18.04	358	30716	1965	15	0	0	1
11575_99_SR	11575	20_sub	97.7	1.3	0	Lachnospiraceae bacterium	species	0.72	81273	4.13	49.55	101	212641	3669	40	0	0	0
11575_99_SR	11575	49_sub	97.99	0	0	Ruminococcaceae bacterium	species	0.673	23065	2.79	41.97	205	78367	2485	35	0	0	1
11575_99_SR	11575	55_sub	56.74	1.62	0	Lactobacillus salivarius	species	0.945	2482	1.17	10.61	524	15887	1003	11	0	0	0
11575_99_SR	11575	bin.16	98.34	0.55	0	CLASSIFICATION ERROR	CLASSIFICATION ERROR	0.676	34366	1.95	28.61	81	115344	1850	32	0	0	0
11575_99_SR	11575	bin.18_sub	93.89	1.9	16.67	Clostridiales	order	0.78	37778	3.1	29.02	133	108463	2788	34	0	0	0
11575_99_SR	11575	bin.22	86.97	1.34	0	Ruminococcaceae bacterium AM28-23LB	species	0.952	10413	2.02	17.5	245	58592	1937	26	0	0	1
11575_99_SR	11575	bin.24	93.58	0.35	0	Streptococcus salivarius	species	0.779	12448	1.92	17.27	207	45086	1829	22	0	0	0
11575_99_SR	11575	bin.7	87.55	0	0	Erysipelotrichaceae	family	0.754	9887	3.44	14.99	446	32341	3246	12	0	0	0
11575_99_SR	11575	maxbin.001	99.4	0.54	0	Klebsiella pneumoniae	species	0.958	105055	5.51	91.43	160	287608	5082	59	1	4	3
11575_99_SR	11575	maxbin.002	99.22	0.09	0	Lactobacillus	genus	0.683	121269	2.06	61.34	78	242366	2050	36	0	0	0
11575_99_SR	11575	maxbin.008	80.51	1.79	40	Firmicutes bacterium CAG:94	species	0.823	15595	2.31	37.82	299	101560	2162	32	0	0	2
11575_99_SR	11575	unbinned	100	1876.71	8.48	Bacteria	superkingdom	0.666	2134	85.34	14.68	123443	109782	0	727	24	21	29
11578_01_SR	11578	5	92.68	0.22	0	Anaerotruncus colihominis	species	0.986	6658	2.55	11.37	507	30848	2450	18	0	0	1
11578_01_SR	11578	18	89.93	0.67	0	Firmicutes bacterium CAG:83	species	0.977	158621	1.99	67.39	28	338548	1843	42	0	1	1
11578_01_SR	11578	21	26.08	1.24	0	Life	life	0.666	1689	0.51	7.77	307	4328	537	2	0	0	0
11578_01_SR	11578	24	97.96	0	0	Subdoligranulum	genus	0.728	53321	3.18	55.12	115	199590	2887	35	0	0	0
11578_01_SR	11578	37	35.53	0	0	Life	life	0.662	1691	0.73	7.56	432	5414	772	2	0	0	0
11578_01_SR	11578	43	99.52	0.48	0	Alistipes sp. 56_11	species	0.798	226632	2.58	40.04	34	579428	2281	43	0	0	0
11578_01_SR	11578	47	98.82	0	0	Desulfovibrio fairfieldensis	species	0.979	82724	3.45	32.25	63	422749	2947	49	0	0	0
11578_01_SR	11578	51	97.72	0.04	0	Ruminococcaceae bacterium	species	0.961	17595	2.08	13.95	171	94743	1928	29	0	0	0
11578_01_SR	11578	66	92.79	0.63	0	Clostridiales	order	0.678	13730	2.19	14.81	219	57889	1973	27	0	0	0
11578_01_SR	11578	77	97.96	1.36	0	Clostridiales	order	0.76	82646	2.41	35.76	66	267601	2209	45	0	0	0
11578_01_SR	11578	80	97.99	0.67	0	Ruminococcaceae bacterium UBA1691	species	0.946	36124	2.59	146.26	111	143503	2347	46	0	1	2
11578_01_SR	11578	90	91.68	1.5	0	Phascolarctobacterium faecium DSM 14760	strain	0.901	37376	2.01	20.01	92	129632	1875	49	0	0	2
11578_01_SR	11578	85_sub	99.37	18.7	33.33	Lachnospiraceae bacterium	species	0.796	84371	3.67	26.56	168	352511	3296	50	0	0	0
11578_01_SR	11578	89_sub	79.02	0	0	Eubacterium limosum	species	0.954	6772	3.01	11.08	591	33206	2831	14	0	0	0
11578_01_SR	11578	bin.18_sub	93.96	0.13	0	Anaeromassilibacillus sp. Marseille-P3371	species	0.922	51239	3	26.56	98	200512	2600	38	0	0	1
11578_01_SR	11578	bin.19	97.96	0.68	0	Ruminococcaceae	family	0.684	41467	3.09	30.02	117	97076	2746	44	0	0	0
11578_01_SR	11578	bin.2	96.77	0.81	100	Eggerthella lenta	species	0.916	38696	3.12	50.4	127	155800	2700	51	0	0	0
11578_01_SR	11578	bin.21	96.49	0	0	[Clostridium] scindens ATCC 35704	strain	0.973	125130	2.92	38.41	44	447449	2857	29	0	0	0
11578_01_SR	11578	bin.24	88.38	2.13	25	Oscillibacter sp.	species	0.911	49993	1.95	27.19	64	147902	1831	31	0	0	0
11578_01_SR	11578	bin.26	96.42	1.34	0	Firmicutes bacterium CAG:137	species	0.997	85548	2.73	37.82	53	273535	2191	44	0	0	0
11578_01_SR	11578	bin.31_sub	98.47	1.68	0	Ruminococcaceae	family	0.67	38286	2.54	17.94	90	105499	2307	35	0	0	2
11578_01_SR	11578	bin.32	97.32	0.97	33.33	Ruminococcaceae bacterium	species	0.932	42590	2.37	19.17	82	107810	2228	28	0	0	1
11578_01_SR	11578	bin.36	92.93	0	0	Akkermansia	genus	0.737	113830	3.02	299.81	49	211312	2504	45	0	0	0
11578_01_SR	11578	bin.46	98.39	1.08	0	uncultured Clostridiales bacterium	species	0.896	70779	2.92	26.68	71	179242	2601	38	0	0	0
11578_01_SR	11578	maxbin.006	34.48	1.14	50	Bacteroides stercoris	species	0.804	65185	1.25	65.39	49	206577	1069	21	1	1	0
11578_01_SR	11578	maxbin.021_sub	94.47	4.29	27.27	[Ruminococcus] gnavus	species	0.911	17121	2.37	24.14	232	63715	2168	33	0	0	0
11578_01_SR	11578	maxbin.024	98.05	8.26	0	Anaerostipes hadrus	species	0.837	33869	2.78	17.79	208	135535	2648	50	0	0	0
11578_01_SR	11578	maxbin.033_sub	90.97	17.16	5.77	Firmicutes	phylum	0.673	6059	3.65	12.02	953	29204	3465	31	0	0	0
11578_01_SR	11578	unbinned	100	2606.01	6.26	Bacteria	superkingdom	0.663	3044	144.72	17.7	188163	573400	0	1051	49	39	48
11578_02_SR	11578	39	93.36	1.52	60	Lachnospiraceae bacterium	species	0.8	10203	2.91	14.27	366	41414	2625	19	0	0	0
11578_02_SR	11578	bin.11_sub	99.25	29.51	25.98	Bacteroides	genus	0.691	99403	6.86	131.55	122	710044	5744	72	0	0	1
11578_02_SR	11578	bin.3	96.6	0	0	Akkermansia	genus	0.756	83595	3	34.96	66	137260	2480	45	0	0	0
11578_02_SR	11578	bin.5_sub	97.76	0	0	Parabacteroides merdae	species	0.939	104631	3.85	35.37	63	191451	3087	37	0	0	0
11578_02_SR	11578	bin.8	95.19	1.5	0	Phascolarctobacterium faecium DSM 14760	strain	1	395188	2.15	73.49	10	787705	2023	51	0	0	0
11578_02_SR	11578	maxbin.005	98.88	0.31	0	Paraprevotella clara YIT 11840	strain	0.86	120660	4.09	71.2	115	308456	3269	54	1	2	1
11578_02_SR	11578	unbinned	100	783.74	24.22	Bacteria	superkingdom	0.684	20273	45.77	38.75	51828	394889	0	261	9	5	13
11578_03_SR	11578	3	91.32	2.59	14.29	Lachnospiraceae	family	0.822	15478	6.57	35.37	595	59826	5550	39	0	0	0
11578_03_SR	11578	19	97.96	0	0	Akkermansia	genus	0.777	97655	3.11	229.69	53	255715	2572	47	0	0	0
11578_03_SR	11578	35	96.6	0	0	Ruminococcaceae bacterium	species	0.981	30525	2.14	22.18	115	111960	1960	40	0	0	0
11578_03_SR	11578	bin.5	93.29	1.09	0	Flavonifractor plautii 1_3_50AFAA	strain	0.694	11957	3.57	21.98	386	59360	3495	33	0	0	0
11578_03_SR	11578	bin.7	94.59	1.5	0	Phascolarctobacterium faecium DSM 14760	strain	1	395189	2.12	68.68	9	787705	1990	50	0	0	0
11578_03_SR	11578	bin.9	99.25	0.75	0	Bacteroides dorei CL02T00C15	strain	0.702	136318	5.21	90.92	68	702230	4222	49	0	0	0
11578_03_SR	11578	maxbin.005_sub	77.61	27.79	60.9	Bacteroides	genus	0.86	38810	4.05	36.82	200	215952	3270	32	1	0	0
11578_03_SR	11578	maxbin.012	85.62	2.32	33.33	Life	life	0.666	3201	2.26	13.91	843	67241	2106	17	0	0	1
11578_03_SR	11578	unbinned	100	1039.33	8.22	Bacteria	superkingdom	0.662	2222	71.44	14.1	128560	216897	0	370	12	13	22
11578_04_SR	11578	33	99.98	1.5	0	Phascolarctobacterium faecium DSM 14760	strain	0.911	57225	2.31	27.52	64	182502	2150	50	0	0	0
11578_04_SR	11578	bin.3	97.96	0.68	0	Akkermansia	genus	0.732	89049	3.05	67.01	55	166662	2527	46	0	0	0
11578_04_SR	11578	bin.5	99.25	1.13	0	Bacteroides dorei	species	0.713	147876	5.23	166.99	51	572046	4220	56	0	0	0
11578_04_SR	11578	bin.8	97.63	0	0	Enterocloster bolteae	species	0.858	131148	5.52	30.02	73	381502	4902	51	0	0	0
11578_04_SR	11578	bin.9	98.25	0.39	100	[Ruminococcus] gnavus	species	0.968	52882	2.6	36.37	83	172893	2444	41	0	0	0
11578_04_SR	11578	maxbin.003_sub	99.19	1.31	65	Bacteroides	genus	0.783	131917	7.15	63.32	176	550241	5417	44	1	1	0
11578_04_SR	11578	maxbin.009	95.3	0.46	25	Flavonifractor plautii	species	0.939	7442	3.49	16.41	723	31795	3382	31	0	0	0
11578_04_SR	11578	unbinned	100	709.33	12.9	Bacteria	superkingdom	0.666	3294	46.98	14.02	77294	254527	0	200	10	9	19
11578_05_SR	11578	36	97.58	14.56	6.9	Enterocloster aldensis	species	0.737	32280	6.61	20.12	417	137963	6035	38	0	0	0
11578_05_SR	11578	50	99.42	0	0	Porphyromonas sp. 31_2	species	0.685	231386	4.75	146.69	26	976695	3966	68	0	0	0
11578_05_SR	11578	13_sub	98.57	0	0	Enterocloster lavalensis	species	0.996	37554	6.19	31.09	239	166220	5341	72	0	0	0
11578_05_SR	11578	16_sub	49.45	0.59	0	Eggerthella	genus	0.802	1803	1.57	7.97	868	14017	1804	16	0	1	1
11578_05_SR	11578	bin.13	98.87	1.13	0	Bacteroides dorei	species	0.729	139284	5.19	239.76	55	528409	4220	57	0	0	0
11578_05_SR	11578	bin.14	97.99	0.13	0	Flavonifractor plautii 1_3_50AFAA	strain	0.967	92872	3.39	37.13	59	332385	3244	40	0	0	0
11578_05_SR	11578	bin.21	98.18	1.5	0	Phascolarctobacterium faecium DSM 14760	strain	1	453013	2.27	60.13	9	787705	2130	52	0	0	0
11578_05_SR	11578	bin.9	97.96	0	0	Subdoligranulum	genus	0.813	82449	3.18	47.03	64	175954	2984	39	0	0	0
11578_05_SR	11578	maxbin.001	97.96	0	0	Akkermansia	genus	0.667	130513	3.24	336.03	54	293916	2688	51	3	2	1
11578_05_SR	11578	maxbin.011_sub	96.47	29.6	71.79	Citrobacter freundii complex	species group	0.773	22459	5.77	22.15	854	68961	5552	53	2	0	0
11578_05_SR	11578	maxbin.015	91.69	2.46	0	Bacteroidales	order	0.701	8611	3.02	13.86	557	50369	2436	37	0	0	1
11578_05_SR	11578	maxbin.016_sub	97.25	16.76	0	uncultured Oscillibacter sp.	species	0.743	17713	2.94	12.75	531	55653	2906	20	0	0	0
11578_05_SR	11578	unbinned	100	857.29	5.75	Bacteria	superkingdom	0.668	4269	58.08	19.69	62239	231623	0	410	15	24	21
11578_06_SR	11578	10	62.01	0.77	50	Lachnospiraceae	family	0.798	4913	4.62	11.56	1047	18897	4012	17	0	0	0
11578_06_SR	11578	15	99.98	1.5	0	Phascolarctobacterium faecium DSM 14760	strain	0.89	79348	2.31	22.18	52	186280	2153	47	1	0	0
11578_06_SR	11578	23	78.56	0.13	0	Clostridia	class	0.711	2873	1.97	10.2	773	12444	1871	8	0	0	0
11578_06_SR	11578	27	87.37	2.22	0	Clostridiales	order	0.687	7148	2.67	12.61	455	38901	2439	17	0	0	0
11578_06_SR	11578	29	99.39	0	0	Porphyromonas sp. 31_2	species	0.693	132925	4.65	26.78	57	688745	3866	55	0	0	0
11578_06_SR	11578	35	74.4	0.8	0	Enterocloster clostridioformis	species	0.89	5679	4.06	13.12	820	25590	3612	21	0	0	0
11578_06_SR	11578	41	97.96	2.04	25	Akkermansia	genus	0.701	41920	3.16	21.01	131	118273	2656	46	0	0	0
11578_06_SR	11578	22_sub	92.72	4.25	44.44	Clostridiales	order	0.676	9536	4.09	16.17	621	55068	4068	41	0	0	0
11578_06_SR	11578	bin.11	91.39	0	0	Bacteroides uniformis	species	0.903	140779	4.17	80.13	46	257554	3431	36	0	0	0
11578_06_SR	11578	maxbin.002	98.87	3.8	27.78	Bacteroides	genus	0.695	137880	5.74	67.71	137	702231	4696	59	0	0	0
11578_06_SR	11578	maxbin.003_sub	94.53	16.45	54.67	Bacteroides	genus	0.724	80772	6.94	28.47	208	297969	5177	37	1	0	0
11578_06_SR	11578	maxbin.009	93.27	2.29	9.09	Bacteroidales	order	0.713	8000	3.08	13.42	573	41851	2516	29	0	0	1
11578_06_SR	11578	unbinned	100	1405.59	6.01	Bacteria	superkingdom	0.66	1329	77.74	9.2	153400	133138	0	438	18	21	28
11578_07_SR	11578	21	99.42	0	0	Bacteroidales	order	0.966	219951	4.67	49.68	34	976695	3875	63	0	1	1
11578_07_SR	11578	31	97.96	0.72	50	Akkermansia	genus	0.69	64759	3.14	35.21	75	176332	2612	47	0	0	0
11578_07_SR	11578	32	84.23	1.07	0	Clostridia bacterium	species	0.736	4423	2.16	11.64	572	19460	2104	21	0	0	0
11578_07_SR	11578	38	99.83	1.55	0	Phascolarctobacterium faecium DSM 14760	strain	0.943	63925	2.27	20.22	61	171148	2102	46	0	0	0
11578_07_SR	11578	49	67.34	4.21	8.33	Life	life	0.667	1959	1.89	9.69	988	11342	1915	19	0	0	0
11578_07_SR	11578	3_sub	94.87	3.14	30.77	Clostridiales	order	0.697	16996	5.87	20.91	477	89144	5578	52	0	0	0
11578_07_SR	11578	bin.10	88.54	3.02	16.67	uncultured Oscillibacter sp.	species	0.717	10254	2.3	16.13	295	36704	2239	31	0	0	0
11578_07_SR	11578	bin.12	99.25	1.5	0	Bacteroides	genus	0.72	154108	5.35	83.92	65	532216	4331	49	0	0	0
11578_07_SR	11578	bin.18	95.97	0	0	[Clostridium] leptum DSM 753	strain	0.752	16946	2.69	15.95	219	64608	2471	27	1	0	0
11578_07_SR	11578	bin.24_sub	95.82	0.24	0	[Eubacterium] rectale	species	0.821	22492	2.48	16.83	157	97740	2206	23	0	0	0
11578_07_SR	11578	bin.5_sub	91.02	2.44	0	[Ruminococcus] gnavus	species	0.752	13848	3.36	15.32	340	72844	3238	45	0	0	0
11578_07_SR	11578	maxbin.007	98.1	3.56	6.67	Clostridiales	order	0.704	65924	3.61	30.17	158	171132	3141	35	0	0	0
11578_07_SR	11578	maxbin.010	98.58	3.17	0	Bacteroidales	order	0.742	22066	3.25	16.86	322	176626	2598	40	0	0	0
11578_07_SR	11578	unbinned	100	1574.37	9.08	Bacteria	superkingdom	0.667	2738	97.54	15.33	125633	342988	0	644	25	25	25
11578_98_SR	11578	53	95.53	0.16	0	Bacteroides thetaiotaomicron	species	0.92	113925	6.38	185.82	93	328923	5094	59	0	0	0
11578_98_SR	11578	maxbin.002	94.76	0.83	0	Candidatus Borkfalkia ceftriaxoniphila	species	0.891	213599	2.78	38.89	83	415320	2435	46	1	0	0
11578_98_SR	11578	unbinned	13.77	3.61	0	Bacteria	superkingdom	0.665	27918	1.3	88.57	2651	74305	0	11	1	2	3
11578_99_SR	11578	3	94.76	0.83	0	Candidatus Borkfalkia ceftriaxoniphila	species	0.998	157637	2.32	48.05	37	341835	2021	40	1	1	1
11578_99_SR	11578	maxbin.001	99.36	0.54	50	Bacteroides thetaiotaomicron	species	0.898	61146	6.8	148.56	255	191524	5509	64	1	3	1
11578_99_SR	11578	maxbin.003_sub	56.72	22.76	6.48	Bacteria	superkingdom	0.672	8056	3.53	32.65	815	222670	3316	42	1	1	1
11580_01_SR	11580	18	79.46	7.65	32.14	Bacteria	superkingdom	0.674	3014	1.55	6.37	610	15348	1457	11	0	0	0
11580_01_SR	11580	20	61.68	2.14	100	TM7 phylum sp. oral taxon 352	species	0.966	9227	0.68	9.88	113	42143	692	37	0	0	0
11580_01_SR	11580	35	69.14	0.2	0	Life	life	0.67	7438	1.98	7.35	357	103829	1854	17	0	0	1
11580_01_SR	11580	68	97.32	2.68	100	Firmicutes bacterium CAG:94	species	0.972	63044	2.95	73.76	80	182011	2734	45	0	0	1
11580_01_SR	11580	bin.1	97.06	0	0	Enterocloster clostridioformis	species	0.768	475559	5.75	152.99	26	1196261	5170	54	0	0	0
11580_01_SR	11580	bin.12	96.2	0.32	100	Hungatella hathewayi DSM 13479	strain	0.854	173390	5.88	28.82	50	471680	5007	41	0	0	0
11580_01_SR	11580	bin.14	97.95	0.39	0	[Ruminococcus] gnavus	species	0.969	219077	2.75	38.98	40	318787	2537	33	0	0	0
11580_01_SR	11580	bin.15	97.99	0.34	0	Clostridiales	order	0.662	109939	1.83	11.71	38	170426	1727	31	0	0	0
11580_01_SR	11580	bin.16	92.5	0	0	Enterocloster aldensis	species	0.946	33309	4.94	56.66	228	146625	4464	32	0	0	0
11580_01_SR	11580	bin.20	98.28	2.2	0	Eisenbergiella massiliensis	species	1	212258	6.77	44.61	48	656381	5787	50	0	0	0
11580_01_SR	11580	bin.21	94.94	0	0	Clostridium sp. AM30-24	species	0.851	85218	2.64	25.43	41	301179	2325	31	0	0	0
11580_01_SR	11580	bin.9_sub	95.85	0.67	100	Firmicutes bacterium CAG:94	species	0.867	80226	2.4	23.43	54	148310	2205	36	0	0	2
11580_01_SR	11580	maxbin.010	93.92	13.35	27.03	Coprococcus	genus	0.661	23130	2.58	14.72	256	91869	2327	20	0	0	0
11580_01_SR	11580	maxbin.011	97.96	1.02	0	Clostridiales	order	0.699	84197	2.54	12.55	108	151327	2356	60	0	0	0
11580_01_SR	11580	maxbin.021	72.89	11.97	26.53	Actinobacteria	class	0.68	2198	1.91	6.13	940	9859	1823	26	0	0	0
11580_01_SR	11580	unbinned	100	1782.86	6.9	Bacteria	superkingdom	0.663	2244	78.82	8.02	132666	114097	0	664	15	20	28
11580_02_SR	11580	46	99.89	0.76	25	Streptococcus thermophilus	species	0.967	65386	1.9	91.02	60	178121	2009	39	0	0	0
11580_02_SR	11580	bin.2	70.74	0.13	50	Methylocystis	genus	0.685	5479	2.53	6.28	506	21119	2563	34	0	0	0
11580_02_SR	11580	unbinned	82.76	152.24	4.96	Life	life	0.668	22755	43.1	35.44	113509	165692	0	423	8	9	25
11580_04_SR	11580	8	99.25	0.75	0	Enterococcus casseliflavus	species	0.859	308725	3.42	123.02	19	582674	3170	25	0	0	1
11580_04_SR	11580	41	99.63	0	0	Enterococcus faecalis	species	0.686	142887	2.96	107.39	27	417835	2813	27	0	0	0
11580_04_SR	11580	bin.3	97	0	0	Staphylococcus	genus	0.979	82426	2.38	51.15	44	277788	2249	14	0	0	1
11580_04_SR	11580	unbinned	25.37	6.3	16.67	Life	life	0.663	15459	1.95	80.19	5821	58310	0	70	3	2	2
11580_08_SR	11580	unbinned	0	0	0	Life	life	0.7	2195	0.37	10.95	1044	8396	0	32	2	1	1
11580_99_SR	11580	bin.1	93.63	0.15	0	Streptococcus thermophilus	species	1	81374	1.65	26.75	34	178121	1742	39	0	0	0
11580_99_SR	11580	unbinned	77.43	71.31	7.33	Saccharomyces cerevisiae	species	0.67	40572	15.72	17.21	14909	181895	0	269	5	4	3
11585_01_10x	11585	8	97.51	4.72	11.11	Anaeromassilibacillus sp. Marseille-P3371	species	0.844	24793	3.31	17.31	178	79336	2986	47	0	0	1
11585_01_10x	11585	20	100	13.47	88.64	Phascolarctobacterium faecium DSM 14760	strain	1	309998	2.7	140.96	11	881164	2452	66	7	9	5
11585_01_10x	11585	29	98.09	3.56	0	Blautia	genus	0.844	365967	6.05	62.32	29	686170	5366	64	2	4	0
11585_01_10x	11585	31	87.07	0.48	50	Subdoligranulum	genus	0.679	102247	4.44	135.68	100	258369	4335	56	2	2	1
11585_01_10x	11585	35	42.4	0.17	0	Anaerotruncus colihominis DSM 17241	strain	0.975	9979	1.33	15.97	189	40300	1287	17	0	0	1
11585_01_10x	11585	38	97.28	2.38	20	Clostridiales	order	0.679	191719	2.89	42.6	27	436296	2713	47	2	0	0
11585_01_10x	11585	41	94.73	0.37	0	Bacteroides stercoris	species	0.986	319225	3.74	850.47	22	1091865	3188	54	3	1	3
11585_01_10x	11585	43	88.67	0.32	0	Lachnospiraceae	family	0.719	23028	2.46	15.95	157	80140	2300	27	0	0	0
11585_01_10x	11585	46	98.32	0	0	[Eubacterium] siraeum	species	0.96	100684	2.66	36.42	49	156229	2368	43	0	0	1
11585_01_10x	11585	51	98.25	0.58	0	Lachnospiraceae bacterium	species	1	117587	3.07	45.83	36	339812	2780	50	2	2	1
11585_01_10x	11585	53	97.17	0	0	[Clostridium] scindens ATCC 35704	strain	1	246557	3.27	76.21	18	624112	3211	45	3	3	2
11585_01_10x	11585	54	95.41	0.67	0	Clostridium sp. CAG:169	species	1	50229	2.14	20.05	70	153077	2041	40	0	0	1
11585_01_10x	11585	57	97.32	0	0	Clostridia bacterium	species	0.708	62934	2.78	58.52	78	286554	2666	53	3	1	1
11585_01_10x	11585	70	98.8	0.48	0	Alistipes onderdonkii subsp. vulgaris	subspecies	0.89	408615	3.52	176.42	15	645180	2966	48	1	1	2
11585_01_10x	11585	72	98.08	0.79	0	Blautia sp. CAG:257	species	0.929	133483	3.55	100.17	44	244197	3242	53	6	6	3
11585_01_10x	11585	74	94.34	0.14	100	Erysipelotrichaceae	family	0.733	24579	3.78	20.99	214	88038	3685	37	0	1	3
11585_01_10x	11585	80	96.64	0.67	0	[Clostridium] leptum DSM 753	strain	0.756	197445	3.06	45	37	353539	2768	44	0	0	2
11585_01_10x	11585	83	97.32	0.36	0	Ruminococcaceae bacterium UBA1417	species	0.978	437041	2.54	42.25	16	506265	2355	44	2	0	2
11585_01_10x	11585	84	84.59	1	25	Lachnospiraceae	family	0.687	17206	2.03	17.06	153	71568	1944	27	0	0	0
11585_01_10x	11585	bin.26	97.7	5.63	24	Eisenbergiella tayi	species	0.661	182771	7.06	225.53	62	544226	6054	58	4	4	0
11585_01_10x	11585	bin.35	93.5	16.52	96.06	Bacteroides	genus	0.677	111030	6.83	188.67	94	519740	5420	67	2	0	2
11585_01_10x	11585	bin.52	92	0.07	0	Enterorhabdus caecimuris B7	strain	0.905	64597	2.56	23.74	59	192373	2160	46	0	0	1
11585_01_10x	11585	bin.53	88.76	3.4	22.22	uncultured Oscillibacter sp.	species	0.888	38105	2.86	21.89	114	183187	2772	40	0	0	1
11585_01_10x	11585	bin.62_sub	94.34	7.42	33.33	Bacteroides vulgatus	species	0.739	163912	5.68	1007.77	65	383899	4743	79	4	2	3
11585_01_10x	11585	maxbin.011	96.49	0.7	0	Lachnospiraceae	family	0.796	194438	3.05	203.99	38	633083	2799	53	4	3	2
11585_01_10x	11585	maxbin.015	85.23	5.54	0	Firmicutes	phylum	0.736	228321	2.61	109.11	40	481360	2515	45	3	1	2
11585_01_10x	11585	maxbin.026	93.58	3.54	66.67	Enterocloster aldensis	species	0.824	98732	5.61	31.38	112	348788	5139	58	1	3	0
11585_01_10x	11585	maxbin.028	35.23	0	0	Flavonifractor plautii 1_3_50AFAA	strain	0.958	116676	1.06	32.47	26	156343	1057	12	1	0	0
11585_01_10x	11585	maxbin.029	41.61	2.69	0	Ruminococcaceae	family	0.724	78369	1.82	28.04	36	165273	1645	17	0	0	1
11585_01_10x	11585	maxbin.031	87.98	0	0	Ruminococcaceae	family	0.794	103793	3.09	25.14	53	289106	2782	33	1	1	2
11585_01_10x	11585	maxbin.035_sub	68.65	7.14	15.79	Hungatella hathewayi	species	0.777	84177	5.97	22.91	169	339479	5266	53	2	1	0
11585_01_10x	11585	maxbin.042_sub	6.4	0	0	Firmicutes	phylum	0.679	7562	0.36	26.7	76	38410	382	3	0	0	0
11585_01_10x	11585	unbinned	99.12	404.31	4.91	Bacteria	superkingdom	0.669	27090	38.88	543.28	3901	291600	0	501	28	26	18
11585_02_10x	11585	4	99.06	0	0	[Clostridium] innocuum	species	0.868	336088	4.43	552.16	15	936874	4344	50	4	6	4
11585_02_10x	11585	5	98.25	4.8	0	Clostridiales	order	0.667	183711	2.92	67.99	33	430528	2622	39	3	3	2
11585_02_10x	11585	8	99.33	0	0	Firmicutes	phylum	0.748	204872	2.43	57.36	20	537414	2242	53	3	3	2
11585_02_10x	11585	9	91.23	2.34	25	[Ruminococcus] gnavus	species	0.892	169914	3.31	107.24	32	260499	3192	48	5	0	0
11585_02_10x	11585	10	71.83	0.58	0	Lachnospiraceae bacterium	species	0.981	33078	2.5	15.54	114	100353	2279	43	1	0	0
11585_02_10x	11585	17	95.47	11.64	38.33	Bacteroides vulgatus CL09T03C04	strain	0.668	394327	5.71	1263.83	27	602023	4843	84	7	9	7
11585_02_10x	11585	23	91.77	0.63	0	Blautia sp. CAG:257	species	0.973	241572	3.15	198.37	18	488095	2883	50	5	4	4
11585_02_10x	11585	24	98.1	3.8	8.33	Clostridiales	order	0.667	333108	3.2	75.18	13	646953	3014	35	4	3	4
11585_02_10x	11585	35	93.83	0.65	50	Blautia obeum	species	0.987	106966	3.03	29.51	42	216748	2766	53	0	0	0
11585_02_10x	11585	36	87.72	10.53	32.26	Blautia	genus	0.992	522289	5.9	208.95	20	1108414	5202	67	7	3	1
11585_02_10x	11585	37	99.33	1.01	0	Frisingicoccus caecimuris	species	0.897	660289	2.7	115.66	12	875616	2577	59	3	2	0
11585_02_10x	11585	38	98.32	0.67	0	Firmicutes bacterium CAG:114	species	0.958	135568	2.61	41.64	30	508903	2491	57	3	0	4
11585_02_10x	11585	51	97.4	10.13	40.48	Bacteroides stercoris	species	0.944	216860	4.36	284.75	31	676560	3649	60	5	5	5
11585_02_10x	11585	55	97.99	2.06	25	uncultured Oscillibacter sp.	species	0.842	397338	3.57	121.35	20	683056	3496	54	2	2	2
11585_02_10x	11585	57	85.99	0	0	Lachnospiraceae	family	0.72	168131	2.51	51.81	23	298327	2362	46	5	1	0
11585_02_10x	11585	59	90.28	7.96	22.22	Enterocloster aldensis	species	0.818	289991	5.54	225.25	28	881769	5072	56	3	1	1
11585_02_10x	11585	69	94.06	1.44	14.29	Bacteroides ovatus	species	0.747	181114	6.49	29.72	82	468590	5197	64	3	3	3
11585_02_10x	11585	76	87.56	1.34	0	Clostridiales	order	0.68	28113	2.39	18.04	130	88353	2415	52	0	1	2
11585_02_10x	11585	bin.38	96.64	0.13	0	Anaeromassilibacillus sp. Marseille-P3371	species	1	206322	2.8	291.64	19	384636	2464	42	0	0	1
11585_02_10x	11585	bin.51	63.76	0.13	0	Flavonifractor plautii 1_3_50AFAA	strain	1	219932	2.23	45.72	12	417944	2157	36	2	1	1
11585_02_10x	11585	bin.62	41.27	5.65	90.91	Enterocloster bolteae	species	0.973	598410	3.55	180.01	9	677568	3241	32	2	2	0
11585_02_10x	11585	bin.63	97.32	0	0	Clostridiales	order	0.721	160735	2.09	21.75	17	365632	1924	43	2	0	2
11585_02_10x	11585	bin.70_sub	95.57	0	0	Clostridiales	order	0.857	151772	4.9	38.66	56	356459	4255	64	3	3	3
11585_02_10x	11585	bin.78	94.94	1.58	0	Eubacteriaceae bacterium	species	0.961	55448	3.74	17.35	97	176185	3425	46	1	0	0
11585_02_10x	11585	maxbin.026_sub	97.76	1.75	0	[Clostridium] scindens ATCC 35704	strain	0.88	301943	3.55	86.37	38	435273	3504	66	3	2	4
11585_02_10x	11585	maxbin.027_sub	94.06	4.69	15.38	Lachnospiraceae	family	0.72	126425	6.97	85.48	100	538386	6078	64	4	4	0
11585_02_10x	11585	maxbin.030	100	0.2	0	Enterorhabdus caecimuris B7	strain	0.879	263197	2.77	72.02	25	427933	2321	49	1	1	1
11585_02_10x	11585	maxbin.033	95.97	0.34	0	Ruminococcaceae bacterium UBA1417	species	0.846	1470296	2.68	60.03	15	1470296	2528	47	1	1	2
11585_02_10x	11585	unbinned	100	644.62	16.11	Clostridiales	order	0.673	120674	45.08	353.47	1825	706557	0	562	35	30	14
11586_01_SR	11586	0	93.29	0.84	50	Ruminococcus	genus	0.673	7103	1.94	16.88	360	39142	1721	17	0	0	0
11586_01_SR	11586	4	97.01	2.1	0	Phascolarctobacterium	genus	0.767	19280	2.13	21.43	183	90481	1936	45	0	0	0
11586_01_SR	11586	43	98.63	0	0	Ruminococcus	genus	0.749	106316	2.93	142.27	59	577991	2679	40	0	0	0
11586_01_SR	11586	44	76.82	0.1	0	Azospirillum sp. 51_20	species	0.662	2502	1.32	13.32	595	10246	1337	9	0	0	0
11586_01_SR	11586	50	96.09	0.87	0	Ruminococcaceae bacterium	species	0.778	15561	1.83	17.44	175	42656	1640	31	0	0	1
11586_01_SR	11586	13_sub	93.2	1.7	100	Bacteroides	genus	0.745	15009	4.11	115.04	426	48576	3391	38	0	0	0
11586_01_SR	11586	19_sub	89.43	2.07	25	Clostridiales	order	0.683	14635	2.63	30.05	220	60027	2596	23	0	0	1
11586_01_SR	11586	bin.11	91.58	1.34	0	CLASSIFICATION ERROR	CLASSIFICATION ERROR	0.73	42060	2.97	54.95	111	169193	2713	40	0	0	2
11586_01_SR	11586	bin.5	90.38	0	0	uncultured Ruminococcus sp.	species	0.665	44070	2.25	32.91	78	222644	1801	34	0	0	1
11586_01_SR	11586	bin.6	98.28	9.78	72.73	Alistipes	genus	0.791	49102	2.43	39.8	71	154945	2136	42	0	0	0
11586_01_SR	11586	bin.8	98.87	0.48	0	[Eubacterium] rectale	species	0.874	38356	2.18	31.88	84	97463	1928	38	1	0	0
11586_01_SR	11586	maxbin.003	91.95	0.67	0	Oscillospiraceae	family	0.698	65799	2.31	106.35	92	239632	2212	48	0	0	0
11586_01_SR	11586	maxbin.007_sub	67.77	5.6	38.1	Bacteroides	genus	0.693	5667	4.1	34.69	971	52270	3515	19	0	0	1
11586_01_SR	11586	maxbin.010	97.28	0	0	Akkermansia muciniphila	species	0.968	59446	2.73	25.77	117	221107	2344	47	0	0	0
11586_01_SR	11586	unbinned	100	1937.56	4.38	Bacteria	superkingdom	0.665	2084	88.58	14.15	141588	157284	0	636	28	29	31
11586_02_SR	11586	30	96.68	1.9	0	Lachnospiraceae	family	0.833	10872	3.14	18.64	405	32911	2586	24	0	0	0
11586_02_SR	11586	32	100	2.02	50	Collinsella aerofaciens	species	0.808	43824	2.27	28.19	86	112432	1958	51	0	0	0
11586_02_SR	11586	40	74.03	2.25	0	Rhodospirillaceae	family	0.697	2755	1.35	11.09	565	9780	1461	9	0	0	0
11586_02_SR	11586	46	74.47	1.86	15.38	Bifidobacterium longum	species	0.793	3843	1.92	13.76	626	25639	1791	69	0	0	0
11586_02_SR	11586	52	96.31	0.56	0	Ruminococcaceae bacterium	species	0.851	13601	1.71	19.91	184	49769	1547	23	0	0	2
11586_02_SR	11586	20_sub	95.43	6.54	80.95	[Eubacterium] rectale	species	0.734	4857	2.34	58.77	610	33216	1921	14	0	0	0
11586_02_SR	11586	34_sub	90.55	0.34	0	Ruminococcaceae bacterium	species	0.706	8437	1.74	15.17	268	47288	1576	23	0	0	1
11586_02_SR	11586	55_sub	16.73	1.26	100	Bacteroides	genus	0.879	2272	0.8	54.38	383	6648	622	14	1	0	0
11586_02_SR	11586	bin.11	99.33	0.67	0	Ruminococcus	genus	0.878	112987	2.17	57.92	28	333079	2028	41	0	0	1
11586_02_SR	11586	bin.26_sub	95.68	9.41	22.64	Roseburia intestinalis	species	0.661	25191	4.25	27.08	267	157521	3673	36	0	0	0
11586_02_SR	11586	bin.27_sub	97.32	0	0	uncultured Clostridiales bacterium	species	0.881	88027	1.78	43.67	34	291194	1703	29	0	0	0
11586_02_SR	11586	maxbin.001	96.42	3.45	61.9	Bacteroides	genus	0.667	12178	4.74	126.38	742	95314	4158	48	1	14	2
11586_02_SR	11586	maxbin.003_sub	74.52	4.18	22.73	Bacteroides	genus	0.696	10504	5.42	64.45	865	157390	4663	32	1	1	0
11586_02_SR	11586	maxbin.005	100	1.25	0	Faecalibacterium prausnitzii	species	0.698	67172	2.88	51.79	181	305743	2648	58	1	2	1
11586_02_SR	11586	maxbin.007	88.76	3.8	16.67	Bacteria	superkingdom	0.663	9195	4.15	41.84	784	74013	4077	40	1	3	2
11586_02_SR	11586	maxbin.008	90.94	1.68	66.67	Oscillospiraceae bacterium UBA6359	species	0.687	47647	1.98	41.38	86	163620	1874	38	0	0	1
11586_02_SR	11586	maxbin.009_sub	94.63	10.07	0	CLASSIFICATION ERROR	CLASSIFICATION ERROR	0.667	30061	3.27	31.12	317	137658	2993	49	0	0	2
11586_02_SR	11586	unbinned	100	2892.83	7.13	Bacteria	superkingdom	0.666	1978	139.67	12.56	214895	83765	0	914	27	10	41
11586_03_SR	11586	maxbin.001	97.76	0.87	25	Bacteroides	genus	0.714	81143	4.86	194.77	157	260488	4167	45	2	2	2
11586_03_SR	11586	maxbin.002	98.5	3.81	41.67	Bacteroides vulgatus	species	0.744	43705	5.26	98.84	212	173205	4472	50	0	0	0
11586_03_SR	11586	maxbin.003	82.21	16.38	43.48	Bacteroides faecis	species	0.829	38158	5.96	55.39	287	127355	4716	35	0	2	0
11586_03_SR	11586	unbinned	100	565.27	23.88	Bacteria	superkingdom	0.677	8503	26.68	17.06	33732	149456	0	183	0	2	5
11586_06_SR	11586	1	97.32	1.34	0	Ruminococcaceae bacterium UBA1691	species	1	100110	2.79	36.94	41	243836	2496	43	0	0	1
11586_06_SR	11586	10	71.65	6.68	20.83	Life	life	0.677	2177	1.73	15.91	823	48063	1585	36	0	0	0
11586_06_SR	11586	14	35.52	0.32	10	Citrobacter freundii	species	0.667	1547	1.48	9.88	947	8286	1572	6	0	0	0
11586_06_SR	11586	22	92.62	0	0	Firmicutes bacterium CAG:94	species	0.925	22668	2.68	26.72	230	59718	2482	38	0	0	0
11586_06_SR	11586	25	97.96	1.36	50	Akkermansia muciniphila	species	1	107788	3.11	132.54	44	278025	2572	52	0	0	0
11586_06_SR	11586	45	100	0	0	Eubacterium	genus	0.671	87835	2.98	62.69	60	201596	2813	45	0	0	0
11586_06_SR	11586	46	68.26	1.63	0	Ruminococcaceae bacterium AM28-23LB	species	0.908	3160	1.86	11.84	654	20568	1775	17	0	0	1
11586_06_SR	11586	58	50.63	0.48	10	Lactobacillus	genus	0.743	1861	1.61	9.24	881	10897	1407	15	0	0	1
11586_06_SR	11586	73	97.1	0.36	0	Roseburia intestinalis L1-82	strain	0.911	50522	3.39	29.01	98	158654	3030	26	0	0	0
11586_06_SR	11586	76	97.32	0	0	Clostridia bacterium	species	0.75	32810	2.6	43.9	116	104962	2523	38	1	0	0
11586_06_SR	11586	0_sub	18.68	0.94	0	Candidatus Stoquefichus sp. KLE1796	species	0.669	2065	0.62	13.22	306	11732	584	3	0	0	0
11586_06_SR	11586	2_sub	88.05	1.53	18.18	uncultured Flavonifractor sp.	species	0.93	6995	2.4	52.44	466	26693	2138	16	0	0	0
11586_06_SR	11586	77_sub	95.89	2.68	70	Clostridium sp. CAG:242	species	0.957	77989	2.72	52.92	54	205649	2623	35	0	0	0
11586_06_SR	11586	bin.10	89.66	0	0	Coprococcus sp. AF27-8	species	0.724	67822	2.27	26.72	45	166666	2088	28	0	0	0
11586_06_SR	11586	bin.18	99.29	0	0	Clostridiales	order	0.674	65181	2.5	28.45	57	158016	2327	47	0	0	0
11586_06_SR	11586	bin.23	95.24	0	0	Subdoligranulum	genus	0.92	107068	3.04	36.33	56	253290	2771	34	0	0	0
11586_06_SR	11586	bin.24	99.36	0	0	Lachnospiraceae	family	0.936	123730	2.62	41.03	33	325862	2441	35	0	0	0
11586_06_SR	11586	bin.28_sub	98.25	9.65	63.16	Clostridiales	order	0.666	29443	4.64	32.12	279	149570	4232	30	0	0	0
11586_06_SR	11586	maxbin.005_sub	96.54	4.7	0	Clostridium	genus	0.696	38555	3.33	53.33	221	126798	3200	45	1	1	0
11586_06_SR	11586	maxbin.017_sub	92.21	1.29	0	Clostridiales	order	0.709	14080	4.25	25.91	483	48248	3921	25	0	3	0
11586_06_SR	11586	unbinned	100	2427.4	6.43	Bacteria	superkingdom	0.661	2146	111.2	13.49	169010	168475	0	864	25	28	45
11586_07_SR	11586	25	77.76	1.34	0	Ruminococcaceae bacterium	species	0.874	2801	2.34	11.02	947	11489	2141	14	0	0	0
11586_07_SR	11586	29	96.31	2.01	0	Clostridium sp. CAG:242	species	0.743	49317	2.57	41.05	90	126501	2418	44	0	0	5
11586_07_SR	11586	38	87.81	3.05	88.89	Clostridia bacterium	species	0.72	3241	2.21	19.53	788	26042	2150	15	0	0	0
11586_07_SR	11586	55	87.3	3.4	20	Akkermansia muciniphila	species	0.928	4751	2.63	11.98	717	24484	2390	40	0	0	0
11586_07_SR	11586	66	98.66	0.19	0	uncultured Clostridium sp.	species	0.696	68371	2.83	43.41	66	158595	2463	40	0	0	0
11586_07_SR	11586	35_sub	96.96	0.02	100	Lachnospira eligens	species	0.966	31281	2.56	21.5	146	76602	2312	24	0	0	0
11586_07_SR	11586	44_sub	61.74	0.43	0	Clostridiales bacterium	species	0.909	2266	1.94	10.06	937	12136	1723	12	1	0	1
11586_07_SR	11586	5_sub	67.71	0	0	Eubacteriaceae	family	0.817	2528	1.95	9.88	847	11399	1726	12	0	0	1
11586_07_SR	11586	bin.12	96.6	0	0	Faecalibacterium prausnitzii L2-6	strain	0.873	119326	2.44	58.52	32	307273	2304	57	0	0	0
11586_07_SR	11586	bin.13	93.2	8.41	35.48	Bifidobacterium bifidum	species	0.85	77159	2.16	34.97	59	223378	1760	48	0	0	0
11586_07_SR	11586	bin.19	94.09	0.32	0	Blautia	genus	0.806	83768	2.84	58.95	68	198981	2468	42	0	0	0
11586_07_SR	11586	bin.27_sub	85.35	0.34	0	Firmicutes	phylum	0.782	8195	2.34	15.96	343	51560	2002	17	0	0	0
11586_07_SR	11586	bin.30	97.99	0	0	Eubacterium sp. CAG:251	species	0.997	74223	1.79	33.27	44	192999	1634	36	0	0	1
11586_07_SR	11586	bin.36	99.19	0.81	0	Collinsella aerofaciens	species	0.861	42921	2.13	30.44	71	130284	1826	47	0	0	0
11586_07_SR	11586	bin.5	84.4	1.48	66.67	Intestinimonas timonensis	species	0.951	23602	2.29	35.02	156	77960	2116	21	0	0	1
11586_07_SR	11586	maxbin.001_sub	98.55	1.73	0	Roseburia intestinalis L1-82	strain	0.754	76744	4.97	91.16	332	210474	4651	63	3	8	2
11586_07_SR	11586	maxbin.006_sub	60.91	0.38	0	Bifidobacterium adolescentis	species	0.941	157805	1.47	44.88	23	333477	1190	41	0	1	1
11586_07_SR	11586	maxbin.007_sub	60.06	4.78	30.77	Bifidobacterium	genus	0.718	18084	1.25	39.56	116	178099	1021	27	0	0	0
11586_07_SR	11586	maxbin.012_sub	95.92	0	0	Subdoligranulum	genus	0.772	81016	3.2	33.84	100	275585	2915	31	1	0	0
11586_07_SR	11586	maxbin.013	96.94	1.01	0	Firmicutes	phylum	0.781	55664	3.04	30.65	107	167146	2751	41	0	2	0
11586_07_SR	11586	maxbin.017_sub	4.59	0.06	0	Firmicutes	phylum	0.679	3922	0.36	19.13	124	87812	229	6	0	0	0
11586_07_SR	11586	maxbin.036_sub	32.01	0.58	10	Enterobacteriaceae	family	0.78	1667	1.75	10.18	1005	32604	1845	5	0	0	0
11586_07_SR	11586	unbinned	100	2263.03	8.76	Bacteria	superkingdom	0.664	2125	104.34	13.18	145769	126619	0	820	22	21	33
11587_02_10x	11587	1	97.66	0.06	100	Lachnospiraceae	family	0.685	156133	2.62	48.99	31	242050	2364	38	2	2	1
11587_02_10x	11587	2	89.28	1.36	0	Dorea	genus	0.683	39395	2.09	19.36	81	111740	1997	42	0	0	0
11587_02_10x	11587	5	20.07	2.47	100	Clostridiales	order	0.673	2029	1.07	26.78	543	24840	1151	5	1	0	0
11587_02_10x	11587	9	100	0.7	0	Phascolarctobacterium succinatutens CAG:287	strain	0.971	138536	2.51	44.79	38	257816	2351	56	4	5	5
11587_02_10x	11587	14	94.59	0.27	50	Prevotella sp.	species	0.924	44890	2.84	30.3	110	126124	2254	46	1	1	4
11587_02_10x	11587	17	99.33	3.02	0	Anaerostipes hadrus	species	0.867	174689	2.81	117.4	30	281705	2750	62	1	3	0
11587_02_10x	11587	34	98.66	4.9	22.22	uncultured Oscillibacter sp.	species	0.716	154908	3.55	47.58	48	726353	3487	57	2	1	3
11587_02_10x	11587	35	96.49	8.77	100	Blautia	genus	0.683	226355	3.49	135.47	21	607593	3096	61	5	4	4
11587_02_10x	11587	52	97.4	0.56	0	Paraprevotella clara YIT 11840	strain	0.989	216615	3.95	46.14	32	607219	3107	59	1	0	3
11587_02_10x	11587	53	100	0.6	0	Acidaminococcus intestini RyC-MR95	strain	0.888	197715	2.5	166.71	14	432225	2395	50	1	2	2
11587_02_10x	11587	54	96.96	6.56	10.26	Prevotella sp.	species	0.843	171564	3.96	710.56	44	298194	3444	61	5	1	1
11587_02_10x	11587	55	91.7	0	0	Tannerella sp. CAG:51	species	0.7	38336	3.21	24.18	112	193021	2507	52	1	0	2
11587_02_10x	11587	59	96.22	10.77	94.87	Parabacteroides merdae	species	0.994	62196	5.23	146.32	149	209667	4397	80	5	1	3
11587_02_10x	11587	68	96.64	3.4	38.1	Bacteroides salyersiae WAL 10018 = DSM 18765 = JCM 12988	strain	0.872	201841	5.53	78.1	41	660645	4462	63	0	0	2
11587_02_10x	11587	78	77.68	0.67	0	Clostridiales bacterium UBA7739	species	0.709	16927	1.88	16.88	157	64647	1829	44	0	0	2
11587_02_10x	11587	82	97.43	0.63	0	Clostridium sp. AM32-2	species	0.835	138307	3.45	45.71	37	327407	3075	54	4	4	0
11587_02_10x	11587	28_sub	89.87	12.05	23.33	Clostridiales	order	0.72	48448	4.7	32.7	184	147530	4284	66	3	1	1
11587_02_10x	11587	bin.39	99.04	0.48	0	CLASSIFICATION ERROR	CLASSIFICATION ERROR	0.997	181958	2.61	24.65	24	378229	2148	44	1	0	0
11587_02_10x	11587	bin.53	86.41	0.96	0	Alistipes indistinctus	species	0.994	91852	2.32	18.83	44	301369	1875	41	1	0	1
11587_02_10x	11587	bin.55_sub	80.78	37.03	50.54	Bacteroides	genus	0.767	138878	6.16	844.62	72	559974	5451	87	2	2	3
11587_02_10x	11587	bin.63	92.61	1.03	0	Lachnospiraceae bacterium	species	0.951	42228	1.94	17.15	64	110359	1832	42	0	0	0
11587_02_10x	11587	bin.67	82.29	0.72	0	Alistipes senegalensis	species	0.982	32837	2.55	17.46	121	97645	1994	22	0	0	2
11587_02_10x	11587	bin.75	62.64	0.57	0	Clostridiales	order	1	97961	1.84	47.98	22	181767	1635	26	3	0	1
11587_02_10x	11587	maxbin.028	91.9	0.67	0	Ruminococcaceae bacterium	species	0.915	234439	2.4	56.04	31	686455	2265	48	1	2	3
11587_02_10x	11587	unbinned	100	1130.57	21.71	Bacteria	superkingdom	0.665	42467	75.99	287.49	5183	608530	0	901	27	29	33
11591_02_SR	11591	10	82.28	3.48	18.18	Bifidobacterium dentium	species	0.972	5795	2.09	8.08	482	33041	1869	33	0	0	1
11591_02_SR	11591	34	100	0.05	0	Alloscardovia omnicolens	species	0.993	161421	1.82	32.61	23	304544	1528	45	0	0	0
11591_02_SR	11591	56	100	0	0	Atopobium parvulum DSM 20469	strain	0.976	114421	1.57	38.23	26	368261	1331	45	0	0	0
11591_02_SR	11591	32_sub	59.46	1.51	0	Bacteroides stercoris	species	0.893	2180	2.08	5.5	1012	13246	2026	14	0	0	0
11591_02_SR	11591	37_sub	74.58	15.54	42	Veillonella	genus	0.703	2005	1.93	6.29	992	40551	1697	21	0	0	1
11591_02_SR	11591	38_sub	67.64	27.53	2.94	Clostridiales	order	0.726	22848	3.97	11.14	279	83282	3656	32	0	0	0
11591_02_SR	11591	45_sub	82.4	2.29	27.27	Rothia	genus	0.716	4361	2.13	8.85	635	49275	1799	33	0	0	2
11591_02_SR	11591	51_sub	92.58	19.49	95.18	Scardovia wiggsiae F0424	strain	0.958	5928	1.79	41.55	395	99139	1521	50	0	0	0
11591_02_SR	11591	53_sub	95.19	1.8	27.27	Actinomyces graevenitzii	species	0.894	9561	1.91	10.67	289	53230	1561	36	0	0	1
11591_02_SR	11591	bin.13	95.91	0.58	0	[Ruminococcus] gnavus	species	0.792	22809	2.74	19.6	193	61644	2489	38	0	0	0
11591_02_SR	11591	bin.14	92.36	0	0	Oribacterium sp. oral taxon 078 str. F0263	strain	1	18272	2.23	9.78	167	56693	1878	39	0	0	0
11591_02_SR	11591	bin.21	90.52	1.82	60	Actinomyces sp. oral taxon 181 str. F0379	strain	0.986	33328	1.75	21.58	123	134422	1543	33	0	0	0
11591_02_SR	11591	bin.22	99.22	0	0	Lactobacillus gasseri SJ-9E-US	strain	1	375244	1.72	150.9	11	535179	1633	24	0	0	0
11591_02_SR	11591	bin.8	94.94	0.37	66.67	Streptococcus parasanguinis	species	0.93	56951	2	29.67	56	172379	1850	15	0	0	0
11591_02_SR	11591	bin.9	99.53	0.47	0	Actinomycetaceae bacterium	species	0.997	71058	2.37	34.67	52	142889	1954	42	0	0	0
11591_02_SR	11591	maxbin.007	98.91	1.1	66.67	Lactobacillus pontis	species	0.874	99333	1.87	25.44	72	272041	1715	43	1	4	0
11591_02_SR	11591	maxbin.010_sub	97.78	1.5	50	Stomatobaculum longum	species	0.995	54434	1.96	13.37	66	191091	1772	41	0	0	0
11591_02_SR	11591	maxbin.013	66.66	30.99	13.33	Clostridiales	order	0.846	28834	2.9	10.45	247	121847	2421	29	0	0	0
11591_02_SR	11591	unbinned	100	1386.84	2.77	Life	life	0.663	1024	91.27	5.08	281420	87564	0	730	22	25	56
11593_01_10x	11593	2	93.96	7.99	3.85	Dorea formicigenerans 4_6_53AFAA	strain	0.859	269521	3.35	139.09	47	495127	3143	60	0	0	0
11593_01_10x	11593	5	91.14	5.06	100	Clostridiales	order	0.724	188593	3.62	597.07	33	334031	3259	50	1	1	1
11593_01_10x	11593	7	90.6	2.17	50	uncultured Eubacterium sp.	species	0.87	233192	3.31	498.1	25	537197	2943	53	0	0	0
11593_01_10x	11593	17	90.88	9.49	95.65	Blautia sp. CAG:257	species	0.873	175408	3.71	2075.73	28	406956	3506	55	5	5	3
11593_01_10x	11593	20	97.99	8.72	11.76	Clostridium sp. CAG:12237_41	species	0.686	258231	3.54	455.11	22	397369	3093	57	1	1	1
11593_01_10x	11593	23	98.94	0.87	33.33	Lactobacillus acidophilus	species	0.732	175963	2.11	59.13	33	442321	2092	48	0	0	2
11593_01_10x	11593	24	98.25	5.26	93.33	Blautia	genus	0.885	534948	3.61	1170.04	13	749419	3252	63	3	2	2
11593_01_10x	11593	26	98.25	8.48	0	[Ruminococcus] gnavus	species	0.763	348159	3.79	587.67	27	571036	3626	51	1	1	0
11593_01_10x	11593	maxbin.003_sub	81.94	3.32	0	Clostridium celatum DSM 1785	strain	0.923	333994	3.3	1380.37	20	419220	3104	51	2	2	2
11593_01_10x	11593	maxbin.009	97.47	1.95	0	Enterocloster aldensis	species	0.863	750365	5.89	574.37	29	1399165	5399	61	3	3	3
11593_01_10x	11593	maxbin.013_sub	99.33	1.7	40	Flavonifractor plautii 1_3_50AFAA	strain	0.983	582849	4.42	232.84	44	752985	4175	52	2	2	2
11593_01_10x	11593	unbinned	39.73	2.11	25	Clostridiales	order	0.669	63216	3.9	588.42	296	747335	0	55	2	3	2
11594_02_10x	11594	2	98.25	14.04	27.27	Enterocloster bolteae	species	0.731	1138012	6.91	399.54	9	3171903	6196	72	4	5	1
11594_02_10x	11594	11	98.83	1.66	0	Sellimonas intestinalis	species	1	618592	3.32	382.65	6	1184899	3164	67	5	5	0
11594_02_10x	11594	13	98.73	6.96	11.76	Lachnospiraceae	family	0.816	152192	3.13	27.53	33	554355	2955	59	0	0	0
11594_02_10x	11594	17	88.3	0	0	[Ruminococcus] gnavus	species	1	159188	2.54	45.3	19	543877	2387	45	1	4	0
11594_02_10x	11594	32	99.33	5.5	46.15	Flavonifractor plautii 1_3_50AFAA	strain	0.999	1163722	5.24	2518.74	8	1512316	5168	59	2	2	2
11594_02_10x	11594	33	100	23.58	100	Erysipelotrichaceae	family	0.721	698516	4.26	634.13	20	857472	4068	62	4	4	4
11594_02_10x	11594	maxbin.002_sub	89.24	0	0	Enterocloster aldensis	species	0.965	1083741	5.35	1381.09	12	1845896	4859	59	4	4	4
11594_02_10x	11594	maxbin.007_sub	91.95	0	0	Ruminococcaceae	family	0.783	423112	2.26	224.6	15	519892	2217	50	3	3	3
11594_02_10x	11594	maxbin.009	97.17	0.94	0	[Clostridium] innocuum	species	0.832	168734	4.04	28.9	69	479633	3916	69	6	9	8
11594_02_10x	11594	unbinned	0	0	0	Bacteria	superkingdom	0.662	105988	1.64	175.68	150	220430	0	51	1	1	0
11598_01_10x	11598	1	85.34	0.35	0	Alistipes indistinctus	species	0.989	23436	2.43	15.33	140	135322	2020	39	0	0	1
11598_01_10x	11598	5	84.13	0.77	100	Parabacteroides	genus	0.875	79460	4.13	31.69	121	209899	3451	56	0	0	4
11598_01_10x	11598	6	99.01	0.53	7.69	Escherichia coli	species	0.808	214141	5.03	248.2	45	972324	4741	78	1	1	6
11598_01_10x	11598	10	100	17.24	100	Alistipes onderdonkii subsp. vulgaris	subspecies	0.867	711133	3.62	399.08	20	1017033	2974	52	1	2	2
11598_01_10x	11598	11	98.76	0.62	0	Sutterella	genus	0.825	62740	2.53	33.04	68	178345	2222	59	0	0	1
11598_01_10x	11598	15	99.58	1.48	0	Prevotellaceae	family	0.71	77712	3.01	235.67	66	217443	2388	49	1	0	3
11598_01_10x	11598	24	96.99	0.38	0	Bacteroides vulgatus	species	0.784	112087	5.24	924.01	98	233156	4378	58	2	2	5
11598_01_10x	11598	25_sub	95.65	0.48	100	[Eubacterium] rectale M104/1	strain	0.666	131801	2.83	76.27	35	512526	2626	44	1	0	0
11598_01_10x	11598	bin.25	98.19	1.12	100	Enterococcus faecium	species	0.717	23723	2.6	23.18	165	88174	2529	47	0	0	1
11598_01_10x	11598	bin.29	95.3	1.34	0	Anaerostipes hadrus	species	0.922	45638	2.77	20.33	92	101032	2608	42	0	0	0
11598_01_10x	11598	maxbin.007_sub	91.85	12.85	63.08	Bacteroides stercoris	species	0.768	88296	4.38	118.62	114	330709	3760	55	2	3	1
11598_01_10x	11598	maxbin.008	98.85	4.31	5.26	Eubacterium ramulus	species	0.845	36906	3.7	90.33	190	125034	3268	51	1	0	0
11598_01_10x	11598	maxbin.011	99.29	0.59	0	Desulfovibrio piger	species	0.99	264034	2.7	40.36	37	715680	2349	68	1	1	4
11598_01_10x	11598	unbinned	90.5	96.57	5.35	Bacteria	superkingdom	0.661	35450	10.67	102.09	837	448475	0	207	10	14	12
11598_02_10x	11598	11	94.04	4.62	12.5	Parabacteroides	genus	0.696	203672	5.28	685.45	42	403146	4434	66	2	5	6
11598_02_10x	11598	20	100	31.03	100	Alistipes onderdonkii subsp. vulgaris	subspecies	0.774	757100	4.34	170.78	16	884674	3614	67	1	1	2
11598_02_10x	11598	28	99.52	0.97	66.67	[Eubacterium] rectale M104/1	strain	0.727	193147	2.98	220.38	31	661056	2767	48	2	0	0
11598_02_10x	11598	35	99.29	0.59	0	Desulfovibrio piger	species	1	242731	2.78	80.24	16	715938	2402	70	4	1	4
11598_02_10x	11598	36	88.17	0.63	0	Blautia	genus	0.938	26062	2.65	17.76	145	85130	2284	49	3	0	0
11598_02_10x	11598	38	99.52	2.4	0	Alistipes indistinctus	species	1	187307	2.76	28.29	25	369661	2240	43	1	0	1
11598_02_10x	11598	40	93.9	0.95	0	uncultured Lachnospira sp.	species	0.756	50257	3.43	22.03	100	241628	2872	53	0	0	0
11598_02_10x	11598	57	99.62	6.03	84	Parabacteroides merdae CL03T12C32	strain	0.838	213396	4.42	295.56	28	453057	3566	71	0	3	3
11598_02_10x	11598	64	100	0	0	[Clostridium] innocuum	species	0.994	399458	4.11	58.76	26	787592	3948	50	3	3	4
11598_02_10x	11598	67	99.33	0	0	Lachnospiraceae bacterium	species	0.669	99985	3.08	23.64	58	194751	2631	52	1	1	0
11598_02_10x	11598	31_sub	98.54	2.34	0	Coprococcus comes	species	0.963	37300	2.57	19.48	113	84549	2391	46	0	0	0
11598_02_10x	11598	37_sub	96.86	1.94	25	Lactobacillus gasseri	species	0.842	16380	1.93	16.74	193	73230	1959	36	0	0	0
11598_02_10x	11598	bin.25	97.48	0.62	0	Sutterella	genus	0.852	58245	2.36	28.31	56	202728	2093	58	0	0	1
11598_02_10x	11598	bin.27	91.81	0	0	Dorea	genus	0.799	105329	2.11	35.65	28	323716	2019	46	1	0	0
11598_02_10x	11598	bin.47	95.87	8.03	64.1	Bacteroides vulgatus	species	0.724	104226	5.22	1217.48	68	431813	4359	65	1	4	5
11598_02_10x	11598	bin.61	97.32	1.34	0	Anaerostipes hadrus	species	0.922	52688	2.79	54.43	72	149439	2598	43	0	0	0
11598_02_10x	11598	maxbin.007_sub	51.3	12.87	53.45	Bacteroides	genus	0.845	137241	3.32	748.46	38	505241	2655	38	1	2	2
11598_02_10x	11598	maxbin.013_sub	56.29	10.82	60.98	Bacteroides	genus	0.736	120541	3.46	296.76	85	320658	2990	41	0	2	1
11598_02_10x	11598	maxbin.019	95.28	1.89	100	Erysipelatoclostridium ramosum	species	0.847	126889	3.53	140.39	66	292306	3345	55	2	1	2
11598_02_10x	11598	maxbin.020	98.73	0.63	0	Enterocloster aldensis	species	0.921	338026	5.74	109.27	30	778701	5153	67	4	1	4
11598_02_10x	11598	maxbin.021_sub	98.66	0	0	Ruminococcaceae bacterium	species	0.766	389302	3.11	93.54	20	508418	3016	53	2	1	1
11598_02_10x	11598	maxbin.022_sub	61.16	6.01	0	Bacteria	superkingdom	0.681	81743	3.43	90.81	152	304113	2995	67	6	10	3
11598_02_10x	11598	maxbin.023	99.62	1.13	41.18	Escherichia coli	species	0.67	378889	5.2	88.28	42	729355	4899	99	9	6	9
11598_02_10x	11598	maxbin.028	95.97	0.67	0	Lachnospira eligens	species	0.917	117785	2.82	44.48	52	334846	2654	30	1	0	0
11598_02_10x	11598	maxbin.035	86.82	0.58	0	Clostridiales	order	0.73	38922	2.07	19.96	78	131411	1778	37	0	0	0
11598_02_10x	11598	unbinned	100	834.44	23.9	Bacteria	superkingdom	0.672	53198	54.15	274.2	3042	621125	0	662	24	41	30
11605_01_SR	11605	48	32.62	0.59	0	Enterococcus	genus	0.847	1584	0.84	8.83	527	5785	669	1	0	0	0
11605_01_SR	11605	10_sub	97.76	0.81	80	Flavonifractor plautii 1_3_50AFAA	strain	0.982	37244	3.53	41.96	149	128582	3360	45	0	0	0
11605_01_SR	11605	34_sub	99.22	1.27	0	Enterocloster asparagiformis	species	0.987	83131	5.75	54.51	109	260360	5019	59	0	1	0
11605_01_SR	11605	7_sub	94.23	4.34	19.05	Bacteroides sp. AM16-15	species	0.833	62449	3.74	122.24	89	154452	3107	35	0	0	1
11605_01_SR	11605	maxbin.001	98.05	2.15	63.64	Bacteroides vulgatus	species	0.707	56372	4.71	184.19	204	168100	3859	49	3	3	3
11605_01_SR	11605	maxbin.003	91.06	2.79	10	Bacteroides stercoris	species	0.828	82339	3.65	115.2	78	255985	3093	40	0	3	1
11605_01_SR	11605	maxbin.004	95.42	4.53	27.27	Bacteroides ovatus	species	0.828	89892	6.53	85.81	139	242421	5146	56	0	0	0
11605_01_SR	11605	maxbin.006	100	0	0	[Clostridium] innocuum	species	0.886	60745	4.27	46.15	109	418229	4160	53	0	0	0
11605_01_SR	11605	unbinned	100	198.33	3.65	Bacteria	superkingdom	0.673	11221	14.55	19.8	15939	158432	0	195	3	6	6
11605_99_SR	11605	bin.1	99.25	0	0	Enterococcus faecium	species	0.869	31670	2.83	152.82	150	77946	2735	30	0	0	0
11605_99_SR	11605	maxbin.002	76.55	2.59	0	Bacteroides	genus	0.72	2809	3.55	10.56	1466	24484	3199	32	3	4	2
11605_99_SR	11605	unbinned	65.55	49.57	13.98	Bacteria	superkingdom	0.687	718	4.22	12.05	12519	10435	0	60	2	1	4
11612_01_10x	11612	0	98.1	0.32	0	Clostridiales	order	0.661	230110	3.33	84	23	538094	3160	67	3	2	0
11612_01_10x	11612	12	96.29	1.16	0	Clostridiales bacterium	species	0.868	39991	2.05	16.48	72	108785	1999	41	1	1	0
11612_01_10x	11612	23	97.31	0.13	0	Parabacteroides merdae	species	0.747	254852	4.46	150.94	26	459056	3747	63	0	1	5
11612_01_10x	11612	28	96.64	0	0	Lachnospiraceae bacterium	species	0.688	262050	3.04	33.89	19	645378	2645	54	3	0	0
11612_01_10x	11612	43	100	1.28	0	[Clostridium] hiranonis DSM 13275	strain	0.787	165705	2.77	96.29	23	417560	2486	18	3	6	7
11612_01_10x	11612	44	98.75	1.25	0	Sutterella	genus	0.74	213418	2.29	83.38	18	675219	2081	55	3	5	4
11612_01_10x	11612	50	90.61	6.71	0	Neglecta timonensis	species	0.747	18629	4.32	18.49	294	77040	4040	62	0	0	2
11612_01_10x	11612	53	93.61	0.63	0	Blautia	genus	0.903	71395	2.8	29.29	61	133205	2453	58	3	0	1
11612_01_10x	11612	66	99.21	7.75	27.27	Lachnospiraceae bacterium	species	0.995	216479	3.47	196.01	19	720718	3137	58	5	2	4
11612_01_10x	11612	14_sub	93.67	0.63	100	Lachnospiraceae	family	0.708	80395	2.73	41.09	53	162278	2593	38	2	0	0
11612_01_10x	11612	18_sub	27.85	0	0	Lachnospiraceae bacterium	species	1	709778	0.73	108.44	2	709778	653	14	0	0	0
11612_01_10x	11612	24_sub	97.03	8.4	35.14	Bacteroides stercoris	species	0.883	264587	4.36	298.05	33	495540	3702	64	0	2	3
11612_01_10x	11612	33_sub	99.37	14.87	4.76	Lachnospiraceae bacterium	species	0.724	430899	3.56	89.4	17	570456	3338	48	3	1	2
11612_01_10x	11612	48_sub	49.46	14.11	45.67	Bacteroides ovatus	species	0.664	442398	4.09	1143.61	23	700332	3575	52	2	2	2
11612_01_10x	11612	bin.17	90.15	7.7	32	Collinsella aerofaciens	species	0.663	23182	2.08	17.96	120	76404	1749	41	1	0	4
11612_01_10x	11612	bin.19	97.47	1.58	0	Enterocloster aldensis	species	0.843	172550	5.68	54.31	58	335004	5241	63	3	2	3
11612_01_10x	11612	bin.20_sub	92.85	0	0	uncultured Oscillibacter sp.	species	0.905	83775	2.68	25.61	54	214012	2593	35	1	0	1
11612_01_10x	11612	bin.28	92.57	0	0	Bacteroides uniformis	species	0.702	492295	4.34	637.13	20	733072	3647	55	0	4	5
11612_01_10x	11612	bin.32	88.26	0	0	[Clostridium] leptum DSM 753	strain	1	142180	2.51	29.23	24	281225	2212	46	0	0	1
11612_01_10x	11612	bin.48	93.31	57.46	20.22	Bacteroides	genus	0.725	280907	8.21	1745.01	38	731617	6412	101	6	8	8
11612_01_10x	11612	bin.5	74.07	1.47	25	[Ruminococcus] torques L2-14	strain	0.677	64725	1.87	23.03	48	145705	1640	45	2	0	0
11612_01_10x	11612	bin.52_sub	87.46	9.4	56.25	Ruminococcaceae bacterium	species	0.666	84011	2.98	45.21	61	197023	2903	40	1	1	2
11612_01_10x	11612	bin.53	89.06	0.34	100	Flavonifractor plautii 1_3_50AFAA	strain	1	238653	2.76	48.48	24	539663	2681	26	0	0	0
11612_01_10x	11612	bin.7	93.04	0	0	Coprococcus sp. AF27-8	species	0.884	191582	2.29	35.76	21	348934	2118	47	2	0	0
11612_01_10x	11612	bin.9	69.59	1.17	28.57	Lachnospiraceae bacterium	species	1	202487	2.27	54.95	13	559946	2034	41	4	1	2
11612_01_10x	11612	maxbin.010	100	0	0	Erysipelatoclostridium ramosum DSM 1402	strain	0.747	1155861	3.92	173.5	26	1172962	3795	54	2	3	4
11612_01_10x	11612	maxbin.014	95.54	5.94	7.14	Firmicutes	phylum	0.824	202307	3.8	101.54	68	856524	3474	75	6	5	0
11612_01_10x	11612	maxbin.020_sub	87.87	4.07	5.56	Bacteroides	genus	0.714	80664	3.83	55.24	120	248024	3376	75	3	6	6
11612_01_10x	11612	maxbin.024	99.52	0.96	0	Alistipes putredinis	species	0.922	149887	2.38	44.26	34	258207	2160	46	1	0	1
11612_01_10x	11612	maxbin.026_sub	59.36	3.51	14.29	Lachnospiraceae	family	0.761	172564	1.95	44.42	40	297177	1899	23	2	1	0
11612_01_10x	11612	maxbin.038_sub	71.78	1.7	0	Phascolarctobacterium faecium DSM 14760	strain	0.756	34542	1.87	17.88	99	126946	1722	44	3	1	2
11612_01_10x	11612	unbinned	100	625.64	14.29	Bacteria	superkingdom	0.661	26386	38.11	77.1	3430	870905	0	635	39	33	25
11612_02_10x	11612	maxbin.001	97	1.69	80	Enterococcus faecium	species	0.726	152229	3.17	10152.2	50	808471	3022	67	5	5	6
11613_01_10x	11613	13	97.66	1.17	0	Lachnospiraceae bacterium 1_1_57FAA	species	0.732	223972	3.12	89.49	19	420727	2885	59	0	0	0
11613_01_10x	11613	19	38.57	0.24	0	Alistipes onderdonkii	species	0.73	15073	1.65	25.51	164	40585	1554	32	0	0	1
11613_01_10x	11613	22	78.2	2.52	27.27	Bacteroides dorei DSM 17855	strain	0.741	297836	4.66	2065.21	29	702594	3903	57	2	2	3
11613_01_10x	11613	25	96.84	1.58	75	Clostridiales	order	0.733	179361	2.71	109.89	22	647108	2540	52	0	0	0
11613_01_10x	11613	30	98.73	1.56	12.5	Lachnospiraceae	family	0.738	307608	3.61	194.46	25	652827	3367	58	0	0	0
11613_01_10x	11613	37	98.73	0.06	0	Clostridium	genus	0.7	130919	2.77	28.08	37	317667	2415	53	1	2	0
11613_01_10x	11613	41	99.36	0	0	Lachnospiraceae bacterium CAG:364	species	0.861	503483	2.64	65.1	8	1142391	2471	51	1	1	0
11613_01_10x	11613	42	91.31	4.14	23.08	Blautia coccoides	species	0.874	119314	6	27.02	131	442545	5334	60	0	0	0
11613_01_10x	11613	45	98.46	0.38	0	Parabacteroides merdae	species	1	476333	4.27	555.8	16	833184	3505	64	5	0	3
11613_01_10x	11613	59	99.26	10.53	32.65	Bacteroides uniformis	species	0.705	377232	5.83	1425.87	20	944176	4977	74	1	1	3
11613_01_10x	11613	60	94.66	0	0	Firmicutes	phylum	0.739	50358	2.38	17.98	79	128631	2176	50	0	0	2
11613_01_10x	11613	62	98.66	0.22	0	[Clostridium] leptum DSM 753	strain	0.91	92670	3.05	20.04	60	237828	2822	39	0	0	1
11613_01_10x	11613	39_sub	97.47	6.33	26.32	Clostridiales	order	0.662	164350	4.45	49.94	83	598599	3958	52	1	1	1
11613_01_10x	11613	64_sub	94.97	22.09	4.35	Oscillospiraceae	family	0.766	412016	4.24	56.07	31	627991	4086	65	1	2	4
11613_01_10x	11613	bin.20	97.66	3.82	90.91	[Ruminococcus] gnavus	species	0.943	94745	3.21	199.28	41	283595	3093	38	0	0	0
11613_01_10x	11613	bin.29_sub	84.94	26.02	92.86	Enterocloster	genus	0.679	49615	6.37	45.49	205	177115	6943	82	1	0	0
11613_01_10x	11613	bin.37	97.83	2.73	0	Roseburia faecis	species	0.771	318124	3.21	48.24	13	1022566	3034	45	0	0	0
11613_01_10x	11613	bin.43	71.87	1.48	0	Flavonifractor plautii 1_3_50AFAA	strain	0.994	383965	2.97	59.73	17	693768	2926	32	2	2	1
11613_01_10x	11613	bin.44	97.96	0	0	Subdoligranulum	genus	0.878	162547	3.28	33.8	26	483500	3011	48	2	2	1
11613_01_10x	11613	maxbin.010_sub	19.16	3.2	92.31	Bacteroides	genus	0.674	91940	1.9	258.55	58	261646	1752	14	0	0	0
11613_01_10x	11613	maxbin.015	100	0	0	Erysipelatoclostridium ramosum DSM 1402	strain	0.728	634581	3.9	120.65	32	861328	3766	54	3	4	3
11613_01_10x	11613	maxbin.025	98.83	2.44	14.29	Lachnospiraceae bacterium	species	0.978	203925	2.93	36.12	48	600290	2682	48	1	0	0
11613_01_10x	11613	maxbin.032_sub	75.87	6.71	33.33	Clostridiales	order	0.735	36994	2.17	18.59	88	251628	2030	29	1	0	1
11613_01_10x	11613	unbinned	98.37	257.48	23.59	Bacteria	superkingdom	0.675	55225	31.94	230.43	1897	757972	0	316	9	17	8
11613_02_10x	11613	2	93.68	5.51	22.22	Bacteroides uniformis	species	0.714	208427	4.73	751.35	38	529831	3901	51	0	0	3
11613_02_10x	11613	9	96.78	11.23	88.57	[Ruminococcus] gnavus	species	0.927	76359	3.8	168.11	101	193607	3667	59	3	5	0
11613_02_10x	11613	28	99.33	6.38	8.33	Lachnospiraceae bacterium	species	0.781	129002	4.27	45.51	91	370946	4437	54	0	2	0
11613_02_10x	11613	34	100	1.89	0	Erysipelatoclostridium ramosum	species	0.989	418344	3.78	53.06	26	566227	3632	52	2	4	3
11613_02_10x	11613	47	93.61	16.17	58.04	Bacteroides dorei DSM 17855	strain	0.823	168217	6.31	2328.48	67	359073	5273	77	4	4	6
11613_02_10x	11613	51	98.41	0.56	66.67	Enterococcus faecium	species	0.741	41468	2.64	15.77	113	115411	2515	25	0	0	3
11613_02_10x	11613	53	98.73	6.96	0	Clostridiales	order	0.716	170766	4.23	91.55	39	481239	3783	54	2	4	1
11613_02_10x	11613	62	98.73	1.58	33.33	Clostridiales	order	0.729	166338	3.05	41.23	44	385555	2819	57	1	4	0
11613_02_10x	11613	64	93.08	0	0	Parabacteroides merdae	species	0.714	228406	3.96	176.16	25	614986	3230	67	1	1	1
11613_02_10x	11613	6_sub	95.83	34.83	68.73	Bacteroides	genus	0.857	239024	7.89	334.63	111	784672	6485	71	0	0	1
11613_02_10x	11613	bin.23_sub	82.8	0	0	Lachnospiraceae	family	0.697	87123	2.7	24.75	56	182430	2472	43	0	2	0
11613_02_10x	11613	bin.29	95.95	0.13	0	Flavonifractor plautii 1_3_50AFAA	strain	0.942	33862	3.16	20.98	132	96843	3154	34	0	0	0
11613_02_10x	11613	bin.48	98.31	2.73	0	Roseburia faecis	species	0.931	701108	3.43	1068.05	7	1460686	3243	50	1	3	0
11613_02_10x	11613	maxbin.013	5.2	0	0	Bacteroides caccae CL03T12C61	strain	0.996	311813	0.31	410.34	2	311813	282	8	0	0	0
11613_02_10x	11613	maxbin.018_sub	84.81	0	0	Clostridiales	order	0.733	221400	3.17	102.89	41	943809	2902	55	5	5	4
11613_02_10x	11613	maxbin.019_sub	85.06	9.7	93.94	Enterocloster	genus	0.669	104138	4.53	104.5	88	323516	4920	67	2	8	1
11613_02_10x	11613	unbinned	92.63	125.21	6.51	Bacteria	superkingdom	0.674	42238	22.77	266.66	1649	619424	0	254	12	10	9
11618_01_SR	11618	26	98.73	0.63	0	Clostridiales	order	0.665	32308	3.25	20.41	163	141801	3039	43	0	0	0
11618_01_SR	11618	25_sub	99.98	2.12	16.67	Phascolarctobacterium faecium DSM 14760	strain	0.781	40080	2.5	26.29	91	160837	2375	48	0	0	1
11618_01_SR	11618	bin.6	99.82	0.33	0	Escherichia coli	species	0.922	117505	4.73	30.57	64	252387	4412	53	0	0	0
11618_01_SR	11618	maxbin.001	99.15	0.06	100	Bacteroides stercoris	species	0.806	62445	4.26	142.86	261	218973	3754	58	2	6	4
11618_01_SR	11618	maxbin.002	97.54	0.37	0	Parabacteroides distasonis	species	0.683	119385	4.71	76.23	75	294960	3889	58	0	0	0
11618_01_SR	11618	maxbin.009	100	2.25	0	Fusobacterium ulcerans	species	0.898	14196	3.67	22.74	498	61411	3438	37	0	0	1
11618_01_SR	11618	unbinned	100	1330.75	18.22	Bacteria	superkingdom	0.663	5987	77.08	21.15	90909	244517	0	419	10	8	17
11618_02_SR	11618	24	89.24	1.77	14.29	Phascolarctobacterium	genus	0.747	8705	2.06	15.28	315	42645	1909	27	0	0	0
11618_02_SR	11618	61_sub	88.39	17.1	40	Bacteroides	genus	0.718	137490	7.24	64.66	101	351314	5539	57	0	0	0
11618_02_SR	11618	bin.13	91.02	0.16	0	Clostridiales	order	0.682	19493	2.69	17.88	199	73956	2413	27	0	0	0
11618_02_SR	11618	bin.16	97.4	0.33	0	Escherichia coli	species	0.973	33778	4.45	20.26	210	112281	4112	49	0	0	0
11618_02_SR	11618	bin.3	81.96	16.19	41.06	Bacteroides thetaiotaomicron	species	0.74	160642	6.08	83.15	64	428810	4678	40	0	0	0
11618_02_SR	11618	bin.7	92.19	0.74	50	Bacteroides uniformis	species	0.861	108302	4.39	101.88	60	296599	3681	42	0	0	0
11618_02_SR	11618	maxbin.001	96.35	1.09	0	Parabacteroides distasonis	species	0.693	117428	4.81	118.24	72	428465	4020	52	0	2	0
11618_02_SR	11618	unbinned	100	886.97	26.39	Bacteria	superkingdom	0.665	3337	42.51	13.57	42992	69087	0	331	4	11	16
11618_04_SR	11618	9	93.51	1.48	0	Flavonifractor plautii 1_3_50AFAA	strain	0.86	10373	3.22	16.71	441	54488	3081	37	0	0	0
11618_04_SR	11618	bin.3	99.42	0.71	0	Parabacteroides distasonis	species	0.693	168074	4.87	139.06	47	428472	4059	60	0	0	0
11618_04_SR	11618	bin.4	97.4	0.74	0	Bacteroides uniformis	species	0.882	142949	4.44	124.06	52	245341	3661	42	0	0	0
11618_04_SR	11618	bin.5_sub	98.76	0	0	Enterocloster bolteae	species	0.667	191659	6.09	44.57	53	415546	5508	66	0	0	0
11618_04_SR	11618	maxbin.003_sub	99.14	0.65	25	Bacteroides thetaiotaomicron	species	0.873	104694	6.44	58.05	131	332607	5137	46	0	0	0
11618_04_SR	11618	unbinned	94.14	68.07	8.79	Bacteria	superkingdom	0.676	6340	11.97	25.52	11731	148854	0	81	7	8	9
11618_06_SR	11618	bin.1	98.53	0.37	0	Staphylococcus	genus	0.716	32558	2.43	9.11	120	103899	2282	17	0	0	1
11618_06_SR	11618	bin.3	99.25	0	0	Enterococcus	genus	0.956	31059	2.7	108.71	128	93566	2574	35	0	0	0
11618_06_SR	11618	bin.9	94.58	0.17	0	Streptococcus parasanguinis ATCC 903	strain	0.872	69485	2.01	98.19	35	322181	1954	27	0	0	0
11618_06_SR	11618	maxbin.005	99.82	0.39	0	Escherichia coli	species	0.818	186273	5.03	54.54	68	468153	4739	59	4	2	0
11618_06_SR	11618	maxbin.006_sub	89.64	14.14	80.7	Campylobacter concisus	species	0.986	3545	2.29	13.34	817	42548	2221	28	0	2	0
11618_07_SR	11618	8	99.42	0.71	0	Parabacteroides distasonis	species	0.723	153939	4.84	103.32	53	474124	4000	60	0	0	0
11618_07_SR	11618	24	66.36	0.73	25	Flavonifractor plautii	species	0.918	2554	2.54	10.4	1099	12434	2392	19	0	0	0
11618_07_SR	11618	26	99.33	0	0	Eubacterium sp. CAG:38	species	1	81852	2.82	41.46	57	161526	2563	40	0	0	0
11618_07_SR	11618	30	98.13	1.2	50	Veillonella dispar	species	0.885	14918	2.06	29.17	243	44988	1895	24	0	0	0
11618_07_SR	11618	33	99.26	0.37	0	Bacteroides uniformis	species	0.823	141342	5.09	81.14	63	334891	4351	48	0	0	0
11618_07_SR	11618	51	89.14	1.42	33.33	Clostridiales	order	0.676	3687	2.31	11.21	750	17225	2059	16	0	0	0
11618_07_SR	11618	22_sub	55.49	2.02	11.11	Lactobacillus salivarius	species	0.674	2331	1.46	14.01	685	23888	1272	9	0	0	0
11618_07_SR	11618	bin.11	98.55	1.21	33.33	Roseburia intestinalis L1-82	strain	0.894	50650	3.58	35.95	109	138561	3186	37	0	0	0
11618_07_SR	11618	bin.15	98.1	1.5	16.67	Lachnospiraceae bacterium	species	0.694	64267	3.04	65.54	76	176748	2714	36	0	0	0
11618_07_SR	11618	bin.8	96.2	0	0	Ruminococcus	genus	0.748	15166	3.75	22	353	60596	3213	27	0	0	0
11618_07_SR	11618	maxbin.004	99.26	0	0	Clostridium	genus	0.756	73729	3.07	43.97	74	235914	2628	47	0	0	0
11618_07_SR	11618	maxbin.012_sub	76.54	15.7	2.82	Bacteria	superkingdom	0.691	2325	3.37	10.47	1566	34622	2888	20	0	0	0
11618_07_SR	11618	unbinned	100	501.49	5.34	Bacteria	superkingdom	0.666	1023	22.63	11.36	45492	38837	0	294	20	17	24
11618_08_SR	11618	34	85.74	1.71	20	Enterococcus	genus	0.891	3746	1.89	11.52	628	15278	1662	3	0	0	0
11618_08_SR	11618	43	98.89	0	0	Clostridiales	order	0.698	47230	3.1	30.6	101	183699	2764	34	0	0	0
11618_08_SR	11618	3_sub	98.88	0.56	0	Bacteroides uniformis	species	0.814	144123	5	129.31	71	286965	4241	49	0	0	0
11618_08_SR	11618	44_sub	89.87	1.27	40	[Clostridium] symbiosum	species	0.809	25340	4.39	31.08	233	90942	3871	38	0	0	0
11618_08_SR	11618	bin.4	98.27	0.32	0	Parabacteroides	genus	0.82	126552	4.69	71.97	52	362414	3877	57	0	0	0
11618_08_SR	11618	bin.8	85.93	0.2	0	Veillonella parvula	species	0.909	10571	1.68	17.2	201	37777	1495	16	0	0	0
11618_08_SR	11618	maxbin.002	99.46	0.4	33.33	Bacteroides thetaiotaomicron	species	0.959	167921	6.22	91.37	128	332607	4845	52	2	1	0
11618_08_SR	11618	maxbin.006_sub	7.75	1.27	0	Clostridiales	order	0.663	19029	0.8	27.59	131	64940	784	6	0	0	0
11618_08_SR	11618	maxbin.009_sub	48.65	1.76	0	Life	life	0.662	2150	1.17	10.62	570	11417	1004	16	0	0	0
11618_08_SR	11618	unbinned	100	409.12	5.04	Bacteria	superkingdom	0.671	1511	16.16	15.85	30546	297242	0	278	10	15	17
11618_99_SR	11618	22	97.57	9.67	8	Clostridiales	order	0.671	26472	4.17	32.98	305	115334	4002	50	0	0	0
11618_99_SR	11618	33	70.32	1.5	0	Phascolarctobacterium faecium DSM 14760	strain	0.76	52912	1.87	28.87	82	140108	1768	48	0	0	1
11618_99_SR	11618	37	97.89	0.56	100	Enterocloster bolteae	species	0.752	85224	6.78	114.32	163	501351	6236	56	0	0	0
11618_99_SR	11618	21_sub	97.65	60.52	29.61	Bacteroides	genus	0.84	44698	9.09	70.42	389	422289	6873	49	0	0	0
11618_99_SR	11618	44_sub	98.12	7.62	15.62	Bacteroides uniformis	species	0.698	80498	6.08	129.33	173	222478	5404	54	0	0	0
11618_99_SR	11618	bin.11	89.42	0.51	0	Parabacteroides merdae	species	0.926	88497	3.78	96.41	60	188753	3145	58	0	0	0
11618_99_SR	11618	maxbin.002	95.65	0.33	0	Escherichia coli	species	0.855	171141	4.64	138.64	50	468153	4330	55	0	0	0
11618_99_SR	11618	unbinned	98.25	355.75	11.42	Bacteria	superkingdom	0.674	1555	27.06	12.54	46113	96503	0	178	9	12	11
11623_01_10x	11623	23	92.37	0.36	50	Firmicutes	phylum	0.89	20004	1.95	14.38	121	82207	1901	42	0	0	0
11623_01_10x	11623	28	100	1.2	0	Phascolarctobacterium succinatutens CAG:287	strain	0.932	90610	2.5	42.26	43	280136	2379	58	1	1	5
11623_01_10x	11623	44	98.47	2.26	0	Enterocloster bolteae	species	0.799	296262	5.93	129.97	35	607692	5461	51	3	0	0
11623_01_10x	11623	52	93.63	1.17	50	Clostridiales	order	0.745	24284	2.39	17.19	142	77600	2076	33	0	0	0
11623_01_10x	11623	62	92.41	0.32	0	Blautia	genus	0.968	237882	2.97	69.4	20	365715	2695	55	2	3	0
11623_01_10x	11623	72	99.23	4.38	35.71	Parabacteroides merdae	species	0.899	104518	4.69	231.42	91	286999	3860	67	2	3	4
11623_01_10x	11623	77	97.99	0.67	0	Clostridiales bacterium	species	0.864	60703	2.04	17.33	47	151440	2001	44	1	0	0
11623_01_10x	11623	87	98.1	0	0	Lachnospiraceae bacterium	species	0.949	276725	2.96	56.97	21	497897	2656	46	5	0	2
11623_01_10x	11623	90	99.33	0.47	25	Anaeromassilibacillus sp. Marseille-P3371	species	0.997	156444	3.12	72.26	37	432746	2727	50	2	0	2
11623_01_10x	11623	92	99.38	0	0	Bilophila	genus	0.667	39233	3.84	26.66	146	104366	3164	52	1	0	0
11623_01_10x	11623	97	94.05	15.47	66.25	Bacteroides stercoris	species	1	159404	4.25	1911.81	36	504501	3499	64	2	4	5
11623_01_10x	11623	0_sub	96.32	0.39	0	Paraprevotella clara YIT 11840	strain	0.957	121737	3.75	61.33	43	448085	2975	51	0	1	3
11623_01_10x	11623	25_sub	84.56	19.09	29.79	Clostridiales	order	0.825	90998	2.52	54.67	41	232534	2485	52	0	0	0
11623_01_10x	11623	60_sub	98.66	23.52	62.71	Intestinimonas butyriciproducens	species	0.868	187920	3.79	215.58	34	375626	3757	59	1	0	2
11623_01_10x	11623	61_sub	97.96	0.59	20	Prevotella	genus	0.786	149601	3.46	154.3	35	652542	2723	65	1	2	7
11623_01_10x	11623	75_sub	93.97	4.89	16.67	Lachnospiraceae	family	0.686	19309	6.89	23.79	494	115275	6008	44	1	1	1
11623_01_10x	11623	bin.18_sub	99.2	0	0	Firmicutes	phylum	0.781	86442	3.21	21.76	60	297335	3013	52	1	0	0
11623_01_10x	11623	bin.20	93.66	0.29	0	[Clostridium] scindens ATCC 35704	strain	0.992	78018	3.43	17.3	80	235181	3230	48	1	0	0
11623_01_10x	11623	bin.38_sub	93.31	10.74	0	uncultured Oscillibacter sp.	species	0.78	79504	2.94	55.56	57	183380	2807	34	0	0	1
11623_01_10x	11623	bin.42	98.79	1.61	50	Collinsella aerofaciens	species	0.723	89570	2.18	51.89	38	171969	1890	56	2	1	3
11623_01_10x	11623	bin.44	94.9	0	0	Clostridiales	order	0.677	82969	2.82	28.83	52	316768	2580	36	0	0	0
11623_01_10x	11623	bin.45	99.24	74.96	59.77	Bacteroides	genus	0.746	141418	7.8	634.18	86	377023	6448	108	0	4	7
11623_01_10x	11623	bin.9_sub	89.68	1.27	50	Enterocloster asparagiformis	species	0.986	18612	5.45	19.11	390	108845	4831	45	0	0	0
11623_01_10x	11623	maxbin.008_sub	28.73	0.9	50	Bacteroides xylanisolvens SD CC 2a	strain	0.696	59883	1.61	500.73	49	134385	1409	22	0	3	3
11623_01_10x	11623	maxbin.011_sub	49.55	9.17	41.18	Bacteroides	genus	0.732	119268	3.35	237.85	71	603691	2733	36	2	3	2
11623_01_10x	11623	maxbin.017	100	0	0	Bifidobacterium longum	species	0.758	377452	2.37	122.54	18	417819	1986	62	3	3	0
11623_01_10x	11623	maxbin.018_sub	87.88	3.11	6.25	Parabacteroides distasonis ATCC 8503	strain	0.823	284094	4.76	79.62	37	494338	4080	59	1	1	3
11623_01_10x	11623	maxbin.019_sub	65.11	0.58	0	[Ruminococcus] gnavus	species	0.756	255002	2.62	81.09	41	571025	2515	49	4	3	0
11623_01_10x	11623	maxbin.029_sub	42.37	0.34	0	uncultured Clostridium sp.	species	0.834	79201	1.4	46.99	49	254247	1374	20	0	0	2
11623_01_10x	11623	maxbin.031	98.89	0.95	0	Enterocloster aldensis	species	0.888	147092	5.83	41.44	91	511394	5367	73	2	2	0
11623_01_10x	11623	maxbin.037	93.2	0.63	0	Clostridium sp. CAG:58	species	0.685	86069	3.28	22.3	136	251464	3002	59	0	0	0
11623_01_10x	11623	maxbin.043	69.49	2.68	25	CLASSIFICATION ERROR	CLASSIFICATION ERROR	0.77	13290	1.8	15.77	205	51398	1817	30	0	0	2
11623_01_10x	11623	unbinned	100	489.05	19.42	Bacteria	superkingdom	0.669	41355	48.63	174.55	4038	620593	0	662	21	45	33
11624_02_SR	11624	5	100	1.27	0	Megamonas rupellensis DSM 19944	strain	0.721	42320	2.44	61.05	102	137970	2339	47	0	0	0
11624_02_SR	11624	9	97.92	0	0	Bacteroidales bacterium H8	species	0.763	24686	2.44	23.97	149	103059	2016	36	0	0	0
11624_02_SR	11624	24	83.38	1.06	60	[Eubacterium] rectale	species	0.692	5279	2.04	15.86	497	22697	1695	11	0	0	0
11624_02_SR	11624	46	99.54	3.46	11.76	Prevotella	genus	0.661	31916	3.12	92.12	139	177745	2418	37	0	0	1
11624_02_SR	11624	bin.14_sub	89.22	0.45	66.67	Bacteroides	genus	0.679	20349	4.09	28.09	334	123530	3496	42	0	0	0
11624_02_SR	11624	bin.15	98.63	0	0	Ruminococcus sp.	species	0.744	84105	2.71	44.51	52	231721	2452	40	0	1	1
11624_02_SR	11624	bin.4	94.59	3.04	40	Prevotella	genus	0.865	67071	3.43	202.9	75	355355	2763	45	0	0	1
11624_02_SR	11624	bin.6_sub	92.33	1.52	28.57	Prevotella sp.	species	0.834	31507	2.7	65.27	139	83589	2182	39	0	0	0
11624_02_SR	11624	maxbin.006_sub	97.99	0.34	0	Ruminococcaceae bacterium	species	0.859	109663	2.04	34.94	46	290170	1900	43	0	0	2
11624_02_SR	11624	unbinned	100	1540.7	9.85	Bacteria	superkingdom	0.661	1410	71.41	13.44	135462	72506	0	426	13	19	27
11624_03_SR	11624	29	98.3	0.13	0	Bacteroidales bacterium H8	species	0.736	23183	2.53	12.35	173	73953	2110	44	0	0	0
11624_03_SR	11624	39_sub	98.06	0.12	0	Prevotella	genus	0.672	37558	3.09	221.91	128	112063	2395	47	0	0	2
11624_03_SR	11624	bin.4_sub	67.99	19.18	3.03	Clostridiales	order	0.778	4879	2.84	7.84	601	30126	2351	11	0	0	0
11624_03_SR	11624	bin.6	97.64	1.86	28.57	Prevotella sp.	species	0.864	47057	2.87	167.45	94	103359	2324	44	1	0	0
11624_03_SR	11624	bin.8_sub	92.93	2	0	Roseburia	genus	0.743	39879	3.01	13.91	146	109160	2836	34	0	0	0
11624_03_SR	11624	maxbin.005_sub	97.99	0.34	0	Ruminococcaceae bacterium	species	0.803	178961	2.26	29.27	91	280743	2150	48	2	4	2
11624_03_SR	11624	maxbin.009	60.82	1.74	0	Bacteria	superkingdom	0.672	2296	1.97	8.83	933	22768	1763	22	0	0	0
11624_03_SR	11624	maxbin.012	84.68	0.84	50	Eubacterium sp.	species	0.929	4884	2.23	8.6	636	34018	1799	14	0	0	0
11624_03_SR	11624	unbinned	100	1136.72	21.03	Bacteria	superkingdom	0.663	1325	50.4	10.45	100163	91171	0	352	4	9	18
11624_04_SR	11624	1	97.99	0.34	0	Ruminococcaceae bacterium	species	0.867	95657	1.98	41.28	40	178402	1844	40	1	0	1
11624_04_SR	11624	6	98.98	0.12	0	Prevotellaceae	family	0.691	22125	3.38	51.87	204	60011	2597	35	0	0	0
11624_04_SR	11624	15	17.66	0	0	Megamonas	genus	0.876	1806	0.24	11.18	135	7543	161	0	0	0	0
11624_04_SR	11624	27	97.17	0	0	Bacteroidales bacterium H8	species	0.828	25728	2.38	27.35	134	84805	1973	32	0	0	0
11624_04_SR	11624	30	99.62	1.09	0	Parabacteroides merdae	species	0.976	67558	3.94	48.01	95	182139	3169	49	0	1	2
11624_04_SR	11624	40	87.86	0.48	0	[Eubacterium] rectale	species	0.714	5542	2.21	15.29	482	18696	1875	16	0	0	0
11624_04_SR	11624	58	88.24	1.17	20	Prevotella sp.	species	0.817	7342	2.31	17.98	396	35979	1794	23	0	0	0
11624_04_SR	11624	unbinned	100	1144.43	18.85	Bacteria	superkingdom	0.665	15598	63.08	45.88	64107	278213	0	487	9	11	20
11624_07_SR	11624	7	55.4	1.75	33.33	Lactobacillus fermentum	species	0.848	1822	0.91	9.3	514	7945	880	17	0	0	0
11624_07_SR	11624	35	99.54	19.72	16.88	Prevotellaceae	family	0.764	19595	4.01	27.24	346	96065	3118	52	0	0	0
11624_07_SR	11624	bin.2	94.31	2.13	5.56	Raoultella planticola	species	0.977	20053	4.99	17.02	401	116419	4648	34	0	0	0
11624_07_SR	11624	bin.8	94.83	0.07	0	Lactobacillus gasseri	species	0.97	19828	1.77	17.85	144	66712	1602	32	1	0	0
11624_07_SR	11624	bin.9	70.82	0.62	50	Veillonella atypica KON	strain	0.874	7177	1.32	18.07	216	29141	1213	18	0	0	0
11624_07_SR	11624	unbinned	100	508.54	3.05	Bacteria	superkingdom	0.669	1282	17.83	9.51	33633	151241	0	217	15	14	16
11624_08_SR	11624	37	97.28	0	0	Ruminococcaceae	family	0.796	16146	2.94	19.88	265	55604	2570	43	0	0	0
11624_08_SR	11624	bin.3	100	0.63	0	Clostridiaceae	family	0.768	49875	3.87	140.38	139	176940	3514	55	0	0	0
11624_08_SR	11624	bin.4	98.88	0	0	Enterococcus faecalis	species	0.831	109684	2.94	82.88	45	319195	2881	25	0	0	0
11624_08_SR	11624	maxbin.003	99.99	2.2	21.05	Raoultella planticola	species	0.995	133896	5.59	64.83	66	569814	5106	60	1	2	1
11624_08_SR	11624	unbinned	91.38	143.59	4.7	Bacteria	superkingdom	0.671	906	7.63	11.52	20118	26073	0	94	5	4	10
11624_09_SR	11624	1	99.85	1.13	0	Klebsiella pneumoniae	species	0.944	110315	5.39	38.4	96	313792	5012	54	0	1	3
11624_09_SR	11624	11	98.98	0	0	CLASSIFICATION ERROR	CLASSIFICATION ERROR	0.978	79827	3	167.62	64	167710	2363	47	0	0	0
11624_09_SR	11624	26	99.22	0	0	Lactobacillus gasseri	species	0.888	52897	1.91	29.21	57	202126	1771	33	0	0	0
11624_09_SR	11624	29	100	1.27	0	Megamonas rupellensis DSM 19944	strain	0.815	42804	2.37	81.86	86	128822	2284	40	0	0	0
11624_09_SR	11624	31	99	0.71	100	CLASSIFICATION ERROR	CLASSIFICATION ERROR	0.891	22800	1.76	50.34	156	69772	1686	41	0	0	0
11624_09_SR	11624	34	86.36	2.27	50	Fusobacterium nucleatum	species	0.737	2510	1.46	18.4	660	17833	1260	20	0	0	0
11624_09_SR	11624	bin.7	94.76	0.81	0	Collinsella	genus	0.682	16964	1.95	16.97	161	77066	1660	39	0	0	0
11624_09_SR	11624	maxbin.002	100	0	0	Bifidobacterium longum	species	0.783	225371	2.22	125.7	25	370344	1775	53	1	0	0
[truncated: 2,563 more rows]

## Sheet: key
column	notes
seq_id	Sequencing file identifier. Contains the patient id, sample number, and sequencing file type
pt_id	Patient identifier
Bin	bin name, corresponds to fasta file
Completeness	Bin completeness measure from checkM
Contamination	Bin contamination measure from checkM
Strain_heterogeneity	Bin strain heterogeneity measure from checkM
lca_taxa	bin taxonomic identification - taxa at which > 66% of sequence in the bin is classified as that taxa.
lca_level	taxonomic level of the lca_taxa identification
lca_fraction	fraction of sequence in the bin that was classified as lca_taxa
N50	Measure of assembly size - minimum contig length needed to cover 50% of the bin
Size_Mb	Total bin size in megabases
Coverage	average sequencing coverage across the bin
num_contigs	number of contigs in the bin
Largest_contig	size of the larges contig in the bin
Genes	Number of genes identified in the bin
tRNA	Number of tRNA sequences identified in the bin
rna_16S	Number of 16S rRNA sequences identified in the bin
rna_23S	Number of 23S rRNA sequences identified in the bin
rna_5S	Number of 5S rRNA sequences identified in the bin
