# Supplementary material for: Rare transmission of commensal and pathogenic bacteria in the gut microbiome of hospitalized adults
Source: Nat Commun. 2022 Jan 31;13:586. doi: 10.1038/s41467-022-28048-7 (PMC8803835; doi:10.1038/s41467-022-28048-7)
Supplement: Supplementary file 8 — Supplementary Dataset 5 [file 41467_2022_28048_MOESM8_ESM.gz]

Archive with 1 entries (1 files):
- kraken_species_percent_matrix.tsv
