# Supplementary material for: Rare transmission of commensal and pathogenic bacteria in the gut microbiome of hospitalized adults
Source: Nat Commun. 2022 Jan 31;13:586. doi: 10.1038/s41467-022-28048-7 (PMC8803835; doi:10.1038/s41467-022-28048-7)
Supplement: Supplementary file 9 — Supplementary Dataset 6 [file 41467_2022_28048_MOESM9_ESM.xlsx]

## Sheet: antibiotic prescriptions
pt_id	drug	drug_simple	route	frequency	drug_class	drug_class_detailed	start_rel_HCT	end_rel_HCT	difftime
11504	Ciprofloxacin Hcl (Cipro) 500 Mg Tablet	ciprofloxacin	Oral	2 TIMES DAILY	antibiotics	quinolones	-21	16	37
11504	Ciprofloxacin Hcl 500 Mg Po Tabs	ciprofloxacin	Oral	2 TIMES DAILY	antibiotics	quinolones	-8	15	23
11504	Amphotericin B Liposomal Ivpb	amphotericin	Intravenous	EVERY 24 HOURS	antifungals	other_antifungals	-8	-7	1
11504	Amphotericin B Liposomal Ivpb	amphotericin	Intravenous	EVERY 24 HOURS	antifungals	other_antifungals	-8	-7	1
11504	Caspofungin Ivpb (Custom)	caspofungin	Intravenous	EVERY 24 HOURS	antifungals	echinocandins	-6	-3	3
11504	Caspofungin Ivpb (Custom)	caspofungin	Intravenous	EVERY 24 HOURS	antifungals	echinocandins	-6	-3	3
11504	Voriconazole Ivpb	voriconazole	Intravenous	EVERY 12 HOURS	antifungals	azoles	-3	-2	1
11504	Voriconazole Ivpb	voriconazole	Intravenous	EVERY 12 HOURS	antifungals	azoles	-3	-2	1
11504	Posaconazole 100 Mg Po Tbec	posaconazole	Oral	DAILY	antifungals	azoles	-1	12	13
11504	Acyclovir Ivpb (<700 Mg)	acyclovir	Intravenous	EVERY 8 HOURS	antivirals		1	14	13
11504	Acyclovir Ivpb (<700 Mg)	acyclovir	Intravenous	EVERY 8 HOURS	antivirals		1	14	13
11504	Vancomycin Ivpb (Custom Dose)	vancomycin-IV	Intravenous	EVERY 12 HOURS	antibiotics	vancomycin	6	9	3
11504	Vancomycin Ivpb (Custom Dose)	vancomycin-IV	Intravenous	EVERY 12 HOURS	antibiotics	vancomycin	6	9	3
11504	Meropenem 1 G/100 Ml Extended Infusion Mini-Bag Plus	meropenem	Intravenous	EVERY 8 HOURS	antibiotics	carbapanems	7	15	8
11504	Meropenem 1 G/100 Ml Extended Infusion Mini-Bag Plus	meropenem	Intravenous	EVERY 8 HOURS	antibiotics	carbapanems	7	15	8
11504	Posaconazole 100 Mg Po Tbec	posaconazole	Oral	DAILY	antifungals	azoles	13	16	3
11504	Posaconazole (Noxafil) 100 Mg Enteric Coated Tablet	posaconazole	Oral	DAILY	antifungals	azoles	14	16	2
11504	Acyclovir 400 Mg Po Tabs	acyclovir	Oral	3 TIMES DAILY	antivirals		14	16	2
11504	Ceftriaxone 1 Gram/50 Ml Minibag Plus	ceftriaxone	Intravenous	EVERY 24 HOURS	antibiotics	non_carbapanem_beta_lactams	15	16	1
11504	Ceftriaxone 1 Gram/50 Ml Minibag Plus	ceftriaxone	Intravenous	EVERY 24 HOURS	antibiotics	non_carbapanem_beta_lactams	15	16	1
11504	Ceftriaxone (Rocephin) 1 Gram Injection	ceftriaxone	Not Applicable		antibiotics	non_carbapanem_beta_lactams	16	22	6
11504	Posaconazole (Noxafil) 100 Mg Enteric Coated Tablet	posaconazole	Oral	DAILY	antifungals	azoles	16	92	76
11504	Ceftriaxone 1 Gram/50 Ml Minibag Plus	ceftriaxone	Intravenous	EVERY 24 HOURS	antibiotics	non_carbapanem_beta_lactams	18	22	4
11504	Ceftriaxone 1 Gram/50 Ml Minibag Plus	ceftriaxone	Intravenous	EVERY 24 HOURS	antibiotics	non_carbapanem_beta_lactams	18	22	4
11504	Ceftriaxone 1 Gram/50 Ml Minibag Plus	ceftriaxone	Intravenous	EVERY 24 HOURS	antibiotics	non_carbapanem_beta_lactams	19	23	4
11504	Ceftriaxone 1 Gram/50 Ml Minibag Plus	ceftriaxone	Intravenous	EVERY 24 HOURS	antibiotics	non_carbapanem_beta_lactams	19	23	4
11504	Ceftriaxone 1 Gram/50 Ml Minibag Plus	ceftriaxone	Intravenous	EVERY 24 HOURS	antibiotics	non_carbapanem_beta_lactams	20	24	4
11504	Ceftriaxone 1 Gram/50 Ml Minibag Plus	ceftriaxone	Intravenous	EVERY 24 HOURS	antibiotics	non_carbapanem_beta_lactams	20	24	4
11504	Azithromycin (Zithromax Z-Pak) 250 Mg Tabs Unit-Dose Pack	azithromycin	Oral	AS DIRECTED	other_antibacterials		25	32	7
11504	Azithromycin (Zithromax) 250 Mg Tablet	azithromycin	Oral	DAILY	other_antibacterials		26	28	2
11504	Clotrimazole (Mycelex) 10 Mg Troche	clotrimazole	Oral	5 TIMES DAILY	antifungals	other_antifungals	37	65	28
11504	Trimethoprim-Sulfamethoxazole (Bactrim) 80-400 Mg Tablet	bactrim	Oral	DAILY	pjp_prophylaxis		42	72	30
11504	Dapsone (Avlosulfon) 100 Mg Tablet	dapsone	Oral	DAILY	pjp_prophylaxis		65	95	30
11558	Ciprofloxacin Hcl 500 Mg Po Tabs	ciprofloxacin	Oral	2 TIMES DAILY	antibiotics	quinolones	-6	4	10
11558	Acyclovir Ivpb (<700 Mg)	acyclovir	Intravenous	EVERY 8 HOURS	antivirals		-5	7	12
11558	Acyclovir Ivpb (<700 Mg)	acyclovir	Intravenous	EVERY 8 HOURS	antivirals		-5	7	12
11558	Fluconazole In Nacl (Iso-Osm) 400 Mg/200 Ml Iv Pgbk	fluconazole	Intravenous	EVERY 24 HOURS	antifungals	azoles	1	7	6
11558	Ciprofloxacin 500 Mg/5 Ml Po Sumc	ciprofloxacin	Oral	2 TIMES DAILY	antibiotics	quinolones	4	9	5
11558	Cefepime 2 G/100 Ml Extended Infusion Minibag Plus	cefepime	Intravenous	EVERY 8 HOURS	antibiotics	non_carbapanem_beta_lactams	6	7	1
11558	Cefepime 2 G/100 Ml Extended Infusion Minibag Plus	cefepime	Intravenous	EVERY 8 HOURS	antibiotics	non_carbapanem_beta_lactams	6	7	1
11558	Vancomycin Per Pharmacy Protocol (Inpatient Use Only)	vancomycin-IV	Intravenous	PER PHARMACY PROTOCOL	antibiotics	vancomycin	6	8	2
11558	Vancomycin In Dextrose 5 % 1 Gram/200 Ml Iv Pgbk	vancomycin-IV	Intravenous	EVERY 12 HOURS	antibiotics	vancomycin	6	7	1
11558	Cefepime 2 G/100 Ml Extended Infusion Minibag Plus	cefepime	Intravenous	EVERY 12 HOURS	antibiotics	non_carbapanem_beta_lactams	7	8	1
11558	Cefepime 2 G/100 Ml Extended Infusion Minibag Plus	cefepime	Intravenous	EVERY 12 HOURS	antibiotics	non_carbapanem_beta_lactams	7	8	1
11558	Vancomycin Ivpb (Custom Dose)	vancomycin-IV	Intravenous	EVERY 12 HOURS	antibiotics	vancomycin	7	8	1
11558	Vancomycin Ivpb (Custom Dose)	vancomycin-IV	Intravenous	EVERY 12 HOURS	antibiotics	vancomycin	7	8	1
11558	Fluconazole In Nacl (Iso-Osm) 200 Mg/100 Ml Iv Pgbk	fluconazole	Intravenous	EVERY 24 HOURS	antifungals	azoles	7	9	2
11558	Acyclovir Ivpb (<700 Mg)	acyclovir	Intravenous	EVERY 12 HOURS	antivirals		7	8	1
11558	Acyclovir Ivpb (<700 Mg)	acyclovir	Intravenous	EVERY 12 HOURS	antivirals		7	8	1
11558	Ciprofloxacin In 5 % Dextrose 400 Mg/200 Ml Iv Pgbk	ciprofloxacin	Intravenous	EVERY 24 HOURS	antibiotics	quinolones	9	10	1
11558	Cefepime 1 G/50 Ml Extended Infusion Minibag Plus	cefepime	Intravenous	EVERY 12 HOURS	antibiotics	non_carbapanem_beta_lactams	9	14	5
11558	Cefepime 1 G/50 Ml Extended Infusion Minibag Plus	cefepime	Intravenous	EVERY 12 HOURS	antibiotics	non_carbapanem_beta_lactams	9	14	5
11558	Acyclovir Ivpb (<700 Mg)	acyclovir	Intravenous	DAILY	antivirals		9	10	1
11558	Acyclovir Ivpb (<700 Mg)	acyclovir	Intravenous	DAILY	antivirals		9	10	1
11558	Daptomycin Ivpb	daptomycin	Intravenous	EVERY 48 HOURS	other_antibacterials		10	15	5
11558	Daptomycin Ivpb	daptomycin	Intravenous	EVERY 48 HOURS	other_antibacterials		10	15	5
11558	Fluconazole In Nacl (Iso-Osm) 100 Mg/50 Ml Iv Pgbk	fluconazole	Intravenous	EVERY 24 HOURS	antifungals	azoles	10	13	3
11558	Acyclovir Ivpb (<700 Mg)	acyclovir	Intravenous	EVERY 12 HOURS	antivirals		13	14	1
11558	Acyclovir Ivpb (<700 Mg)	acyclovir	Intravenous	EVERY 12 HOURS	antivirals		13	14	1
11558	Cefepime 1 G/50 Ml Extended Infusion Minibag Plus	cefepime	Intravenous	EVERY 24 HOURS	antibiotics	non_carbapanem_beta_lactams	14	15	1
11558	Cefepime 1 G/50 Ml Extended Infusion Minibag Plus	cefepime	Intravenous	EVERY 24 HOURS	antibiotics	non_carbapanem_beta_lactams	14	15	1
11558	Caspofungin Ivpb (Custom)	caspofungin	Intravenous	DAILY	antifungals	echinocandins	14	51	37
11558	Caspofungin Ivpb (Custom)	caspofungin	Intravenous	DAILY	antifungals	echinocandins	14	51	37
11558	Acyclovir Ivpb (<700 Mg)	acyclovir	Intravenous	DAILY	antivirals		14	15	1
11558	Acyclovir Ivpb (<700 Mg)	acyclovir	Intravenous	DAILY	antivirals		14	15	1
11558	Meropenem 1 G/100 Ml Extended Infusion Minibag Plus	meropenem	Intravenous	EVERY 8 HOURS	antibiotics	carbapanems	15	21	6
11558	Meropenem 1 G/100 Ml Extended Infusion Minibag Plus	meropenem	Intravenous	EVERY 8 HOURS	antibiotics	carbapanems	15	21	6
11558	Vancomycin Per Pharmacy Protocol (Inpatient Use Only)	vancomycin-IV	Intravenous	PER PHARMACY PROTOCOL	antibiotics	vancomycin	15	28	13
11558	Vancomycin Ivpb (Custom Dose)	vancomycin-IV	Intravenous	EVERY 24 HOURS	antibiotics	vancomycin	15	18	3
11558	Vancomycin Ivpb (Custom Dose)	vancomycin-IV	Intravenous	EVERY 24 HOURS	antibiotics	vancomycin	15	18	3
11558	Acyclovir Ivpb (<700 Mg)	acyclovir	Intravenous	EVERY 12 HOURS	antivirals		15	16	1
11558	Acyclovir Ivpb (<700 Mg)	acyclovir	Intravenous	EVERY 12 HOURS	antivirals		15	16	1
11558	Acyclovir Ivpb (<700 Mg)	acyclovir	Intravenous	EVERY 12 HOURS	antivirals		17	26	9
11558	Acyclovir Ivpb (<700 Mg)	acyclovir	Intravenous	EVERY 12 HOURS	antivirals		17	26	9
11558	Vancomycin Ivpb (Custom Dose)	vancomycin-IV	Intravenous	EVERY 24 HOURS	antibiotics	vancomycin	19	22	3
11558	Vancomycin Ivpb (Custom Dose)	vancomycin-IV	Intravenous	EVERY 24 HOURS	antibiotics	vancomycin	19	22	3
11558	Meropenem 1 G/100 Ml Extended Infusion Minibag Plus	meropenem	Intravenous	EVERY 8 HOURS	antibiotics	carbapanems	21	27	6
11558	Meropenem 1 G/100 Ml Extended Infusion Minibag Plus	meropenem	Intravenous	EVERY 8 HOURS	antibiotics	carbapanems	21	27	6
11558	Vancomycin Ivpb (Custom Dose)	vancomycin-IV	Intravenous	EVERY 24 HOURS	antibiotics	vancomycin	22	26	4
11558	Vancomycin Ivpb (Custom Dose)	vancomycin-IV	Intravenous	EVERY 24 HOURS	antibiotics	vancomycin	22	26	4
11558	Acyclovir Ivpb (<700 Mg)	acyclovir	Intravenous	EVERY 24 HOURS	antivirals		27	35	8
11558	Acyclovir Ivpb (<700 Mg)	acyclovir	Intravenous	EVERY 24 HOURS	antivirals		27	35	8
11558	Meropenem 1 G/100 Ml Extended Infusion Minibag Plus	meropenem	Intravenous	EVERY 24 HOURS	antibiotics	carbapanems	28	29	1
11558	Meropenem 1 G/100 Ml Extended Infusion Minibag Plus	meropenem	Intravenous	EVERY 24 HOURS	antibiotics	carbapanems	28	29	1
11558	Acyclovir 400 Mg Po Tabs	acyclovir	Oral	3 TIMES DAILY	antivirals		35	36	1
11558	Acyclovir 400 Mg Po Tabs	acyclovir	Oral	2 TIMES DAILY	antivirals		36	38	2
11558	Acyclovir 200 Mg Po Caps	acyclovir	Oral	2 TIMES DAILY	antivirals		38	42	4
11558	Clotrimazole 10 Mg Mm Troc	clotrimazole	Oral	5 TIMES DAILY	antifungals	other_antifungals	40	43	3
11558	Acyclovir 200 Mg Po Caps	acyclovir	Oral	2 TIMES DAILY	antivirals		42	51	9
11558	Atovaquone 750 Mg/5 Ml Po Susp	atovaquone	Oral	EVERY MORNING WITH BREAKFAST	pjp_prophylaxis		46	55	9
11558	Posaconazole 100 Mg Po Tbec	posaconazole	Oral	DAILY	antifungals	azoles	51	55	4
11558	Valganciclovir 50 Mg/Ml Po Solr	ganciclovir	Oral	EVERY OTHER DAY	antivirals		51	55	4
11558	Valganciclovir 50 Mg/Ml Po Solr	valganciclovir	Oral	EVERY OTHER DAY	antivirals		51	55	4
11558	Posaconazole (Noxafil) 100 Mg Enteric Coated Tablet	posaconazole	Oral	DAILY	antifungals	azoles	54	72	18
11558	Valganciclovir (Valcyte) 50 Mg/Ml Oral Solution	ganciclovir	Oral	DAILY	antivirals		54	72	18
11558	Valganciclovir (Valcyte) 50 Mg/Ml Oral Solution	valganciclovir	Oral	DAILY	antivirals		54	72	18
11558	Ciprofloxacin Hcl (Cipro) 500 Mg Tabs	ciprofloxacin	Oral	2 TIMES DAILY	antibiotics	quinolones	68	75	7
11558	Posaconazole (Noxafil) 100 Mg Enteric Coated Tablet	posaconazole	Oral	DAILY	antifungals	azoles	72	84	12
11558	Cephalexin (Keflex) 500 Mg Capsule	keflex	Oral	4 TIMES DAILY	antibiotics	non_carbapanem_beta_lactams	85	92	7
11360	Cephalexin (Keflex) 500 Mg Capsule	keflex	Oral	4 TIMES DAILY	antibiotics	non_carbapanem_beta_lactams	-67	-57	10
11360	Cephalexin (Keflex) 500 Mg Capsule	keflex	Oral	4 TIMES DAILY	antibiotics	non_carbapanem_beta_lactams	-29	-24	5
11360	Vancomycin In D5w 1 Gram/200 Ml Iv Pgbk	vancomycin-IV	Intravenous	EVERY 12 HOURS	antibiotics	vancomycin	-27	-26	1
11360	Piperacillin-Tazobactam 3.375 Gram/50 Ml Ivpb Extended Infusion	piperacillin-tazobactam	Intravenous	3 TIMES DAILY	antibiotics	non_carbapanem_beta_lactams	-26	-22	4
11360	Vancomycin In D5w 1 Gram/200 Ml Iv Pgbk	vancomycin-IV	Intravenous	EVERY 12 HOURS	antibiotics	vancomycin	-26	-25	1
11360	Vancomycin Ivpb (Custom Dose)	vancomycin-IV	Intravenous	EVERY 12 HOURS	antibiotics	vancomycin	-24	-22	2
11360	Vancomycin Ivpb (Custom Dose)	vancomycin-IV	Intravenous	EVERY 12 HOURS	antibiotics	vancomycin	-24	-22	2
11360	Ceftriaxone (Rocephin) 1 Gram Injection	ceftriaxone	Injection	DAILY	antibiotics	non_carbapanem_beta_lactams	-21	-10	11
11360	Ciprofloxacin Hcl 500 Mg Po Tabs	ciprofloxacin	Oral	2 TIMES DAILY	antibiotics	quinolones	-5	11	16
11360	Acyclovir Ivpb (<700 Mg)	acyclovir	Intravenous	EVERY 8 HOURS	antivirals		1	11	10
11360	Acyclovir Ivpb (<700 Mg)	acyclovir	Intravenous	EVERY 8 HOURS	antivirals		1	11	10
11360	Nystatin 100,000 Unit/Ml Po Susp	nystatin	Oral	4 TIMES DAILY	antifungals	other_antifungals	5	28	23
11360	Fluconazole In Nacl (Iso-Osm) 400 Mg/200 Ml Iv Pgbk	fluconazole	Intravenous	EVERY 24 HOURS	antifungals	azoles	8	10	2
11360	Posaconazole Ivpb	posaconazole	Intravenous	DAILY	antifungals	azoles	10	24	14
11360	Posaconazole Ivpb	posaconazole	Intravenous	DAILY	antifungals	azoles	10	24	14
11360	Meropenem 2 G/100 Ml Extended Infusion Ivpb	meropenem	Intravenous	EVERY 12 HOURS	antibiotics	carbapanems	11	13	2
11360	Meropenem 2 G/100 Ml Extended Infusion Ivpb	meropenem	Intravenous	EVERY 12 HOURS	antibiotics	carbapanems	11	13	2
11360	Vancomycin In D5w 1 Gram/200 Ml Iv Pgbk	vancomycin-IV	Intravenous	EVERY 24 HOURS	antibiotics	vancomycin	11	13	2
11360	Acyclovir Ivpb (<700 Mg)	acyclovir	Intravenous	EVERY 12 HOURS	antivirals		11	17	6
11360	Acyclovir Ivpb (<700 Mg)	acyclovir	Intravenous	EVERY 12 HOURS	antivirals		11	17	6
11360	Piperacillin-Tazobactam 3.375 Gram/50 Ml Ivpb Extended Infusion	piperacillin-tazobactam	Intravenous	3 TIMES DAILY	antibiotics	non_carbapanem_beta_lactams	13	14	1
11360	Meropenem 1 G/100 Ml Extended Infusion Mini-Bag Plus	meropenem	Intravenous	EVERY 12 HOURS	antibiotics	carbapanems	14	15	1
11360	Meropenem 1 G/100 Ml Extended Infusion Mini-Bag Plus	meropenem	Intravenous	EVERY 12 HOURS	antibiotics	carbapanems	14	15	1
11360	Meropenem In Ns 1 Gram/100 Ml Mini-Bag Plus	meropenem	Intravenous	EVERY 12 HOURS	antibiotics	carbapanems	15	25	10
11360	Meropenem In Ns 1 Gram/100 Ml Mini-Bag Plus	meropenem	Intravenous	EVERY 12 HOURS	antibiotics	carbapanems	15	25	10
11360	Ganciclovir Ivpb	ganciclovir	Intravenous	EVERY 12 HOURS	antivirals		17	21	4
11360	Ganciclovir Ivpb	ganciclovir	Intravenous	EVERY 12 HOURS	antivirals		17	21	4
11360	Acyclovir Ivpb (<700 Mg)	acyclovir	Intravenous	EVERY 12 HOURS	antivirals		21	24	3
11360	Acyclovir Ivpb (<700 Mg)	acyclovir	Intravenous	EVERY 12 HOURS	antivirals		21	24	3
11360	Acyclovir 400 Mg Po Tabs	acyclovir	Oral	3 TIMES DAILY	antivirals		24	32	8
11360	Meropenem 1 G/100 Ml Extended Infusion Mini-Bag Plus	meropenem	Intravenous	EVERY 8 HOURS	antibiotics	carbapanems	25	29	4
11360	Meropenem 1 G/100 Ml Extended Infusion Mini-Bag Plus	meropenem	Intravenous	EVERY 8 HOURS	antibiotics	carbapanems	25	29	4
11360	Posaconazole 100 Mg Po Tbec	posaconazole	Oral	DAILY	antifungals	azoles	25	32	7
11360	Posaconazole (Noxafil) 100 Mg Enteric Coated Tablet	posaconazole	Oral	DAILY	antifungals	azoles	28	80	52
11360	Trimethoprim-Sulfamethoxazole (Bactrim) 80-400 Mg Tablet	bactrim	Oral	DAILY	pjp_prophylaxis		41	43	2
11360	Trimethoprim-Sulfamethoxazole (Bactrim) 80-400 Mg Tablet	bactrim	Oral	DAILY	pjp_prophylaxis		43	84	41
11360	Valganciclovir (Valcyte) 450 Mg Tablet	ganciclovir	Oral	2 TIMES DAILY	antivirals		43	73	30
11360	Valganciclovir (Valcyte) 450 Mg Tablet	valganciclovir	Oral	2 TIMES DAILY	antivirals		43	73	30
11360	Atovaquone (Mepron) 750 Mg/5 Ml Oral Suspension	atovaquone	Oral	DAILY	pjp_prophylaxis		63	77	14
11360	Dapsone (Avlosulfon) 100 Mg Tablet	dapsone	Oral	DAILY	pjp_prophylaxis		66	96	30
11526	Fluconazole (Diflucan) 200 Mg Tablet	fluconazole	Oral		antifungals	azoles	-98	21	119
11526	Acyclovir (Zovirax) 400 Mg Tablet	acyclovir	Oral		antivirals		-98	19	117
11526	Cefazolin (Ancef, Kefzol) 10 Gram Injection	cefazolin	Intravenous		antibiotics	non_carbapanem_beta_lactams	-47	-20	27
11526	Ciprofloxacin Hcl 500 Mg Po Tabs	ciprofloxacin	Oral	2 TIMES DAILY	antibiotics	quinolones	-6	7	13
11526	Clotrimazole 10 Mg Mm Troc	clotrimazole	Oral	5 TIMES DAILY	antifungals	other_antifungals	-2	9	11
11526	Voriconazole 200 Mg Po Tabs	voriconazole	Oral	2 TIMES DAILY BEFORE MEALS	antifungals	azoles	-1	0	1
11526	Voriconazole 200 Mg Po Tabs	voriconazole	Oral	2 TIMES DAILY BEFORE MEALS	antifungals	azoles	0	8	8
11526	Acyclovir Ivpb (<700 Mg)	acyclovir	Intravenous	EVERY 8 HOURS	antivirals		1	19	18
11526	Acyclovir Ivpb (<700 Mg)	acyclovir	Intravenous	EVERY 8 HOURS	antivirals		1	19	18
11526	Ciprofloxacin 500 Mg/5 Ml Po Sumc	ciprofloxacin	Oral	2 TIMES DAILY	antibiotics	quinolones	7	19	12
11526	Voriconazole Ivpb	voriconazole	Intravenous	EVERY 12 HOURS	antifungals	azoles	8	19	11
11526	Voriconazole Ivpb	voriconazole	Intravenous	EVERY 12 HOURS	antifungals	azoles	8	19	11
11526	Nystatin 100,000 Unit/Ml Po Susp	nystatin	Oral	4 TIMES DAILY	antifungals	other_antifungals	9	21	12
11526	Ceftriaxone 2 Gram/50 Ml Minibag Plus	ceftriaxone	Intravenous	EVERY 24 HOURS	antibiotics	non_carbapanem_beta_lactams	12	21	9
11526	Ceftriaxone 2 Gram/50 Ml Minibag Plus	ceftriaxone	Intravenous	EVERY 24 HOURS	antibiotics	non_carbapanem_beta_lactams	12	21	9
11526	Vancomycin Per Pharmacy Protocol	vancomycin-IV	Intravenous	PER PHARMACY PROTOCOL	antibiotics	vancomycin	12	14	2
11526	Vancomycin 1250 Mg In D5w 250 Ml Ivpb	vancomycin-IV	Intravenous	EVERY 12 HOURS	antibiotics	vancomycin	12	14	2
11526	Vancomycin 1250 Mg In D5w 250 Ml Ivpb	vancomycin-IV	Intravenous	EVERY 12 HOURS	antibiotics	vancomycin	12	14	2
11526	Voriconazole (Vfend) 200 Mg Tablet	voriconazole	Oral	2 TIMES DAILY BEFORE MEALS	antifungals	azoles	19	29	10
11526	Voriconazole 200 Mg Po Tabs	voriconazole	Oral	2 TIMES DAILY BEFORE MEALS	antifungals	azoles	19	21	2
11526	Acyclovir 400 Mg Po Tabs	acyclovir	Oral	3 TIMES DAILY	antivirals		19	21	2
11526	Ceftriaxone 2 Gram/50 Ml Minibag Plus	ceftriaxone	Intravenous	EVERY 24 HOURS	antibiotics	non_carbapanem_beta_lactams	23	26	3
11526	Ceftriaxone 2 Gram/50 Ml Minibag Plus	ceftriaxone	Intravenous	EVERY 24 HOURS	antibiotics	non_carbapanem_beta_lactams	23	26	3
11526	Ceftriaxone 2 Gram/50 Ml Minibag Plus	ceftriaxone	Intravenous	EVERY 24 HOURS	antibiotics	non_carbapanem_beta_lactams	24	26	2
11526	Ceftriaxone 2 Gram/50 Ml Minibag Plus	ceftriaxone	Intravenous	EVERY 24 HOURS	antibiotics	non_carbapanem_beta_lactams	24	26	2
11526	Ceftriaxone 2 Gram/50 Ml Minibag Plus	ceftriaxone	Intravenous	EVERY 24 HOURS	antibiotics	non_carbapanem_beta_lactams	25	26	1
11526	Ceftriaxone 2 Gram/50 Ml Minibag Plus	ceftriaxone	Intravenous	EVERY 24 HOURS	antibiotics	non_carbapanem_beta_lactams	25	26	1
11526	Ceftriaxone 2 Gram/50 Ml Minibag Plus	ceftriaxone	Intravenous	EVERY 24 HOURS	antibiotics	non_carbapanem_beta_lactams	26	30	4
11526	Ceftriaxone 2 Gram/50 Ml Minibag Plus	ceftriaxone	Intravenous	EVERY 24 HOURS	antibiotics	non_carbapanem_beta_lactams	26	30	4
11526	Trimethoprim-Sulfamethoxazole (Bactrim) 80-400 Mg Tabs	bactrim	Oral	DAILY	pjp_prophylaxis		37	40	3
11308	Ciprofloxacin Hcl (Cipro) 500 Mg Tablet	ciprofloxacin	Oral	2 TIMES DAILY	antibiotics	quinolones	-72	-58	14
11308	Acyclovir (Zovirax) 400 Mg Tablet	acyclovir	Oral	3 TIMES DAILY	antivirals		-72	-9	63
11308	Acyclovir (Zovirax) 400 Mg Tablet	acyclovir	Oral	3 TIMES DAILY	antivirals		-9	27	36
11308	Acyclovir (Zovirax) 400 Mg Tablet	acyclovir	Oral	3 TIMES DAILY	antivirals		27	59	32
11341	Levofloxacin (Levaquin) 250 Mg Tablet	levofloxacin	Oral		antibiotics	quinolones	-99	-42	57
11341	Metronidazole (Flagyl) 500 Mg Tablet	flagyl	Oral		other_antibacterials		-99	-42	57
11341	Acyclovir (Zovirax) 200 Mg Capsule	acyclovir	Oral	2 TIMES DAILY	antivirals		-98	-48	50
11341	Ciprofloxacin Hcl (Cipro) 500 Mg Tablet	ciprofloxacin	Oral	2 TIMES DAILY	antibiotics	quinolones	-42	7	49
11341	Trimethoprim-Sulfamethoxazole (Bactrim Ds) 160-800 Mg Tablet	bactrim	Oral	2 TIMES DAILY	pjp_prophylaxis		-42	-35	7
11341	Fluconazole (Diflucan) 200 Mg Tablet	fluconazole	Oral	DAILY	antifungals	azoles	-42	7	49
11341	Doxycycline Hyclate (Vibramycin) 100 Mg Capsule	doxycycline	Oral	2 TIMES DAILY	other_antibacterials		-37	-30	7
11341	Cefepime 2 Gram/100 Ml Mini-Bag Plus	cefepime	Intravenous	ONCE	antibiotics	non_carbapanem_beta_lactams	1	2	1
11341	Cefepime 2 Gram/100 Ml Mini-Bag Plus	cefepime	Intravenous	ONCE	antibiotics	non_carbapanem_beta_lactams	1	2	1
11341	Vancomycin In D5w 1 Gram/200 Ml Iv Pgbk	vancomycin-IV	Intravenous	ONCE	antibiotics	vancomycin	1	2	1
11341	Cefepime 2 Gram/100 Ml Mini-Bag Plus	cefepime	Intravenous	EVERY 8 HOURS	antibiotics	non_carbapanem_beta_lactams	2	4	2
11341	Cefepime 2 Gram/100 Ml Mini-Bag Plus	cefepime	Intravenous	EVERY 8 HOURS	antibiotics	non_carbapanem_beta_lactams	2	4	2
11341	Vancomycin In D5w 1 Gram/200 Ml Iv Pgbk	vancomycin-IV	Intravenous	EVERY 12 HOURS	antibiotics	vancomycin	2	3	1
11341	Fluconazole 200 Mg Po Tabs	fluconazole	Oral	DAILY	antifungals	azoles	2	4	2
11341	Acyclovir 400 Mg Po Tabs	acyclovir	Oral	3 TIMES DAILY	antivirals		2	7	5
11341	Meropenem In Ns 1 Gram/100 Ml Mini-Bag Plus	meropenem	Intravenous	EVERY 8 HOURS	antibiotics	carbapanems	4	7	3
11341	Meropenem In Ns 1 Gram/100 Ml Mini-Bag Plus	meropenem	Intravenous	EVERY 8 HOURS	antibiotics	carbapanems	4	7	3
11341	Vancomycin Ivpb (Custom Dose)	vancomycin-IV	Intravenous	EVERY 12 HOURS	antibiotics	vancomycin	4	7	3
11341	Vancomycin Ivpb (Custom Dose)	vancomycin-IV	Intravenous	EVERY 12 HOURS	antibiotics	vancomycin	4	7	3
11341	Voriconazole 200 Mg Po Tabs	voriconazole	Oral	EVERY 12 HOURS	antifungals	azoles	4	7	3
11341	Ciprofloxacin Hcl (Cipro) 750 Mg Tablet	ciprofloxacin	Oral	2 TIMES DAILY	antibiotics	quinolones	7	17	10
11341	Amoxicillin-Clavulanate (Augmentin) 875-125 Mg Tabs	amoxicillin	Oral	2 TIMES DAILY	antibiotics	non_carbapanem_beta_lactams	7	17	10
11341	Amoxicillin-Clavulanate (Augmentin) 875-125 Mg Tabs	amoxicillin-clavulanate	Oral	2 TIMES DAILY	antibiotics	non_carbapanem_beta_lactams	7	17	10
11341	Voriconazole (Vfend) 200 Mg Tablet	voriconazole	Oral	EVERY 12 HOURS	antifungals	azoles	7	30	23
11341	Fluconazole (Diflucan) 200 Mg Tablet	fluconazole	Oral	DAILY	antifungals	azoles	30	82	52
11341	Ganciclovir Sodium (Bmt Home Rx Ganciclovir)	ganciclovir	Intravenous	2 TIMES DAILY	antivirals		43	44	1
11341	Voriconazole Po	voriconazole	Oral	2 TIMES DAILY	antifungals	azoles	47	75	28
11341	Ganciclovir Sodium Iv	ganciclovir	Intravenous	2 TIMES DAILY	antivirals		50	82	32
11341	Trimethoprim-Sulfamethoxazole (Bactrim) 80-400 Mg Tabs	bactrim	Oral	DAILY	pjp_prophylaxis		51	92	41
11495	Fluconazole (Diflucan) 200 Mg Tablet	fluconazole	Oral		antifungals	azoles	-99	-82	17
11495	Levofloxacin (Levaquin) 750 Mg Tablet	levofloxacin	Oral		antibiotics	quinolones	-85	-70	15
11495	Voriconazole (Vfend) 200 Mg Tablet	voriconazole	Oral	2 TIMES DAILY	antifungals	azoles	-21	39	60
11495	Rifaximin 550 Mg Po Tabs	rifaximin	Oral	2 TIMES DAILY	other_antibacterials		-8	-3	5
11495	Caspofungin Ivpb (Custom)	caspofungin	Intravenous	EVERY 24 HOURS	antifungals	echinocandins	-7	-2	5
11495	Caspofungin Ivpb (Custom)	caspofungin	Intravenous	EVERY 24 HOURS	antifungals	echinocandins	-7	-2	5
11495	Foscarnet 24 Mg/Ml Iv Soln	foscarnet	Intravenous	EVERY 24 HOURS	antivirals		-6	-3	3
11495	Ciprofloxacin In 5 % Dextrose 400 Mg/200 Ml Iv Pgbk	ciprofloxacin	Intravenous	EVERY 12 HOURS	antibiotics	quinolones	-3	3	6
11495	Azithromycin Ivpb	azithromycin	Intravenous	EVERY 24 HOURS	other_antibacterials		-3	25	28
11495	Azithromycin Ivpb	azithromycin	Intravenous	EVERY 24 HOURS	other_antibacterials		-3	25	28
11495	Voriconazole 200 Mg Po Tabs	voriconazole	Oral	2 TIMES DAILY BEFORE MEALS	antifungals	azoles	-2	5	7
11495	Valacyclovir 500 Mg Po Tabs	acyclovir	Oral	3 TIMES DAILY	antivirals		-2	28	30
11495	Valacyclovir 500 Mg Po Tabs	valacyclovir	Oral	3 TIMES DAILY	antivirals		-2	28	30
11495	Clotrimazole 10 Mg Mm Troc	clotrimazole	Oral	5 TIMES DAILY	antifungals	other_antifungals	2	39	37
11495	Ciprofloxacin In 5 % Dextrose 400 Mg/200 Ml Iv Pgbk	ciprofloxacin	Intravenous	EVERY 12 HOURS	antibiotics	quinolones	3	13	10
11495	Voriconazole Ivpb	voriconazole	Intravenous	EVERY 12 HOURS	antifungals	azoles	5	10	5
11495	Voriconazole Ivpb	voriconazole	Intravenous	EVERY 12 HOURS	antifungals	azoles	5	10	5
11495	Piperacillin-Tazobactam 3.375 Gram/50 Ml Ivpb Extended Infusion	piperacillin-tazobactam	Intravenous	EVERY 8 HOURS	antibiotics	non_carbapanem_beta_lactams	6	29	23
11495	Vancomycin Per Pharmacy Protocol	vancomycin-IV	Intravenous	PER PHARMACY PROTOCOL	antibiotics	vancomycin	6	9	3
11495	Vancomycin In Dextrose 5 % 1 Gram/200 Ml Iv Pgbk	vancomycin-IV	Intravenous	EVERY 12 HOURS	antibiotics	vancomycin	6	9	3
11495	Vancomycin In Dextrose 5 % 1 Gram/200 Ml Iv Pgbk	vancomycin-IV	Intravenous	EVERY 12 HOURS	antibiotics	vancomycin	10	11	1
11495	Vancomycin Per Pharmacy Protocol	vancomycin-IV	Intravenous	PER PHARMACY PROTOCOL	antibiotics	vancomycin	10	11	1
11495	Posaconazole 100 Mg Po Tbec	posaconazole	Oral	DAILY	antifungals	azoles	10	39	29
11495	Vancomycin Ivpb (Custom Dose)	vancomycin-IV	Intravenous	EVERY 8 HOURS	antibiotics	vancomycin	11	13	2
11495	Vancomycin Ivpb (Custom Dose)	vancomycin-IV	Intravenous	EVERY 8 HOURS	antibiotics	vancomycin	11	13	2
11495	Ciprofloxacin Hcl 500 Mg Po Tabs	ciprofloxacin	Oral	2 TIMES DAILY	antibiotics	quinolones	13	25	12
11495	Vancomycin Ivpb (Custom Dose)	vancomycin-IV	Intravenous	EVERY 8 HOURS	antibiotics	vancomycin	13	14	1
11495	Vancomycin Ivpb (Custom Dose)	vancomycin-IV	Intravenous	EVERY 8 HOURS	antibiotics	vancomycin	13	14	1
11495	Valacyclovir 500 Mg Po Tabs	acyclovir	Oral	2 TIMES DAILY	antivirals		28	36	8
11495	Valacyclovir 500 Mg Po Tabs	valacyclovir	Oral	2 TIMES DAILY	antivirals		28	36	8
11495	Posaconazole (Noxafil) 100 Mg Enteric Coated Tablet	posaconazole	Oral	DAILY	antifungals	azoles	33	41	8
11495	Valacyclovir (Valtrex) 1 G Tablet	acyclovir	Oral	3 TIMES DAILY	antivirals		33	37	4
11495	Valacyclovir (Valtrex) 1 G Tablet	valacyclovir	Oral	3 TIMES DAILY	antivirals		33	37	4
11495	Azithromycin (Zithromax) 500 Mg Tablet	azithromycin	Oral	DAILY	other_antibacterials		36	38	2
11495	Ganciclovir Ivpb	ganciclovir	Intravenous	EVERY 12 HOURS	antivirals		36	38	2
11495	Ganciclovir Ivpb	ganciclovir	Intravenous	EVERY 12 HOURS	antivirals		36	38	2
11495	Azithromycin 250 Mg Po Tabs	azithromycin	Oral	DAILY	other_antibacterials		38	39	1
11495	Valacyclovir (Valtrex) 1 G Tablet	acyclovir	Oral	3 TIMES DAILY	antivirals		38	39	1
11495	Valacyclovir (Valtrex) 1 G Tablet	valacyclovir	Oral	3 TIMES DAILY	antivirals		38	39	1
11495	Ganciclovir Sodium (Bmt Home Rx Ganciclovir)	ganciclovir	Intravenous	2 TIMES DAILY	antivirals		38	39	1
11495	Ganciclovir Ivpb	ganciclovir	Intravenous	EVERY 12 HOURS	antivirals		38	39	1
11495	Ganciclovir Ivpb	ganciclovir	Intravenous	EVERY 12 HOURS	antivirals		38	39	1
11495	Ertapenem 1 Gram/50 Ml Minibag Plus	ertapenem	Intravenous	EVERY 24 HOURS	antibiotics	carbapanems	40	44	4
11495	Ertapenem 1 Gram/50 Ml Minibag Plus	ertapenem	Intravenous	EVERY 24 HOURS	antibiotics	carbapanems	40	44	4
11495	D5w Solp 100 Ml With Ganciclovir 500 Mg Solr 5 Mg/Kg	ganciclovir	Intravenous	EVERY 12 HOURS	antivirals		42	63	21
11495	D5w Solp 100 Ml With Ganciclovir 500 Mg Solr 5 Mg/Kg	ganciclovir	Intravenous	EVERY 12 HOURS	antivirals		42	63	21
11495	Moxifloxacin (Avelox) 400 Mg Tablet	moxifloxacin	Oral	DAILY	antibiotics	quinolones	45	75	30
11495	Valganciclovir (Valcyte) 450 Mg Tablet	ganciclovir	Oral	DAILY	antivirals		60	67	7
11495	Valganciclovir (Valcyte) 450 Mg Tablet	valganciclovir	Oral	DAILY	antivirals		60	67	7
11495	Vancomycin Per Pharmacy Protocol (Inpatient Use Only)	vancomycin-IV	Intravenous	PER PHARMACY PROTOCOL	antibiotics	vancomycin	81	84	3
11495	Azithromycin Ivpb	azithromycin	Intravenous	EVERY 24 HOURS	other_antibacterials		81	83	2
11495	Azithromycin Ivpb	azithromycin	Intravenous	EVERY 24 HOURS	other_antibacterials		81	83	2
11495	Piperacillin-Tazobactam 3.375 Gram/50 Ml Ivpb Extended Infusion	piperacillin-tazobactam	Intravenous	EVERY 8 HOURS	antibiotics	non_carbapanem_beta_lactams	82	87	5
11495	Vancomycin Ivpb (Custom Dose)	vancomycin-IV	Intravenous	EVERY 12 HOURS	antibiotics	vancomycin	82	83	1
11495	Vancomycin Ivpb (Custom Dose)	vancomycin-IV	Intravenous	EVERY 12 HOURS	antibiotics	vancomycin	82	83	1
11495	Posaconazole 100 Mg Po Tbec	posaconazole	Oral	DAILY	antifungals	azoles	82	90	8
11495	Ganciclovir Ivpb	ganciclovir	Intravenous	EVERY 12 HOURS	antivirals		82	83	1
11495	Ganciclovir Ivpb	ganciclovir	Intravenous	EVERY 12 HOURS	antivirals		82	83	1
11495	Vancomycin Ivpb (Custom Dose)	vancomycin-IV	Intravenous	EVERY 12 HOURS	antibiotics	vancomycin	83	84	1
11495	Vancomycin Ivpb (Custom Dose)	vancomycin-IV	Intravenous	EVERY 12 HOURS	antibiotics	vancomycin	83	84	1
11495	Azithromycin Ivpb	azithromycin	Intravenous	EVERY 24 HOURS	other_antibacterials		83	86	3
11495	Azithromycin Ivpb	azithromycin	Intravenous	EVERY 24 HOURS	other_antibacterials		83	86	3
11495	Ganciclovir Ivpb	ganciclovir	Intravenous	EVERY 12 HOURS	antivirals		83	87	4
11495	Ganciclovir Ivpb	ganciclovir	Intravenous	EVERY 12 HOURS	antivirals		83	87	4
11495	Foscarnet Ivpb Periph Admin	foscarnet	Intravenous	EVERY 12 HOURS	antivirals		87	88	1
11495	Foscarnet Ivpb Periph Admin	foscarnet	Intravenous	EVERY 12 HOURS	antivirals		87	88	1
11495	Foscarnet Ivpb Periph Admin	foscarnet	Intravenous	EVERY 12 HOURS	antivirals		88	92	4
11495	Foscarnet Ivpb Periph Admin	foscarnet	Intravenous	EVERY 12 HOURS	antivirals		88	92	4
11495	Posaconazole 200 Mg/5 Ml (40 Mg/Ml) Po Susp	posaconazole	Feeding Tube	3 TIMES DAILY	antifungals	azoles	90	94	4
11495	Primaquine 26.3 Mg Po Tabs	primaquine	Feeding Tube	DAILY	pjp_prophylaxis		92	94	2
11495	Clindamycin In 5 % Dextrose 600 Mg/50 Ml Iv Pgbk	clindamycin	Intravenous	EVERY 6 HOURS	other_antibacterials		92	94	2
11495	Foscarnet 24 Mg/Ml Iv Soln	foscarnet	Intravenous	CONTINUOUS	antivirals		92	94	2
11495	Vancomycin Ivpb (Custom Dose)	vancomycin-IV	Intravenous	ONCE	antibiotics	vancomycin	93	94	1
11495	Vancomycin Ivpb (Custom Dose)	vancomycin-IV	Intravenous	ONCE	antibiotics	vancomycin	93	94	1
11495	Vancomycin Per Pharmacy Protocol (Inpatient Use Only)	vancomycin-IV	Intravenous	PER PHARMACY PROTOCOL	antibiotics	vancomycin	93	94	1
11375	Vancomycin Ivpb (Custom Dose)	vancomycin-IV	Intravenous	EVERY 12 HOURS	antibiotics	vancomycin	-80	-79	1
11375	Vancomycin Ivpb (Custom Dose)	vancomycin-IV	Intravenous	EVERY 12 HOURS	antibiotics	vancomycin	-80	-79	1
11375	Aztreonam 2 Gram/100 Ml Mini-Bag Plus	aztreonam	Intravenous	EVERY 8 HOURS	other_antibacterials		-80	-74	6
11375	Aztreonam 2 Gram/100 Ml Mini-Bag Plus	aztreonam	Intravenous	EVERY 8 HOURS	other_antibacterials		-80	-74	6
11375	Vancomycin Ivpb (Custom Dose)	vancomycin-IV	Intravenous	EVERY 8 HOURS	antibiotics	vancomycin	-79	-75	4
11375	Vancomycin Ivpb (Custom Dose)	vancomycin-IV	Intravenous	EVERY 8 HOURS	antibiotics	vancomycin	-79	-75	4
11375	Levofloxacin 500 Mg Po Tabs	levofloxacin	Oral	EVERY 24 HOURS	antibiotics	quinolones	-74	-72	2
11375	Levofloxacin (Levaquin) 500 Mg Tablet	levofloxacin	Oral	DAILY	antibiotics	quinolones	-72	-62	10
11375	Fluconazole 200 Mg Po Tabs	fluconazole	Oral	DAILY	antifungals	azoles	-37	-36	1
11375	Fluconazole (Diflucan) 200 Mg Tablet	fluconazole	Oral	DAILY	antifungals	azoles	-36	41	77
11375	Ciprofloxacin Hcl 500 Mg Po Tabs	ciprofloxacin	Oral	2 TIMES DAILY	antibiotics	quinolones	-8	17	25
11375	Vancomycin Per Pharmacy Protocol	vancomycin-IV	Intravenous	PER PHARMACY PROTOCOL	antibiotics	vancomycin	0	2	2
11375	Cefepime 2 G/100 Ml Extended Infusion Mini-Bag Plus	cefepime	Intravenous	EVERY 8 HOURS	antibiotics	non_carbapanem_beta_lactams	1	4	3
11375	Cefepime 2 G/100 Ml Extended Infusion Mini-Bag Plus	cefepime	Intravenous	EVERY 8 HOURS	antibiotics	non_carbapanem_beta_lactams	1	4	3
11375	Vancomycin Ivpb (Custom Dose)	vancomycin-IV	Intravenous	EVERY 12 HOURS	antibiotics	vancomycin	1	2	1
11375	Vancomycin Ivpb (Custom Dose)	vancomycin-IV	Intravenous	EVERY 12 HOURS	antibiotics	vancomycin	1	2	1
11375	Fluconazole 200 Mg Po Tabs	fluconazole	Oral	DAILY	antifungals	azoles	1	18	17
11375	Acyclovir 400 Mg Po Tabs	acyclovir	Oral	3 TIMES DAILY	antivirals		1	18	17
11375	Cefepime 2 Gram/100 Ml Mini-Bag Plus	cefepime	Intravenous	EVERY 8 HOURS	antibiotics	non_carbapanem_beta_lactams	4	18	14
11375	Cefepime 2 Gram/100 Ml Mini-Bag Plus	cefepime	Intravenous	EVERY 8 HOURS	antibiotics	non_carbapanem_beta_lactams	4	18	14
11375	Acyclovir (Zovirax) 400 Mg Tablet	acyclovir	Oral	3 TIMES DAILY	antivirals		14	15	1
11375	Voriconazole (Vfend) 200 Mg Tablet	voriconazole	Oral	2 TIMES DAILY	antifungals	azoles	41	77	36
11375	Ganciclovir Ivpb	ganciclovir	Intravenous	EVERY 12 HOURS	antivirals		44	48	4
11375	Ganciclovir Ivpb	ganciclovir	Intravenous	EVERY 12 HOURS	antivirals		44	48	4
11375	Ganciclovir Ivpb	ganciclovir	Intravenous	EVERY 12 HOURS	antivirals		45	50	5
11375	Ganciclovir Ivpb	ganciclovir	Intravenous	EVERY 12 HOURS	antivirals		45	50	5
11375	Ganciclovir Ivpb	ganciclovir	Intravenous	EVERY 12 HOURS	antivirals		46	51	5
11375	Ganciclovir Ivpb	ganciclovir	Intravenous	EVERY 12 HOURS	antivirals		46	51	5
11375	Ciprofloxacin Hcl (Cipro) 500 Mg Tablet	ciprofloxacin	Oral	2 TIMES DAILY	antibiotics	quinolones	62	76	14
11375	Voriconazole (Vfend) 200 Mg Tablet	voriconazole	Oral	2 TIMES DAILY	antifungals	azoles	77	99	22
11598	Ciprofloxacin Hcl (Cipro) 500 Mg Tablet	ciprofloxacin	Oral	2 TIMES DAILY	antibiotics	quinolones	-61	-40	21
11598	Rifampin (Rifadin) 300 Mg Capsule	rifampin	Oral	DAILY	other_antibacterials		-61	-40	21
11598	Ciprofloxacin Hcl 500 Mg Po Tabs	ciprofloxacin	Oral	2 TIMES DAILY	antibiotics	quinolones	-7	9	16
11598	Fluconazole 200 Mg Po Tabs	fluconazole	Oral	DAILY	antifungals	azoles	0	6	6
11598	Nystatin 100,000 Unit/Ml Po Susp	nystatin	Oral	4 TIMES DAILY	antifungals	other_antifungals	0	8	8
11598	Acyclovir 400 Mg Po Tabs	acyclovir	Oral	3 TIMES DAILY	antivirals		1	12	11
11598	Nystatin (Mycostatin) 100,000 Unit/Ml Oral Suspension	nystatin	Oral	4 TIMES DAILY	antifungals	other_antifungals	6	9	3
11598	Acyclovir (Zovirax) 400 Mg Tablet	acyclovir	Oral	3 TIMES DAILY	antivirals		6	96	90
11598	Trimethoprim-Sulfamethoxazole (Bactrim) 80-400 Mg Tablet	bactrim	Oral	DAILY	pjp_prophylaxis		30	60	30
11824	Cephalexin (Keflex) 500 Mg Capsule	keflex	Oral	4 TIMES DAILY	antibiotics	non_carbapanem_beta_lactams	-96	-95	1
11824	Cefazolin In Dextrose (Iso-Os) 2 Gram/100 Ml Iv Pgbk	cefazolin	Intravenous	EVERY 8 HOURS	antibiotics	non_carbapanem_beta_lactams	-95	-94	1
11824	Ceftriaxone 2 Gram/50 Ml Minibag Plus	ceftriaxone	Intravenous	EVERY 24 HOURS	antibiotics	non_carbapanem_beta_lactams	-94	-93	1
11824	Ceftriaxone 2 Gram/50 Ml Minibag Plus	ceftriaxone	Intravenous	EVERY 24 HOURS	antibiotics	non_carbapanem_beta_lactams	-94	-93	1
11824	Cephalexin (Keflex) 500 Mg Capsule	keflex	Oral	4 TIMES DAILY	antibiotics	non_carbapanem_beta_lactams	-92	-88	4
11824	Ciprofloxacin Hcl 500 Mg Po Tabs	ciprofloxacin	Oral	2 TIMES DAILY	antibiotics	quinolones	-6	6	12
11824	Fluconazole 200 Mg Po Tabs	fluconazole	Oral	DAILY	antifungals	azoles	1	6	5
11824	Acyclovir 400 Mg Po Tabs	acyclovir	Oral	3 TIMES DAILY	antivirals		1	6	5
11824	Ciprofloxacin 500 Mg/5 Ml Po Sumc	ciprofloxacin	Oral	2 TIMES DAILY	antibiotics	quinolones	6	10	4
11824	Cefepime 2 G/50 Ml Extended Infusion Minibag Plus	cefepime	Intravenous	EVERY 8 HOURS	antibiotics	non_carbapanem_beta_lactams	6	21	15
11824	Cefepime 2 G/50 Ml Extended Infusion Minibag Plus	cefepime	Intravenous	EVERY 8 HOURS	antibiotics	non_carbapanem_beta_lactams	6	21	15
11824	Fluconazole In Nacl (Iso-Osm) 400 Mg/200 Ml Iv Pgbk	fluconazole	Intravenous	EVERY 24 HOURS	antifungals	azoles	6	22	16
11824	Acyclovir Ivpb (<700 Mg)	acyclovir	Intravenous	EVERY 8 HOURS	antivirals		6	21	15
11824	Acyclovir Ivpb (<700 Mg)	acyclovir	Intravenous	EVERY 8 HOURS	antivirals		6	21	15
11824	Ciprofloxacin 500 Mg/5 Ml Po Sumc	ciprofloxacin	Oral	2 TIMES DAILY	antibiotics	quinolones	10	12	2
11824	Vancomycin Ivpb (Custom Dose)	vancomycin-IV	Intravenous	EVERY 12 HOURS	antibiotics	vancomycin	10	14	4
11824	Vancomycin Ivpb (Custom Dose)	vancomycin-IV	Intravenous	EVERY 12 HOURS	antibiotics	vancomycin	10	14	4
11824	Vancomycin Per Pharmacy Protocol (Inpatient Use Only)	vancomycin-IV	Intravenous	PER PHARMACY PROTOCOL	antibiotics	vancomycin	10	15	5
11824	Vancomycin In Dextrose 5 % 1 Gram/200 Ml Iv Pgbk	vancomycin-IV	Intravenous	EVERY 12 HOURS	antibiotics	vancomycin	14	15	1
11824	Fluconazole (Diflucan) 200 Mg Tablet	fluconazole	Oral	DAILY	antifungals	azoles	20	21	1
11824	Acyclovir Ivpb (<700 Mg)	acyclovir	Intravenous	EVERY 8 HOURS	antivirals		21	23	2
11824	Acyclovir Ivpb (<700 Mg)	acyclovir	Intravenous	EVERY 8 HOURS	antivirals		21	23	2
11824	Clotrimazole 10 Mg Mm Troc	clotrimazole	Oral	5 TIMES DAILY	antifungals	other_antifungals	22	27	5
11824	Fluconazole 200 Mg Po Tabs	fluconazole	Oral	DAILY	antifungals	azoles	23	27	4
11824	Acyclovir Ivpb (<700 Mg)	acyclovir	Intravenous	EVERY 8 HOURS	antivirals		23	24	1
11824	Acyclovir Ivpb (<700 Mg)	acyclovir	Intravenous	EVERY 8 HOURS	antivirals		23	24	1
11824	Acyclovir 200 Mg Po Caps	acyclovir	Oral	3 TIMES DAILY	antivirals		24	27	3
11824	Fluconazole 200 Mg Po Tabs	fluconazole	Oral	DAILY	antifungals	azoles	30	31	1
11824	Clotrimazole 10 Mg Mm Troc	clotrimazole	Oral	5 TIMES DAILY	antifungals	other_antifungals	30	31	1
11824	Acyclovir 400 Mg Po Tabs	acyclovir	Oral	3 TIMES DAILY	antivirals		30	31	1
11824	Cephalexin (Keflex) 500 Mg Capsule	keflex	Oral	EVERY 6 HOURS	antibiotics	non_carbapanem_beta_lactams	31	37	6
11824	Levofloxacin In D5w 750 Mg/150 Ml Iv Pgbk	levofloxacin	Intravenous	EVERY 24 HOURS	antibiotics	quinolones	42	54	12
11824	Acyclovir Ivpb (<700 Mg)	acyclovir	Intravenous	EVERY 8 HOURS	antivirals		42	61	19
11824	Acyclovir Ivpb (<700 Mg)	acyclovir	Intravenous	EVERY 8 HOURS	antivirals		42	61	19
11824	Posaconazole 100 Mg Po Tbec	posaconazole	Oral	EVERY MORNING WITH BREAKFAST	antifungals	azoles	43	44	1
11824	Voriconazole Ivpb	voriconazole	Intravenous	EVERY 12 HOURS	antifungals	azoles	44	93	49
11824	Voriconazole Ivpb	voriconazole	Intravenous	EVERY 12 HOURS	antifungals	azoles	44	93	49
11824	Cefepime 2 G/50 Ml Extended Infusion Minibag Plus	cefepime	Intravenous	EVERY 8 HOURS	antibiotics	non_carbapanem_beta_lactams	46	47	1
11824	Cefepime 2 G/50 Ml Extended Infusion Minibag Plus	cefepime	Intravenous	EVERY 8 HOURS	antibiotics	non_carbapanem_beta_lactams	46	47	1
11824	Levofloxacin In D5w 750 Mg/150 Ml Iv Pgbk	levofloxacin	Intravenous	EVERY 24 HOURS	antibiotics	quinolones	55	57	2
11824	Ganciclovir Ivpb	ganciclovir	Intravenous	EVERY 12 HOURS	antivirals		60	75	15
11824	Ganciclovir Ivpb	ganciclovir	Intravenous	EVERY 12 HOURS	antivirals		60	75	15
11824	Ganciclovir Ivpb	ganciclovir	Intravenous	EVERY 24 HOURS	antivirals		76	93	17
11824	Ganciclovir Ivpb	ganciclovir	Intravenous	EVERY 24 HOURS	antivirals		76	93	17
11593	Ciprofloxacin Hcl (Cipro) 500 Mg Tablet	ciprofloxacin	Oral	2 TIMES DAILY	antibiotics	quinolones	-7	22	29
11593	Ciprofloxacin Hcl 500 Mg Po Tabs	ciprofloxacin	Oral	2 TIMES DAILY	antibiotics	quinolones	-3	19	22
11593	Fluconazole In Nacl (Iso-Osm) 400 Mg/200 Ml Iv Pgbk	fluconazole	Intravenous	DAILY	antifungals	azoles	1	10	9
11593	Acyclovir Ivpb (<700 Mg)	acyclovir	Intravenous	EVERY 8 HOURS	antivirals		1	17	16
11593	Acyclovir Ivpb (<700 Mg)	acyclovir	Intravenous	EVERY 8 HOURS	antivirals		1	17	16
11593	Fluconazole 200 Mg Po Tabs	fluconazole	Oral	DAILY	antifungals	azoles	11	22	11
11593	Fluconazole (Diflucan) 200 Mg Tablet	fluconazole	Oral	DAILY	antifungals	azoles	16	84	68
11593	Acyclovir (Zovirax) 400 Mg Tablet	acyclovir	Oral	3 TIMES DAILY	antivirals		16	69	53
11593	Aztreonam 1 Gram/50 Ml Minibag Plus	aztreonam	Intravenous	EVERY 8 HOURS	other_antibacterials		17	18	1
11593	Aztreonam 1 Gram/50 Ml Minibag Plus	aztreonam	Intravenous	EVERY 8 HOURS	other_antibacterials		17	18	1
11593	Acyclovir 400 Mg Po Tabs	acyclovir	Oral	3 TIMES DAILY	antivirals		17	22	5
11593	Cefepime 2 G/100 Ml Extended Infusion Minibag Plus	cefepime	Intravenous	EVERY 8 HOURS	antibiotics	non_carbapanem_beta_lactams	18	21	3
11593	Cefepime 2 G/100 Ml Extended Infusion Minibag Plus	cefepime	Intravenous	EVERY 8 HOURS	antibiotics	non_carbapanem_beta_lactams	18	21	3
11593	Trimethoprim-Sulfamethoxazole (Bactrim) 80-400 Mg Tablet	bactrim	Oral	DAILY	pjp_prophylaxis		43	69	26
11593	Levofloxacin (Levaquin) 500 Mg Tablet	levofloxacin	Oral	DAILY	antibiotics	quinolones	72	80	8
11593	Doxycycline Hyclate 100 Mg Po Caps	doxycycline	Oral	2 TIMES DAILY	other_antibacterials		73	84	11
11593	Amphotericin B Liposomal Ivpb	amphotericin	Intravenous	EVERY 24 HOURS	antifungals	other_antifungals	73	84	11
11593	Amphotericin B Liposomal Ivpb	amphotericin	Intravenous	EVERY 24 HOURS	antifungals	other_antifungals	73	84	11
11593	Acyclovir 400 Mg Po Tabs	acyclovir	Oral	3 TIMES DAILY	antivirals		73	84	11
11593	Piperacillin-Tazobactam 3.375 Gram/50 Ml Ivpb Extended Infusion	piperacillin-tazobactam	Intravenous	EVERY 8 HOURS	antibiotics	non_carbapanem_beta_lactams	74	84	10
11593	Vancomycin Per Pharmacy Protocol (Inpatient Use Only)	vancomycin-IV	Intravenous	PER PHARMACY PROTOCOL	antibiotics	vancomycin	75	77	2
11593	Vancomycin Ivpb (Custom Dose)	vancomycin-IV	Intravenous	EVERY 12 HOURS	antibiotics	vancomycin	75	77	2
11593	Vancomycin Ivpb (Custom Dose)	vancomycin-IV	Intravenous	EVERY 12 HOURS	antibiotics	vancomycin	75	77	2
11593	Levofloxacin (Levaquin) 750 Mg Tablet	levofloxacin	Oral	DAILY	antibiotics	quinolones	80	84	4
11593	Levofloxacin (Levaquin) 750 Mg Tablet	levofloxacin	Oral	DAILY	antibiotics	quinolones	84	86	2
11593	Amphotericin B Liposomal (Ambisome) In D5w 250 Ml	amphotericin	Not Applicable		antifungals	other_antifungals	84	86	2
11593	Amphotericin B Liposomal (Ambisome) In D5w 250 Ml	amphotericin	Not Applicable		antifungals	other_antifungals	84	86	2
11593	Nystatin 100,000 Unit/Ml Po Susp	nystatin	Oral	4 TIMES DAILY	antifungals	other_antifungals	85	89	4
11593	Amphotericin B Liposomal Ivpb	amphotericin	Intravenous	EVERY 24 HOURS	antifungals	other_antifungals	85	86	1
11593	Amphotericin B Liposomal Ivpb	amphotericin	Intravenous	EVERY 24 HOURS	antifungals	other_antifungals	85	86	1
11593	Amphotericin B Liposomal Ivpb	amphotericin	Intravenous	EVERY 24 HOURS	antifungals	other_antifungals	86	90	4
11593	Amphotericin B Liposomal Ivpb	amphotericin	Intravenous	EVERY 24 HOURS	antifungals	other_antifungals	86	90	4
11307	Ciprofloxacin Hcl (Cipro) 500 Mg Tablet	ciprofloxacin	Oral	2 TIMES DAILY	antibiotics	quinolones	-15	55	70
11307	Acyclovir (Zovirax) 400 Mg Tablet	acyclovir	Oral	3 TIMES DAILY	antivirals		-15	6	21
11307	Levofloxacin (Levaquin) 500 Mg Tablet	levofloxacin	Oral	DAILY	antibiotics	quinolones	0	6	6
11307	Vancomycin In D5w 1 Gram/200 Ml Iv Pgbk	vancomycin-IV	Intravenous	EVERY 12 HOURS	antibiotics	vancomycin	1	5	4
11307	Acyclovir Ivpb (<700 Mg)	acyclovir	Intravenous	EVERY 12 HOURS	antivirals		1	2	1
11307	Acyclovir Ivpb (<700 Mg)	acyclovir	Intravenous	EVERY 12 HOURS	antivirals		1	2	1
11307	Piperacillin-Tazobactam 4.5 Gram/100 Ml Ivpb Extended Infusion	piperacillin-tazobactam	Intravenous	3 TIMES DAILY	antibiotics	non_carbapanem_beta_lactams	2	5	3
11307	Acyclovir Ivpb (>700 Mg)	acyclovir	Intravenous	EVERY 8 HOURS	antivirals		2	5	3
11307	Acyclovir Ivpb (>700 Mg)	acyclovir	Intravenous	EVERY 8 HOURS	antivirals		2	5	3
11307	Fluconazole In Nacl (Iso-Osm) 400 Mg/200 Ml Iv Pgbk	fluconazole	Intravenous	EVERY 24 HOURS	antifungals	azoles	3	5	2
11307	Acyclovir 400 Mg Po Tabs	acyclovir	Oral	2 TIMES DAILY	antivirals		5	6	1
11307	Fluconazole (Diflucan) 200 Mg Tablet	fluconazole	Oral	DAILY	antifungals	azoles	6	21	15
11307	Clotrimazole (Mycelex) 10 Mg Troche	clotrimazole	Oral	5 TIMES DAILY	antifungals	other_antifungals	24	48	24
11307	Trimethoprim-Sulfamethoxazole (Bactrim) 80-400 Mg Tablet	bactrim	Oral	DAILY	pjp_prophylaxis		26	100	74
11578	Ciprofloxacin Hcl 500 Mg Po Tabs	ciprofloxacin	Oral	2 TIMES DAILY	antibiotics	quinolones	-5	8	13
11578	Fluconazole In Nacl (Iso-Osm) 400 Mg/200 Ml Iv Pgbk	fluconazole	Intravenous	EVERY 24 HOURS	antifungals	azoles	1	11	10
11578	Acyclovir Ivpb (<700 Mg)	acyclovir	Intravenous	EVERY 8 HOURS	antivirals		1	11	10
11578	Acyclovir Ivpb (<700 Mg)	acyclovir	Intravenous	EVERY 8 HOURS	antivirals		1	11	10
11578	Clotrimazole 10 Mg Mm Troc	clotrimazole	Oral	5 TIMES DAILY	antifungals	other_antifungals	6	20	14
11578	Ciprofloxacin 500 Mg/5 Ml Po Sumc	ciprofloxacin	Oral	2 TIMES DAILY	antibiotics	quinolones	8	12	4
11578	Vancomycin Per Pharmacy Protocol (Inpatient Use Only)	vancomycin-IV	Intravenous	PER PHARMACY PROTOCOL	antibiotics	vancomycin	10	15	5
11578	Piperacillin-Tazobactam 3.375 Gram/50 Ml Ivpb Extended Infusion	piperacillin-tazobactam	Intravenous	EVERY 8 HOURS	antibiotics	non_carbapanem_beta_lactams	11	25	14
11578	Vancomycin In Dextrose 5 % 1 Gram/200 Ml Iv Pgbk	vancomycin-IV	Intravenous	EVERY 24 HOURS	antibiotics	vancomycin	11	15	4
11578	Fluconazole In Nacl (Iso-Osm) 200 Mg/100 Ml Iv Pgbk	fluconazole	Intravenous	EVERY 24 HOURS	antifungals	azoles	12	13	1
11578	Acyclovir Ivpb (<700 Mg)	acyclovir	Intravenous	EVERY 12 HOURS	antivirals		12	24	12
11578	Acyclovir Ivpb (<700 Mg)	acyclovir	Intravenous	EVERY 12 HOURS	antivirals		12	24	12
11578	Posaconazole Ivpb	posaconazole	Intravenous	EVERY 24 HOURS	antifungals	azoles	13	35	22
11578	Posaconazole Ivpb	posaconazole	Intravenous	EVERY 24 HOURS	antifungals	azoles	13	35	22
11578	Vancomycin Per Pharmacy Protocol (Inpatient Use Only)	vancomycin-IV	Intravenous	PER PHARMACY PROTOCOL	antibiotics	vancomycin	16	24	8
11578	Vancomycin Ivpb (Custom Dose)	vancomycin-IV	Intravenous	EVERY 24 HOURS	antibiotics	vancomycin	16	20	4
11578	Vancomycin Ivpb (Custom Dose)	vancomycin-IV	Intravenous	EVERY 24 HOURS	antibiotics	vancomycin	16	20	4
11578	Vancomycin Ivpb (Custom Dose)	vancomycin-IV	Intravenous	EVERY 12 HOURS	antibiotics	vancomycin	20	22	2
11578	Vancomycin Ivpb (Custom Dose)	vancomycin-IV	Intravenous	EVERY 12 HOURS	antibiotics	vancomycin	20	22	2
11578	Vancomycin Ivpb (Custom Dose)	vancomycin-IV	Intravenous	EVERY 12 HOURS	antibiotics	vancomycin	23	24	1
11578	Vancomycin Ivpb (Custom Dose)	vancomycin-IV	Intravenous	EVERY 12 HOURS	antibiotics	vancomycin	23	24	1
11578	Acyclovir Ivpb (<700 Mg)	acyclovir	Intravenous	EVERY 12 HOURS	antivirals		24	34	10
11578	Acyclovir Ivpb (<700 Mg)	acyclovir	Intravenous	EVERY 12 HOURS	antivirals		24	34	10
11578	Acyclovir 200 Mg Po Caps	acyclovir	Oral	2 TIMES DAILY	antivirals		34	39	5
11578	Posaconazole 100 Mg Po Tbec	posaconazole	Oral	DAILY	antifungals	azoles	36	42	6
11578	Acyclovir 200 Mg Po Caps	acyclovir	Oral	3 TIMES DAILY	antivirals		39	42	3
11578	Posaconazole (Noxafil) 100 Mg Enteric Coated Tablet	posaconazole	Oral	DAILY	antifungals	azoles	40	64	24
11578	Acyclovir (Zovirax) 200 Mg Capsule	acyclovir	Oral	3 TIMES DAILY	antivirals		40	79	39
11578	Nystatin (Mycostatin) 100,000 Unit/Ml Oral Suspension	nystatin	Oral	4 TIMES DAILY	antifungals	other_antifungals	43	47	4
11578	Valganciclovir (Valcyte) 450 Mg Tablet	ganciclovir	Oral	2 TIMES DAILY	antivirals		58	84	26
11578	Valganciclovir (Valcyte) 450 Mg Tablet	valganciclovir	Oral	2 TIMES DAILY	antivirals		58	84	26
11578	Posaconazole (Noxafil) 100 Mg Enteric Coated Tablet	posaconazole	Oral	DAILY	antifungals	azoles	64	68	4
11578	Nystatin 100,000 Unit/Ml Susp 60 Ml, Diphenhydramine 12.5 Mg/5 Ml Liqd 60 Ml	nystatin	Oral	4 TIMES DAILY	antifungals	other_antifungals	64	98	34
11578	Nystatin 100,000 Unit/Ml Susp 60 Ml, Diphenhydramine 12.5 Mg/5 Ml Liqd 60 Ml	nystatin	Oral	4 TIMES DAILY	antifungals	other_antifungals	64	98	34
11400	Ciprofloxacin Hcl (Cipro) 500 Mg Tablet	ciprofloxacin	Not Applicable		antibiotics	quinolones	-15	-12	3
11400	Acyclovir (Zovirax) 400 Mg Tablet	acyclovir	Oral	3 TIMES DAILY	antivirals		-7	46	53
11400	Valganciclovir (Valcyte) 450 Mg Tablet	ganciclovir	Oral	2 TIMES DAILY	antivirals		-6	-4	2
11400	Valganciclovir (Valcyte) 450 Mg Tablet	valganciclovir	Oral	2 TIMES DAILY	antivirals		-6	-4	2
11400	Trimethoprim-Sulfamethoxazole (Bactrim) 80-400 Mg Tablet	bactrim	Oral	DAILY	pjp_prophylaxis		42	81	39
11400	Valganciclovir (Valcyte) 450 Mg Tablet	ganciclovir	Oral	2 TIMES DAILY	antivirals		42	67	25
11400	Valganciclovir (Valcyte) 450 Mg Tablet	valganciclovir	Oral	2 TIMES DAILY	antivirals		42	67	25
11400	Ciprofloxacin Hcl (Cipro) 500 Mg Tablet	ciprofloxacin	Oral	2 TIMES DAILY	antibiotics	quinolones	67	81	14
11400	Dapsone (Avlosulfon) 100 Mg Tablet	dapsone	Oral	DAILY	pjp_prophylaxis		67	91	24
11324	Ciprofloxacin Hcl 500 Mg Po Tabs	ciprofloxacin	Oral	2 TIMES DAILY	antibiotics	quinolones	-8	4	12
11324	Fluconazole In Nacl (Iso-Osm) 400 Mg/200 Ml Iv Pgbk	fluconazole	Intravenous	EVERY 24 HOURS	antifungals	azoles	1	13	12
11324	Acyclovir Ivpb (<700 Mg)	acyclovir	Intravenous	EVERY 8 HOURS	antivirals		1	13	12
11324	Acyclovir Ivpb (<700 Mg)	acyclovir	Intravenous	EVERY 8 HOURS	antivirals		1	13	12
11324	Ciprofloxacin 500 Mg/5 Ml Po Sumc	ciprofloxacin	Oral	2 TIMES DAILY	antibiotics	quinolones	4	5	1
11324	Cefepime 2 Gram/100 Ml Mini-Bag Plus	cefepime	Intravenous	EVERY 8 HOURS	antibiotics	non_carbapanem_beta_lactams	4	7	3
11324	Cefepime 2 Gram/100 Ml Mini-Bag Plus	cefepime	Intravenous	EVERY 8 HOURS	antibiotics	non_carbapanem_beta_lactams	4	7	3
11324	Ciprofloxacin Hcl 500 Mg Po Tabs	ciprofloxacin	Oral	2 TIMES DAILY	antibiotics	quinolones	5	12	7
11324	Vancomycin Ivpb (Custom Dose)	vancomycin-IV	Intravenous	EVERY 8 HOURS	antibiotics	vancomycin	5	7	2
11324	Vancomycin Ivpb (Custom Dose)	vancomycin-IV	Intravenous	EVERY 8 HOURS	antibiotics	vancomycin	5	7	2
11324	Vancomycin Ivpb (Custom Dose)	vancomycin-IV	Intravenous	EVERY 8 HOURS	antibiotics	vancomycin	7	8	1
11324	Vancomycin Ivpb (Custom Dose)	vancomycin-IV	Intravenous	EVERY 8 HOURS	antibiotics	vancomycin	7	8	1
11324	Acyclovir Ivpb (<700 Mg)	acyclovir	Intravenous	EVERY 8 HOURS	antivirals		13	16	3
11324	Acyclovir Ivpb (<700 Mg)	acyclovir	Intravenous	EVERY 8 HOURS	antivirals		13	16	3
11324	Fluconazole In Nacl (Iso-Osm) 400 Mg/200 Ml Iv Pgbk	fluconazole	Intravenous	EVERY 24 HOURS	antifungals	azoles	14	19	5
11324	Acyclovir Ivpb (<700 Mg)	acyclovir	Intravenous	EVERY 8 HOURS	antivirals		16	19	3
11324	Acyclovir Ivpb (<700 Mg)	acyclovir	Intravenous	EVERY 8 HOURS	antivirals		16	19	3
11324	Acyclovir 400 Mg Po Tabs	acyclovir	Oral	3 TIMES DAILY	antivirals		19	21	2
11324	Fluconazole (Diflucan) 200 Mg Tablet	fluconazole	Oral	DAILY	antifungals	azoles	20	85	65
11324	Fluconazole 200 Mg Po Tabs	fluconazole	Oral	DAILY	antifungals	azoles	20	21	1
11324	Acyclovir (Zovirax) 400 Mg Tablet	acyclovir	Oral	3 TIMES DAILY	antivirals		20	35	15
11324	Ciprofloxacin Hcl (Cipro) 500 Mg Tablet	ciprofloxacin	Oral	2 TIMES DAILY	antibiotics	quinolones	24	38	14
11324	Azithromycin (Zithromax Z-Pak) 250 Mg Tabs Unit-Dose Pack	azithromycin	Oral	DAILY	other_antibacterials		28	33	5
11324	Acyclovir (Zovirax) 400 Mg Tablet	acyclovir	Oral	3 TIMES DAILY	antivirals		35	85	50
11324	Trimethoprim-Sulfamethoxazole (Bactrim) 80-400 Mg Tablet	bactrim	Oral	DAILY	pjp_prophylaxis		40	86	46
11324	Voriconazole (Vfend) 200 Mg Tablet	voriconazole	Oral	2 TIMES DAILY	antifungals	azoles	44	61	17
11324	Ganciclovir Ivpb	ganciclovir	Intravenous	EVERY 24 HOURS	antivirals		49	53	4
11324	Ganciclovir Ivpb	ganciclovir	Intravenous	EVERY 24 HOURS	antivirals		49	53	4
11324	Ganciclovir Sodium (Bmt Home Rx Ganciclovir)	ganciclovir	Intravenous	2 TIMES DAILY	antivirals		50	63	13
11324	Ganciclovir Ivpb	ganciclovir	Intravenous	EVERY 24 HOURS	antivirals		50	54	4
11324	Ganciclovir Ivpb	ganciclovir	Intravenous	EVERY 24 HOURS	antivirals		50	54	4
11324	Voriconazole (Vfend) 200 Mg Tablet	voriconazole	Oral	2 TIMES DAILY	antifungals	azoles	61	87	26
11324	Voriconazole 200 Mg Po Tabs	voriconazole	Oral	ONCE	antifungals	azoles	61	62	1
11324	Ganciclovir Sodium (Bmt Home Rx Ganciclovir)	ganciclovir	Intravenous	2 TIMES DAILY	antivirals		69	70	1
11324	Piperacillin-Tazobactam-Dextrs 3.375 Gram/50 Ml Iv Pgbk	piperacillin-tazobactam	Intravenous	ONCE	antibiotics	non_carbapanem_beta_lactams	72	73	1
11324	Voriconazole 200 Mg Po Tabs	voriconazole	Oral	2 TIMES DAILY	antifungals	azoles	72	77	5
11324	Acyclovir 400 Mg Po Tabs	acyclovir	Oral	3 TIMES DAILY	antivirals		72	75	3
11324	Piperacillin-Tazobactam 3.375 Gram/50 Ml Ivpb Extended Infusion	piperacillin-tazobactam	Intravenous	EVERY 8 HOURS	antibiotics	non_carbapanem_beta_lactams	73	75	2
11324	Ganciclovir Ivpb	ganciclovir	Intravenous	EVERY 12 HOURS	antivirals		73	76	3
11324	Ganciclovir Ivpb	ganciclovir	Intravenous	EVERY 12 HOURS	antivirals		73	76	3
11324	Vancomycin Ivpb (Custom Dose)	vancomycin-IV	Intravenous	EVERY 12 HOURS	antibiotics	vancomycin	74	75	1
11324	Vancomycin Ivpb (Custom Dose)	vancomycin-IV	Intravenous	EVERY 12 HOURS	antibiotics	vancomycin	74	75	1
11324	Ampicillin/Sulbactam 3 Gram/100 Ml Minibag Plus	ampicillin	Intravenous	EVERY 6 HOURS	antibiotics	non_carbapanem_beta_lactams	75	80	5
11324	Ampicillin/Sulbactam 3 Gram/100 Ml Minibag Plus	ampicillin	Intravenous	EVERY 6 HOURS	antibiotics	non_carbapanem_beta_lactams	75	80	5
11324	Foscarnet Ivpb Periph Admin	foscarnet	Intravenous	EVERY 24 HOURS	antivirals		76	77	1
11324	Foscarnet Ivpb Periph Admin	foscarnet	Intravenous	EVERY 24 HOURS	antivirals		76	77	1
11324	Voriconazole 200 Mg Po Tabs	voriconazole	Oral	2 TIMES DAILY	antifungals	azoles	77	85	8
11324	Voriconazole 50 Mg Po Tabs	voriconazole	Oral	2 TIMES DAILY	antifungals	azoles	77	85	8
11324	Foscarnet Ivpb Periph Admin	foscarnet	Intravenous	EVERY 24 HOURS	antivirals		77	78	1
11324	Foscarnet Ivpb Periph Admin	foscarnet	Intravenous	EVERY 24 HOURS	antivirals		77	78	1
11324	Foscarnet Ivpb Periph Admin	foscarnet	Intravenous	EVERY 24 HOURS	antivirals		78	82	4
11324	Foscarnet Ivpb Periph Admin	foscarnet	Intravenous	EVERY 24 HOURS	antivirals		78	82	4
11324	Ampicillin 2 Gram/100 Ml Mini-Bag Plus	ampicillin	Intravenous	EVERY 6 HOURS	antibiotics	non_carbapanem_beta_lactams	80	85	5
11324	Ampicillin 2 Gram/100 Ml Mini-Bag Plus	ampicillin	Intravenous	EVERY 6 HOURS	antibiotics	non_carbapanem_beta_lactams	80	85	5
11324	Ganciclovir Ivpb	ganciclovir	Intravenous	EVERY 12 HOURS	antivirals		82	84	2
11324	Ganciclovir Ivpb	ganciclovir	Intravenous	EVERY 12 HOURS	antivirals		82	84	2
11324	Valganciclovir (Valcyte) 450 Mg Tablet	ganciclovir	Oral	DAILY	antivirals		84	98	14
11324	Valganciclovir 450 Mg Po Tabs	ganciclovir	Oral	DAILY	antivirals		84	85	1
11324	Valganciclovir (Valcyte) 450 Mg Tablet	valganciclovir	Oral	DAILY	antivirals		84	98	14
11324	Valganciclovir 450 Mg Po Tabs	valganciclovir	Oral	DAILY	antivirals		84	85	1
11324	Voriconazole (Vfend) 50 Mg Tablet	voriconazole	Oral	2 TIMES DAILY	antifungals	azoles	85	87	2
11324	Voriconazole (Vfend) 200 Mg Tablet	voriconazole	Oral	2 TIMES DAILY	antifungals	azoles	87	91	4
11324	Ciprofloxacin Hcl (Cipro) 500 Mg Tablet	ciprofloxacin	Oral	2 TIMES DAILY	antibiotics	quinolones	89	91	2
11618	Ciprofloxacin Hcl 500 Mg Po Tabs	ciprofloxacin	Oral	2 TIMES DAILY	antibiotics	quinolones	-5	14	19
11618	Fluconazole In Nacl (Iso-Osm) 400 Mg/200 Ml Iv Pgbk	fluconazole	Intravenous	EVERY 24 HOURS	antifungals	azoles	1	12	11
11618	Acyclovir Ivpb (<700 Mg)	acyclovir	Intravenous	EVERY 8 HOURS	antivirals		1	16	15
11618	Acyclovir Ivpb (<700 Mg)	acyclovir	Intravenous	EVERY 8 HOURS	antivirals		1	16	15
11618	Nystatin 100,000 Unit/Ml Po Susp	nystatin	Oral	4 TIMES DAILY	antifungals	other_antifungals	9	18	9
11618	Cefepime 2 G/100 Ml Extended Infusion Minibag Plus	cefepime	Intravenous	EVERY 8 HOURS	antibiotics	non_carbapanem_beta_lactams	11	14	3
11618	Cefepime 2 G/100 Ml Extended Infusion Minibag Plus	cefepime	Intravenous	EVERY 8 HOURS	antibiotics	non_carbapanem_beta_lactams	11	14	3
11618	Vancomycin In Dextrose 5 % 1 Gram/200 Ml Iv Pgbk	vancomycin-IV	Intravenous	EVERY 12 HOURS	antibiotics	vancomycin	11	14	3
11618	Voriconazole 200 Mg Po Tabs	voriconazole	Oral	2 TIMES DAILY BEFORE MEALS	antifungals	azoles	12	18	6
11618	Piperacillin-Tazobactam 3.375 Gram/50 Ml Ivpb Extended Infusion	piperacillin-tazobactam	Intravenous	EVERY 8 HOURS	antibiotics	non_carbapanem_beta_lactams	14	16	2
11618	Levofloxacin (Levaquin) 750 Mg Tablet	levofloxacin	Oral	DAILY	antibiotics	quinolones	16	23	7
11618	Levofloxacin 500 Mg Po Tabs	levofloxacin	Oral	EVERY 24 HOURS	antibiotics	quinolones	16	18	2
11618	Voriconazole (Vfend) 200 Mg Tablet	voriconazole	Oral	2 TIMES DAILY	antifungals	azoles	16	46	30
11618	Acyclovir 400 Mg Po Tabs	acyclovir	Oral	3 TIMES DAILY	antivirals		16	18	2
11566	Ciprofloxacin Hcl 500 Mg Po Tabs	ciprofloxacin	Oral	2 TIMES DAILY	antibiotics	quinolones	-5	3	8
11566	Fluconazole In Nacl (Iso-Osm) 400 Mg/200 Ml Iv Pgbk	fluconazole	Intravenous	EVERY 24 HOURS	antifungals	azoles	1	13	12
11566	Acyclovir Ivpb (<700 Mg)	acyclovir	Intravenous	EVERY 8 HOURS	antivirals		1	25	24
11566	Acyclovir Ivpb (<700 Mg)	acyclovir	Intravenous	EVERY 8 HOURS	antivirals		1	25	24
11566	Ciprofloxacin 500 Mg/5 Ml Po Sumc	ciprofloxacin	Oral	2 TIMES DAILY	antibiotics	quinolones	4	14	10
11566	Cefepime 2 G/100 Ml Extended Infusion Minibag Plus	cefepime	Intravenous	EVERY 8 HOURS	antibiotics	non_carbapanem_beta_lactams	11	14	3
11566	Cefepime 2 G/100 Ml Extended Infusion Minibag Plus	cefepime	Intravenous	EVERY 8 HOURS	antibiotics	non_carbapanem_beta_lactams	11	14	3
11566	Vancomycin Ivpb (Custom Dose)	vancomycin-IV	Intravenous	EVERY 12 HOURS	antibiotics	vancomycin	11	12	1
11566	Vancomycin Ivpb (Custom Dose)	vancomycin-IV	Intravenous	EVERY 12 HOURS	antibiotics	vancomycin	11	12	1
11566	Vancomycin Per Pharmacy Protocol (Inpatient Use Only)	vancomycin-IV	Intravenous	PER PHARMACY PROTOCOL	antibiotics	vancomycin	11	12	1
11566	Daptomycin Ivpb	daptomycin	Intravenous	EVERY 24 HOURS	other_antibacterials		12	13	1
11566	Daptomycin Ivpb	daptomycin	Intravenous	EVERY 24 HOURS	other_antibacterials		12	13	1
11566	Linezolid 600 Mg/300 Ml Iv Solp	linezolid	Intravenous	EVERY 12 HOURS	other_antibacterials		13	19	6
11566	Piperacillin-Tazobactam 3.375 Gram/50 Ml Ivpb Extended Infusion	piperacillin-tazobactam	Intravenous	EVERY 8 HOURS	antibiotics	non_carbapanem_beta_lactams	14	19	5
11566	Caspofungin Ivpb (Custom)	caspofungin	Intravenous	EVERY 24 HOURS	antifungals	echinocandins	14	15	1
11566	Caspofungin Ivpb (Custom)	caspofungin	Intravenous	EVERY 24 HOURS	antifungals	echinocandins	14	15	1
11566	Levofloxacin In D5w 500 Mg/100 Ml Iv Pgbk	levofloxacin	Intravenous	EVERY 24 HOURS	antibiotics	quinolones	19	25	6
11566	Meropenem 1 G/100 Ml Extended Infusion Minibag Plus	meropenem	Intravenous	EVERY 8 HOURS	antibiotics	carbapanems	19	24	5
11566	Meropenem 1 G/100 Ml Extended Infusion Minibag Plus	meropenem	Intravenous	EVERY 8 HOURS	antibiotics	carbapanems	19	24	5
11566	Ceftazidime 2 Gram/50 Ml Minibag Plus	ceftazidime	Intravenous	EVERY 8 HOURS	antibiotics	non_carbapanem_beta_lactams	24	25	1
11566	Ceftazidime 2 Gram/50 Ml Minibag Plus	ceftazidime	Intravenous	EVERY 8 HOURS	antibiotics	non_carbapanem_beta_lactams	24	25	1
11566	Daptomycin Ivpb	daptomycin	Intravenous	ONCE	other_antibacterials		24	25	1
11566	Daptomycin Ivpb	daptomycin	Intravenous	ONCE	other_antibacterials		24	25	1
11566	Ceftazidime 1 Gram/50 Ml Minibag Plus	ceftazidime	Intravenous	EVERY 12 HOURS	antibiotics	non_carbapanem_beta_lactams	25	29	4
11566	Ceftazidime 1 Gram/50 Ml Minibag Plus	ceftazidime	Intravenous	EVERY 12 HOURS	antibiotics	non_carbapanem_beta_lactams	25	29	4
11566	Posaconazole Ivpb	posaconazole	Intravenous	EVERY 24 HOURS	antifungals	azoles	25	37	12
11566	Posaconazole Ivpb	posaconazole	Intravenous	EVERY 24 HOURS	antifungals	azoles	25	37	12
11566	Ganciclovir Ivpb	ganciclovir	Intravenous	EVERY 12 HOURS	antivirals		25	33	8
11566	Ganciclovir Ivpb	ganciclovir	Intravenous	EVERY 12 HOURS	antivirals		25	33	8
11566	Levofloxacin In D5w 750 Mg/150 Ml Iv Pgbk	levofloxacin	Intravenous	EVERY 48 HOURS	antibiotics	quinolones	26	29	3
11566	Piperacillin-Tazobactam 3.375 Gram/50 Ml Ivpb Extended Infusion	piperacillin-tazobactam	Intravenous	EVERY 8 HOURS	antibiotics	non_carbapanem_beta_lactams	29	37	8
11566	Acyclovir 200 Mg/5 Ml Po Susp	acyclovir	Feeding Tube	3 TIMES DAILY	antivirals		33	35	2
11566	Ganciclovir Ivpb	ganciclovir	Intravenous	EVERY 24 HOURS	antivirals		35	36	1
11566	Ganciclovir Ivpb	ganciclovir	Intravenous	EVERY 24 HOURS	antivirals		35	36	1
11566	Acyclovir 200 Mg/5 Ml Po Susp	acyclovir	Feeding Tube	3 TIMES DAILY	antivirals		36	37	1
11419	Ciprofloxacin In 5 % Dextrose 400 Mg/200 Ml Iv Pgbk	ciprofloxacin	Intravenous	ONCE	antibiotics	quinolones	-74	-73	1
11419	Ciprofloxacin In 5 % Dextrose 400 Mg/200 Ml Iv Pgbk	ciprofloxacin	Intravenous	EVERY 12 HOURS	antibiotics	quinolones	-73	-72	1
11419	Acyclovir 400 Mg Po Tabs	acyclovir	Oral	3 TIMES DAILY	antivirals		-73	-72	1
11419	Ciprofloxacin Hcl (Cipro) 500 Mg Tablet	ciprofloxacin	Oral	2 TIMES DAILY	antibiotics	quinolones	-15	-1	14
11419	Acyclovir (Zovirax) 400 Mg Tablet	acyclovir	Oral	3 TIMES DAILY	antivirals		-15	-7	8
11419	Clotrimazole 10 Mg Mm Troc	clotrimazole	Oral	5 TIMES DAILY	antifungals	other_antifungals	-10	-7	3
11419	Cefepime 2 G/100 Ml Extended Infusion Mini-Bag Plus	cefepime	Intravenous	EVERY 8 HOURS	antibiotics	non_carbapanem_beta_lactams	-5	-2	3
11419	Cefepime 2 G/100 Ml Extended Infusion Mini-Bag Plus	cefepime	Intravenous	EVERY 8 HOURS	antibiotics	non_carbapanem_beta_lactams	-5	-2	3
11419	Acyclovir Ivpb (<700 Mg)	acyclovir	Intravenous	EVERY 8 HOURS	antivirals		0	1	1
11419	Acyclovir Ivpb (<700 Mg)	acyclovir	Intravenous	EVERY 8 HOURS	antivirals		0	1	1
11419	Ceftriaxone 1 Gram/50 Ml Mini-Bag Plus	ceftriaxone	Intravenous	EVERY 24 HOURS	antibiotics	non_carbapanem_beta_lactams	1	6	5
11419	Ceftriaxone 1 Gram/50 Ml Mini-Bag Plus	ceftriaxone	Intravenous	EVERY 24 HOURS	antibiotics	non_carbapanem_beta_lactams	1	6	5
11419	Acyclovir Ivpb (<700 Mg)	acyclovir	Intravenous	3 TIMES DAILY	antivirals		1	4	3
11419	Acyclovir Ivpb (<700 Mg)	acyclovir	Intravenous	3 TIMES DAILY	antivirals		1	4	3
11419	Acyclovir Ivpb (<700 Mg)	acyclovir	Intravenous	EVERY 8 HOURS	antivirals		4	13	9
11419	Acyclovir Ivpb (<700 Mg)	acyclovir	Intravenous	EVERY 8 HOURS	antivirals		4	13	9
11419	Ciprofloxacin Hcl 500 Mg Po Tabs	ciprofloxacin	Oral	2 TIMES DAILY	antibiotics	quinolones	7	8	1
11419	Piperacillin-Tazobactam 3.375 Gram/50 Ml Ivpb Extended Infusion	piperacillin-tazobactam	Intravenous	EVERY 8 HOURS	antibiotics	non_carbapanem_beta_lactams	7	9	2
11419	Vancomycin Per Pharmacy Protocol	vancomycin-IV	Intravenous	PER PHARMACY PROTOCOL	antibiotics	vancomycin	7	9	2
11419	Vancomycin Ivpb (Custom Dose)	vancomycin-IV	Intravenous	EVERY 12 HOURS	antibiotics	vancomycin	8	9	1
11419	Vancomycin Ivpb (Custom Dose)	vancomycin-IV	Intravenous	EVERY 12 HOURS	antibiotics	vancomycin	8	9	1
11419	Rifaximin 200 Mg Po Tabs	rifaximin	Oral	3 TIMES DAILY	other_antibacterials		8	14	6
11419	Caspofungin Ivpb (Custom)	caspofungin	Intravenous	EVERY 24 HOURS	antifungals	echinocandins	8	12	4
11419	Caspofungin Ivpb (Custom)	caspofungin	Intravenous	EVERY 24 HOURS	antifungals	echinocandins	8	12	4
11419	Meropenem 1 G/100 Ml Extended Infusion Mini-Bag Plus	meropenem	Intravenous	EVERY 8 HOURS	antibiotics	carbapanems	9	14	5
11419	Meropenem 1 G/100 Ml Extended Infusion Mini-Bag Plus	meropenem	Intravenous	EVERY 8 HOURS	antibiotics	carbapanems	9	14	5
11419	Clotrimazole 10 Mg Mm Troc	clotrimazole	Oral	5 TIMES DAILY	antifungals	other_antifungals	10	12	2
11419	Caspofungin Ivpb (Custom)	caspofungin	Intravenous	EVERY 24 HOURS	antifungals	echinocandins	12	14	2
11419	Caspofungin Ivpb (Custom)	caspofungin	Intravenous	EVERY 24 HOURS	antifungals	echinocandins	12	14	2
11419	Acyclovir 400 Mg Po Tabs	acyclovir	Oral	3 TIMES DAILY	antivirals		13	16	3
11419	Ciprofloxacin Hcl 500 Mg Po Tabs	ciprofloxacin	Oral	2 TIMES DAILY	antibiotics	quinolones	14	16	2
11419	Fluconazole 200 Mg Po Tabs	fluconazole	Oral	DAILY	antifungals	azoles	15	16	1
11419	Ciprofloxacin 500 Mg/5 Ml Po Sumc	ciprofloxacin	Oral	2 TIMES DAILY	antibiotics	quinolones	16	32	16
11419	Acyclovir Ivpb (<700 Mg)	acyclovir	Intravenous	EVERY 8 HOURS	antivirals		16	19	3
11419	Acyclovir Ivpb (<700 Mg)	acyclovir	Intravenous	EVERY 8 HOURS	antivirals		16	19	3
11419	Meropenem 1 G/100 Ml Extended Infusion Mini-Bag Plus	meropenem	Intravenous	EVERY 8 HOURS	antibiotics	carbapanems	17	25	8
11419	Meropenem 1 G/100 Ml Extended Infusion Mini-Bag Plus	meropenem	Intravenous	EVERY 8 HOURS	antibiotics	carbapanems	17	25	8
11419	Fluconazole In Nacl (Iso-Osm) 400 Mg/200 Ml Iv Pgbk	fluconazole	Intravenous	EVERY 24 HOURS	antifungals	azoles	17	19	2
11419	Fluconazole 200 Mg Po Tabs	fluconazole	Oral	DAILY	antifungals	azoles	20	26	6
11419	Acyclovir 200 Mg/5 Ml Po Susp	acyclovir	Oral	3 TIMES DAILY	antivirals		20	22	2
11419	Acyclovir 400 Mg Po Tabs	acyclovir	Oral	3 TIMES DAILY	antivirals		22	26	4
11419	Voriconazole Ivpb	voriconazole	Intravenous	EVERY 12 HOURS	antifungals	azoles	26	34	8
11419	Voriconazole Ivpb	voriconazole	Intravenous	EVERY 12 HOURS	antifungals	azoles	26	34	8
11419	Acyclovir Ivpb (<700 Mg)	acyclovir	Intravenous	EVERY 8 HOURS	antivirals		26	32	6
11419	Acyclovir Ivpb (<700 Mg)	acyclovir	Intravenous	EVERY 8 HOURS	antivirals		26	32	6
11419	Voriconazole 200 Mg Po Tabs	voriconazole	Oral	2 TIMES DAILY	antifungals	azoles	34	40	6
11419	Acyclovir 400 Mg Po Tabs	acyclovir	Oral	2 TIMES DAILY	antivirals		34	38	4
11419	Acyclovir 400 Mg Po Tabs	acyclovir	Oral	3 TIMES DAILY	antivirals		38	40	2
11419	Vancomycin Ivpb (Custom Dose)	vancomycin-IV	Intravenous	ONCE	antibiotics	vancomycin	41	42	1
11419	Vancomycin Ivpb (Custom Dose)	vancomycin-IV	Intravenous	ONCE	antibiotics	vancomycin	41	42	1
11419	Vancomycin Per Pharmacy Protocol	vancomycin-IV	Intravenous	PER PHARMACY PROTOCOL	antibiotics	vancomycin	41	43	2
11419	Meropenem 1 G/100 Ml Extended Infusion Mini-Bag Plus	meropenem	Intravenous	EVERY 8 HOURS	antibiotics	carbapanems	42	44	2
11419	Meropenem 1 G/100 Ml Extended Infusion Mini-Bag Plus	meropenem	Intravenous	EVERY 8 HOURS	antibiotics	carbapanems	42	44	2
11419	Vancomycin Ivpb (Custom Dose)	vancomycin-IV	Intravenous	EVERY 12 HOURS	antibiotics	vancomycin	42	43	1
11419	Vancomycin Ivpb (Custom Dose)	vancomycin-IV	Intravenous	EVERY 12 HOURS	antibiotics	vancomycin	42	43	1
11419	Voriconazole Ivpb	voriconazole	Intravenous	EVERY 12 HOURS	antifungals	azoles	42	45	3
11419	Voriconazole Ivpb	voriconazole	Intravenous	EVERY 12 HOURS	antifungals	azoles	42	45	3
11419	Acyclovir Ivpb (<700 Mg)	acyclovir	Intravenous	EVERY 12 HOURS	antivirals		42	45	3
11419	Acyclovir Ivpb (<700 Mg)	acyclovir	Intravenous	EVERY 12 HOURS	antivirals		42	45	3
11419	Ertapenem 1 Gram/50 Ml Mini-Bag Plus	ertapenem	Intravenous	EVERY 24 HOURS	antibiotics	carbapanems	44	46	2
11419	Ertapenem 1 Gram/50 Ml Mini-Bag Plus	ertapenem	Intravenous	EVERY 24 HOURS	antibiotics	carbapanems	44	46	2
11419	Meropenem 1 G/100 Ml Extended Infusion Mini-Bag Plus	meropenem	Intravenous	EVERY 12 HOURS	antibiotics	carbapanems	46	47	1
11419	Meropenem 1 G/100 Ml Extended Infusion Mini-Bag Plus	meropenem	Intravenous	EVERY 12 HOURS	antibiotics	carbapanems	46	47	1
11419	Isavuconazole Ivpb	isavuconazole	Intravenous	EVERY 24 HOURS	antifungals	azoles	46	47	1
11419	Isavuconazole Ivpb	isavuconazole	Intravenous	EVERY 24 HOURS	antifungals	azoles	46	47	1
11342	Ciprofloxacin Hcl 500 Mg Po Tabs	ciprofloxacin	Oral	2 TIMES DAILY	antibiotics	quinolones	-8	17	25
11342	Cefepime 2 Gram/100 Ml Mini-Bag Plus	cefepime	Intravenous	EVERY 12 HOURS	antibiotics	non_carbapanem_beta_lactams	0	14	14
11342	Cefepime 2 Gram/100 Ml Mini-Bag Plus	cefepime	Intravenous	EVERY 12 HOURS	antibiotics	non_carbapanem_beta_lactams	0	14	14
11342	Fluconazole 200 Mg Po Tabs	fluconazole	Oral	DAILY	antifungals	azoles	1	19	18
11342	Acyclovir 400 Mg Po Tabs	acyclovir	Oral	3 TIMES DAILY	antivirals		1	19	18
11342	Nystatin 100,000 Unit/Ml Po Susp	nystatin	Oral	4 TIMES DAILY	antifungals	other_antifungals	7	19	12
11342	Fluconazole (Diflucan) 200 Mg Tablet	fluconazole	Oral	DAILY	antifungals	azoles	18	82	64
11342	Acyclovir (Zovirax) 400 Mg Tablet	acyclovir	Oral	3 TIMES DAILY	antivirals		18	82	64
11342	Acyclovir (Zovirax) 400 Mg Tablet	acyclovir	Oral	2 TIMES DAILY	antivirals		52	82	30
11342	Nystatin (Mycostatin) 100,000 Unit/Ml Oral Suspension	nystatin	Oral	4 TIMES DAILY	antifungals	other_antifungals	54	82	28
11342	Ceftriaxone 1 Gram/50 Ml Mini-Bag Plus	ceftriaxone	Intravenous	EVERY 24 HOURS	antibiotics	non_carbapanem_beta_lactams	56	60	4
11342	Ceftriaxone 1 Gram/50 Ml Mini-Bag Plus	ceftriaxone	Intravenous	EVERY 24 HOURS	antibiotics	non_carbapanem_beta_lactams	56	60	4
11342	Ceftriaxone 2 Gram/50 Ml Mini-Bag Plus	ceftriaxone	Intravenous	EVERY 24 HOURS	antibiotics	non_carbapanem_beta_lactams	57	61	4
11342	Ceftriaxone 2 Gram/50 Ml Mini-Bag Plus	ceftriaxone	Intravenous	EVERY 24 HOURS	antibiotics	non_carbapanem_beta_lactams	57	61	4
11342	Ceftriaxone 2 Gram/50 Ml Mini-Bag Plus	ceftriaxone	Intravenous	EVERY 24 HOURS	antibiotics	non_carbapanem_beta_lactams	58	62	4
11342	Ceftriaxone 2 Gram/50 Ml Mini-Bag Plus	ceftriaxone	Intravenous	EVERY 24 HOURS	antibiotics	non_carbapanem_beta_lactams	58	62	4
11342	Ceftriaxone 2 Gram/50 Ml Mini-Bag Plus	ceftriaxone	Intravenous	EVERY 24 HOURS	antibiotics	non_carbapanem_beta_lactams	59	63	4
11342	Ceftriaxone 2 Gram/50 Ml Mini-Bag Plus	ceftriaxone	Intravenous	EVERY 24 HOURS	antibiotics	non_carbapanem_beta_lactams	59	63	4
11342	Ceftriaxone 2 Gram/50 Ml Mini-Bag Plus	ceftriaxone	Intravenous	EVERY 24 HOURS	antibiotics	non_carbapanem_beta_lactams	60	64	4
11342	Ceftriaxone 2 Gram/50 Ml Mini-Bag Plus	ceftriaxone	Intravenous	EVERY 24 HOURS	antibiotics	non_carbapanem_beta_lactams	60	64	4
11342	Dapsone 100 Mg Po Tabs	dapsone	Oral	DAILY	pjp_prophylaxis		73	82	9
11342	Fluconazole In Nacl (Iso-Osm) 200 Mg/100 Ml Iv Pgbk	fluconazole	Intravenous	EVERY 24 HOURS	antifungals	azoles	73	82	9
11342	Acyclovir 400 Mg Po Tabs	acyclovir	Oral	2 TIMES DAILY	antivirals		73	82	9
11342	Nystatin 100,000 Unit/Ml Po Susp	nystatin	Oral	4 TIMES DAILY	antifungals	other_antifungals	75	82	7
11342	Dapsone 100 Mg Po Tabs	dapsone	Oral	DAILY	pjp_prophylaxis		93	94	1
11342	Voriconazole Ivpb	voriconazole	Intravenous	EVERY 12 HOURS	antifungals	azoles	94	95	1
11342	Voriconazole Ivpb	voriconazole	Intravenous	EVERY 12 HOURS	antifungals	azoles	94	95	1
11369	Vancomycin 1,000 Mg	vancomycin-IV	Intravenous	2 TIMES DAILY	antibiotics	vancomycin	-96	-54	42
11369	Clotrimazole 10 Mg Mm Troc	clotrimazole	Oral	5 TIMES DAILY	antifungals	other_antifungals	-96	-91	5
11369	Vancomycin Ivpb (Custom Dose)	vancomycin-IV	Intravenous	EVERY 12 HOURS	antibiotics	vancomycin	-95	-93	2
11369	Vancomycin Ivpb (Custom Dose)	vancomycin-IV	Intravenous	EVERY 12 HOURS	antibiotics	vancomycin	-95	-93	2
11369	Vancomycin 1,000 Mg	vancomycin-IV	Intravenous	EVERY 12 HOURS	antibiotics	vancomycin	-93	-79	14
11369	Vancomycin In D5w 1 Gram/200 Ml Iv Pgbk	vancomycin-IV	Intravenous	EVERY 12 HOURS	antibiotics	vancomycin	-93	-92	1
11369	Vancomycin In D5w 1 Gram/200 Ml Iv Pgbk	vancomycin-IV	Intravenous	EVERY 12 HOURS	antibiotics	vancomycin	-92	-91	1
11369	Cephalexin (Keflex) 500 Mg Capsule	keflex	Not Applicable		antibiotics	non_carbapanem_beta_lactams	-61	-47	14
11369	Ciprofloxacin Hcl (Cipro) 500 Mg Tablet	ciprofloxacin	Oral	2 TIMES DAILY	antibiotics	quinolones	-33	-19	14
11369	Rifampin (Rifadin) 300 Mg Capsule	rifampin	Oral	DAILY	other_antibacterials		-33	-19	14
11369	Ciprofloxacin Hcl 500 Mg Po Tabs	ciprofloxacin	Oral	2 TIMES DAILY	antibiotics	quinolones	-6	10	16
11369	Acyclovir 400 Mg Po Tabs	acyclovir	Oral	3 TIMES DAILY	antivirals		1	12	11
11369	Vancomycin In D5w 1 Gram/200 Ml Iv Pgbk	vancomycin-IV	Intravenous	EVERY 12 HOURS	antibiotics	vancomycin	7	9	2
11369	Vancomycin Per Pharmacy Protocol	vancomycin-IV	Intravenous	PER PHARMACY PROTOCOL	antibiotics	vancomycin	7	11	4
11369	Cefepime 2 G/100 Ml Extended Infusion Mini-Bag Plus	cefepime	Intravenous	EVERY 8 HOURS	antibiotics	non_carbapanem_beta_lactams	8	11	3
11369	Cefepime 2 G/100 Ml Extended Infusion Mini-Bag Plus	cefepime	Intravenous	EVERY 8 HOURS	antibiotics	non_carbapanem_beta_lactams	8	11	3
11369	Vancomycin Ivpb (Custom Dose)	vancomycin-IV	Intravenous	EVERY 12 HOURS	antibiotics	vancomycin	9	10	1
11369	Vancomycin Ivpb (Custom Dose)	vancomycin-IV	Intravenous	EVERY 12 HOURS	antibiotics	vancomycin	9	10	1
11369	Clotrimazole (Mycelex) 10 Mg Troche	clotrimazole	Oral	5 TIMES DAILY	antifungals	other_antifungals	23	42	19
11369	Trimethoprim-Sulfamethoxazole (Bactrim) 80-400 Mg Tabs	bactrim	Oral	DAILY	pjp_prophylaxis		30	57	27
11661	Ciprofloxacin Hcl 500 Mg Po Tabs	ciprofloxacin	Oral	2 TIMES DAILY	antibiotics	quinolones	-6	5	11
11661	Fluconazole In Nacl (Iso-Osm) 200 Mg/100 Ml Iv Pgbk	fluconazole	Intravenous	EVERY 24 HOURS	antifungals	azoles	1	3	2
11661	Acyclovir Ivpb (<700 Mg)	acyclovir	Intravenous	EVERY 12 HOURS	antivirals		1	13	12
11661	Acyclovir Ivpb (<700 Mg)	acyclovir	Intravenous	EVERY 12 HOURS	antivirals		1	13	12
11661	Posaconazole 100 Mg Po Tbec	posaconazole	Oral	DAILY	antifungals	azoles	4	5	1
11661	Clotrimazole 10 Mg Mm Troc	clotrimazole	Oral	5 TIMES DAILY	antifungals	other_antifungals	4	14	10
11661	Ciprofloxacin Hcl 500 Mg Po Tabs	ciprofloxacin	Oral	2 TIMES DAILY	antibiotics	quinolones	5	9	4
11661	Fluconazole 200 Mg Po Tabs	fluconazole	Oral	DAILY	antifungals	azoles	5	9	4
11661	Ciprofloxacin 500 Mg/5 Ml Po Sumc	ciprofloxacin	Oral	2 TIMES DAILY	antibiotics	quinolones	9	11	2
11661	Cefepime 1 G/50 Ml Extended Infusion Minibag Plus	cefepime	Intravenous	EVERY 12 HOURS	antibiotics	non_carbapanem_beta_lactams	9	12	3
11661	Cefepime 1 G/50 Ml Extended Infusion Minibag Plus	cefepime	Intravenous	EVERY 12 HOURS	antibiotics	non_carbapanem_beta_lactams	9	12	3
11661	Fluconazole In Nacl (Iso-Osm) 200 Mg/100 Ml Iv Pgbk	fluconazole	Intravenous	EVERY 24 HOURS	antifungals	azoles	9	13	4
11661	Vancomycin Per Pharmacy Protocol (Inpatient Use Only)	vancomycin-IV	Intravenous	PER PHARMACY PROTOCOL	antibiotics	vancomycin	10	12	2
11661	Vancomycin Ivpb (Custom Dose)	vancomycin-IV	Intravenous	EVERY 12 HOURS	antibiotics	vancomycin	11	12	1
11661	Vancomycin Ivpb (Custom Dose)	vancomycin-IV	Intravenous	EVERY 12 HOURS	antibiotics	vancomycin	11	12	1
11661	Ceftriaxone 2 Gram/50 Ml Minibag Plus	ceftriaxone	Intravenous	EVERY 24 HOURS	antibiotics	non_carbapanem_beta_lactams	12	22	10
11661	Ceftriaxone 2 Gram/50 Ml Minibag Plus	ceftriaxone	Intravenous	EVERY 24 HOURS	antibiotics	non_carbapanem_beta_lactams	12	22	10
11661	Fluconazole 200 Mg Po Tabs	fluconazole	Oral	DAILY	antifungals	azoles	13	22	9
11661	Acyclovir 200 Mg Po Caps	acyclovir	Oral	2 TIMES DAILY	antivirals		13	14	1
11661	Acyclovir 200 Mg Po Caps	acyclovir	Oral	2 TIMES DAILY	antivirals		14	22	8
11661	Levofloxacin 500 Mg Po Tabs	levofloxacin	Oral	EVERY 24 HOURS	antibiotics	quinolones	16	17	1
11661	Fluconazole (Diflucan) 200 Mg Tablet	fluconazole	Oral	DAILY	antifungals	azoles	16	47	31
11661	Acyclovir (Zovirax) 200 Mg Capsule	acyclovir	Oral	2 TIMES DAILY	antivirals		16	98	82
11661	Levofloxacin 500 Mg Po Tabs	levofloxacin	Oral	EVERY 48 HOURS	antibiotics	quinolones	18	22	4
11661	Levofloxacin (Levaquin) 250 Mg Tablet	levofloxacin	Oral	EVERY 48 HOURS	antibiotics	quinolones	19	22	3
11661	Trimethoprim-Sulfamethoxazole (Bactrim) 80-400 Mg Tablet	bactrim	Oral	EVERY M W F	pjp_prophylaxis		19	71	52
11661	Ceftriaxone 2 Gram/50 Ml Minibag Plus	ceftriaxone	Intravenous	EVERY 24 HOURS	antibiotics	non_carbapanem_beta_lactams	23	27	4
11661	Ceftriaxone 2 Gram/50 Ml Minibag Plus	ceftriaxone	Intravenous	EVERY 24 HOURS	antibiotics	non_carbapanem_beta_lactams	23	27	4
11661	Atovaquone (Mepron) 750 Mg/5 Ml Oral Suspension	atovaquone	Oral	DAILY	pjp_prophylaxis		37	78	41
11661	Posaconazole (Noxafil) 100 Mg Enteric Coated Tablet	posaconazole	Oral	DAILY	antifungals	azoles	40	98	58
11320	Levofloxacin (Levaquin) 500 Mg Tablet	levofloxacin	Oral	DAILY	antibiotics	quinolones	-78	-75	3
11320	Fluconazole (Diflucan) 100 Mg Tablet	fluconazole	Oral	DAILY	antifungals	azoles	-78	-75	3
11320	Acyclovir (Zovirax) 400 Mg Tablet	acyclovir	Oral	EVERY 4 HOURS	antivirals		-78	-75	3
11320	Levofloxacin (Levaquin) 500 Mg Tablet	levofloxacin	Not Applicable		antibiotics	quinolones	-75	-62	13
11320	Fluconazole (Diflucan) 100 Mg Tablet	fluconazole	Not Applicable		antifungals	azoles	-75	-42	33
11320	Acyclovir (Zovirax) 400 Mg Tablet	acyclovir	Not Applicable		antivirals		-75	-62	13
11320	Levofloxacin (Levaquin) 500 Mg Tablet	levofloxacin	Oral	DAILY	antibiotics	quinolones	-42	-32	10
11320	Fluconazole (Diflucan) 100 Mg Tablet	fluconazole	Oral	DAILY	antifungals	azoles	-42	-32	10
11320	Acyclovir (Zovirax) 400 Mg Tablet	acyclovir	Oral	2 TIMES DAILY	antivirals		-42	-32	10
11320	Ciprofloxacin Hcl (Cipro) 500 Mg Tablet	ciprofloxacin	Oral	2 TIMES DAILY	antibiotics	quinolones	-15	-1	14
11320	Ciprofloxacin Hcl 500 Mg Po Tabs	ciprofloxacin	Oral	2 TIMES DAILY	antibiotics	quinolones	-3	1	4
11320	Ciprofloxacin 500 Mg/5 Ml Po Sumc	ciprofloxacin	Oral	2 TIMES DAILY	antibiotics	quinolones	1	18	17
11320	Fluconazole In Nacl (Iso-Osm) 400 Mg/200 Ml Iv Pgbk	fluconazole	Intravenous	DAILY	antifungals	azoles	1	6	5
11320	Acyclovir Ivpb (<700 Mg)	acyclovir	Intravenous	EVERY 8 HOURS	antivirals		1	17	16
11320	Acyclovir Ivpb (<700 Mg)	acyclovir	Intravenous	EVERY 8 HOURS	antivirals		1	17	16
11320	Cefepime 2 Gram/100 Ml Mini-Bag Plus	cefepime	Intravenous	EVERY 8 HOURS	antibiotics	non_carbapanem_beta_lactams	4	8	4
11320	Cefepime 2 Gram/100 Ml Mini-Bag Plus	cefepime	Intravenous	EVERY 8 HOURS	antibiotics	non_carbapanem_beta_lactams	4	8	4
11320	Vancomycin 1 Gram/100 Ml Central Line Mini-Bag Plus	vancomycin-IV	Intravenous	EVERY 12 HOURS	antibiotics	vancomycin	5	6	1
11320	Vancomycin 1 Gram/100 Ml Central Line Mini-Bag Plus	vancomycin-IV	Intravenous	EVERY 12 HOURS	antibiotics	vancomycin	5	6	1
11320	Vancomycin In D5w 1 Gram/200 Ml Iv Pgbk	vancomycin-IV	Intravenous	EVERY 8 HOURS	antibiotics	vancomycin	6	8	2
11320	Voriconazole Ivpb	voriconazole	Intravenous	EVERY 12 HOURS	antifungals	azoles	6	18	12
11320	Voriconazole Ivpb	voriconazole	Intravenous	EVERY 12 HOURS	antifungals	azoles	6	18	12
11320	Piperacillin-Tazobactam 3.375 Gram/50 Ml Ivpb Extended Infusion	piperacillin-tazobactam	Intravenous	3 TIMES DAILY	antibiotics	non_carbapanem_beta_lactams	8	15	7
11320	Vancomycin Ivpb (Custom Dose)	vancomycin-IV	Intravenous	EVERY 8 HOURS	antibiotics	vancomycin	9	10	1
11320	Vancomycin Ivpb (Custom Dose)	vancomycin-IV	Intravenous	EVERY 8 HOURS	antibiotics	vancomycin	9	10	1
11320	Vancomycin Ivpb (Custom Dose)	vancomycin-IV	Intravenous	EVERY 8 HOURS	antibiotics	vancomycin	10	18	8
11320	Vancomycin Ivpb (Custom Dose)	vancomycin-IV	Intravenous	EVERY 8 HOURS	antibiotics	vancomycin	10	18	8
11320	Ampicillin 2 Gram/100 Ml Mini-Bag Plus	ampicillin	Intravenous	EVERY 4 HOURS	antibiotics	non_carbapanem_beta_lactams	15	17	2
11320	Ampicillin 2 Gram/100 Ml Mini-Bag Plus	ampicillin	Intravenous	EVERY 4 HOURS	antibiotics	non_carbapanem_beta_lactams	15	17	2
11320	Meropenem Custom Ivpb - Ns	meropenem	Intravenous	EVERY 8 HOURS	antibiotics	carbapanems	15	23	8
11320	Meropenem Custom Ivpb - Ns	meropenem	Intravenous	EVERY 8 HOURS	antibiotics	carbapanems	15	23	8
11320	Foscarnet Ivpb Periph Admin	foscarnet	Intravenous	EVERY 12 HOURS	antivirals		15	29	14
11320	Foscarnet Ivpb Periph Admin	foscarnet	Intravenous	EVERY 12 HOURS	antivirals		15	29	14
11320	Fluconazole 40 Mg/Ml Po Susr	fluconazole	Oral	DAILY	antifungals	azoles	18	21	3
11320	Vancomycin Ivpb (Custom Dose)	vancomycin-IV	Intravenous	EVERY 12 HOURS	antibiotics	vancomycin	19	20	1
11320	Vancomycin Ivpb (Custom Dose)	vancomycin-IV	Intravenous	EVERY 12 HOURS	antibiotics	vancomycin	19	20	1
11320	Vancomycin In D5w 1 Gram/200 Ml Iv Pgbk	vancomycin-IV	Intravenous	EVERY 12 HOURS	antibiotics	vancomycin	22	23	1
11320	Voriconazole Ivpb	voriconazole	Intravenous	EVERY 12 HOURS	antifungals	azoles	22	28	6
11320	Voriconazole Ivpb	voriconazole	Intravenous	EVERY 12 HOURS	antifungals	azoles	22	28	6
11320	Vancomycin In D5w 1 Gram/200 Ml Iv Pgbk	vancomycin-IV	Intravenous	EVERY 8 HOURS	antibiotics	vancomycin	23	25	2
11320	Voriconazole (Vfend) 200 Mg Tablet	voriconazole	Oral	EVERY 12 HOURS	antifungals	azoles	28	98	70
11320	Voriconazole 200 Mg Po Tabs	voriconazole	Oral	EVERY 12 HOURS	antifungals	azoles	28	52	24
11320	Valganciclovir (Valcyte) 450 Mg Tablet	ganciclovir	Oral	2 TIMES DAILY	antivirals		28	52	24
11320	Valganciclovir (Valcyte) 450 Mg Tablet	valganciclovir	Oral	2 TIMES DAILY	antivirals		28	52	24
11320	Valganciclovir 450 Mg Po Tabs	ganciclovir	Oral	2 TIMES DAILY	antivirals		29	35	6
11320	Valganciclovir 450 Mg Po Tabs	valganciclovir	Oral	2 TIMES DAILY	antivirals		29	35	6
11320	Valganciclovir 450 Mg Po Tabs	ganciclovir	Oral	DAILY	antivirals		37	52	15
11320	Valganciclovir 450 Mg Po Tabs	valganciclovir	Oral	DAILY	antivirals		37	52	15
11320	Ciprofloxacin Hcl 500 Mg Po Tabs	ciprofloxacin	Oral	2 TIMES DAILY	antibiotics	quinolones	40	44	4
11320	Valganciclovir (Valcyte) 450 Mg Tablet	ganciclovir	Oral	DAILY	antivirals		52	69	17
11320	Valganciclovir (Valcyte) 450 Mg Tablet	valganciclovir	Oral	DAILY	antivirals		52	69	17
11839	Ciprofloxacin Hcl 500 Mg Po Tabs	ciprofloxacin	Oral	2 TIMES DAILY	antibiotics	quinolones	-8	7	15
11839	Posaconazole 100 Mg Po Tbec	posaconazole	Oral	EVERY MORNING WITH BREAKFAST	antifungals	azoles	-6	6	12
11839	Acyclovir 400 Mg Po Tabs	acyclovir	Oral	3 TIMES DAILY	antivirals		1	15	14
11839	Cefepime 2 G/50 Ml Extended Infusion Minibag Plus	cefepime	Intravenous	EVERY 8 HOURS	antibiotics	non_carbapanem_beta_lactams	7	15	8
11839	Cefepime 2 G/50 Ml Extended Infusion Minibag Plus	cefepime	Intravenous	EVERY 8 HOURS	antibiotics	non_carbapanem_beta_lactams	7	15	8
11839	Posaconazole 100 Mg Po Tbec	posaconazole	Oral	EVERY MORNING WITH BREAKFAST	antifungals	azoles	7	15	8
11839	Ciprofloxacin Hcl (Cipro) 500 Mg Tablet	ciprofloxacin	Oral	2 TIMES DAILY	antibiotics	quinolones	15	18	3
11383	Ciprofloxacin Hcl 500 Mg Po Tabs	ciprofloxacin	Oral	2 TIMES DAILY	antibiotics	quinolones	-8	1	9
11383	Vancomycin Per Pharmacy Protocol	vancomycin-IV	Intravenous	PER PHARMACY PROTOCOL	antibiotics	vancomycin	-2	1	3
11383	Vancomycin Ivpb (Custom Dose)	vancomycin-IV	Intravenous	EVERY 12 HOURS	antibiotics	vancomycin	-2	0	2
11383	Vancomycin Ivpb (Custom Dose)	vancomycin-IV	Intravenous	EVERY 12 HOURS	antibiotics	vancomycin	-2	0	2
11383	Cefepime 2 Gram/100 Ml Mini-Bag Plus	cefepime	Intravenous	EVERY 8 HOURS	antibiotics	non_carbapanem_beta_lactams	-1	2	3
11383	Cefepime 2 Gram/100 Ml Mini-Bag Plus	cefepime	Intravenous	EVERY 8 HOURS	antibiotics	non_carbapanem_beta_lactams	-1	2	3
11383	Nystatin 100,000 Unit/Ml Po Susp	nystatin	Oral	4 TIMES DAILY	antifungals	other_antifungals	0	2	2
11383	Levofloxacin 500 Mg Po Tabs	levofloxacin	Oral	EVERY 24 HOURS	antibiotics	quinolones	1	14	13
11383	Vancomycin Ivpb (Custom Dose)	vancomycin-IV	Intravenous	EVERY 12 HOURS	antibiotics	vancomycin	1	8	7
11383	Vancomycin Ivpb (Custom Dose)	vancomycin-IV	Intravenous	EVERY 12 HOURS	antibiotics	vancomycin	1	8	7
11383	Fluconazole 200 Mg Po Tabs	fluconazole	Oral	DAILY	antifungals	azoles	1	16	15
11383	Acyclovir 400 Mg Po Tabs	acyclovir	Oral	3 TIMES DAILY	antivirals		1	16	15
11383	Clotrimazole 10 Mg Mm Troc	clotrimazole	Oral	5 TIMES DAILY	antifungals	other_antifungals	2	16	14
11383	Cefepime 2 Gram/100 Ml Mini-Bag Plus	cefepime	Intravenous	EVERY 8 HOURS	antibiotics	non_carbapanem_beta_lactams	3	10	7
11383	Cefepime 2 Gram/100 Ml Mini-Bag Plus	cefepime	Intravenous	EVERY 8 HOURS	antibiotics	non_carbapanem_beta_lactams	3	10	7
11383	Vancomycin Per Pharmacy Protocol	vancomycin-IV	Intravenous	PER PHARMACY PROTOCOL	antibiotics	vancomycin	5	8	3
11383	Vancomycin In D5w 1 Gram/200 Ml Iv Pgbk	vancomycin-IV	Intravenous	EVERY 12 HOURS	antibiotics	vancomycin	10	12	2
11383	Vancomycin Per Pharmacy Protocol	vancomycin-IV	Intravenous	PER PHARMACY PROTOCOL	antibiotics	vancomycin	10	14	4
11383	Meropenem 2 G/100 Ml Extended Infusion Ivpb	meropenem	Intravenous	EVERY 8 HOURS	antibiotics	carbapanems	11	15	4
11383	Meropenem 2 G/100 Ml Extended Infusion Ivpb	meropenem	Intravenous	EVERY 8 HOURS	antibiotics	carbapanems	11	15	4
11383	Fluconazole (Diflucan) 200 Mg Tablet	fluconazole	Oral	DAILY	antifungals	azoles	11	33	22
11383	Vancomycin In D5w 1 Gram/200 Ml Iv Pgbk	vancomycin-IV	Intravenous	EVERY 8 HOURS	antibiotics	vancomycin	12	14	2
11383	Voriconazole (Vfend) 200 Mg Tablet	voriconazole	Oral	2 TIMES DAILY	antifungals	azoles	15	64	49
11383	Azithromycin (Zithromax Z-Pak) 250 Mg Tabs Unit-Dose Pack	azithromycin	Oral	AS DIRECTED	other_antibacterials		41	45	4
11383	Clotrimazole (Mycelex) 10 Mg Troche	clotrimazole	Oral	5 TIMES DAILY	antifungals	other_antifungals	43	61	18
11383	Levofloxacin (Levaquin) 750 Mg Tablet	levofloxacin	Oral	DAILY	antibiotics	quinolones	54	65	11
11383	Clotrimazole (Mycelex) 10 Mg Troche	clotrimazole	Oral	5 TIMES DAILY	antifungals	other_antifungals	61	75	14
11383	Levofloxacin (Levaquin) 750 Mg Tablet	levofloxacin	Oral	DAILY	antibiotics	quinolones	65	79	14
11383	Azithromycin (Zithromax) 250 Mg Tablet	azithromycin	Not Applicable		other_antibacterials		93	98	5
11303	Ciprofloxacin Hcl (Cipro) 500 Mg Tablet	ciprofloxacin	Oral	2 TIMES DAILY	antibiotics	quinolones	-45	11	56
11303	Rifampin (Rifadin) 300 Mg Capsule	rifampin	Oral	DAILY	other_antibacterials		-45	11	56
11303	Ciprofloxacin Hcl 500 Mg Po Tabs	ciprofloxacin	Oral	2 TIMES DAILY	antibiotics	quinolones	-6	10	16
11303	Nystatin 100,000 Unit/Ml Po Susp	nystatin	Oral	4 TIMES DAILY	antifungals	other_antifungals	0	11	11
11303	Acyclovir 400 Mg Po Tabs	acyclovir	Oral	3 TIMES DAILY	antivirals		1	11	10
11303	Cefepime 2 Gram/100 Ml Mini-Bag Plus	cefepime	Intravenous	EVERY 8 HOURS	antibiotics	non_carbapanem_beta_lactams	7	10	3
11303	Cefepime 2 Gram/100 Ml Mini-Bag Plus	cefepime	Intravenous	EVERY 8 HOURS	antibiotics	non_carbapanem_beta_lactams	7	10	3
11303	Vancomycin In D5w 1 Gram/200 Ml Iv Pgbk	vancomycin-IV	Intravenous	EVERY 12 HOURS	antibiotics	vancomycin	7	10	3
11303	Acyclovir (Zovirax) 400 Mg Tablet	acyclovir	Oral	3 TIMES DAILY	antivirals		10	11	1
11303	Trimethoprim-Sulfamethoxazole (Bactrim) 80-400 Mg Tablet	bactrim	Oral	DAILY	pjp_prophylaxis		30	60	30
11344	Ciprofloxacin Hcl 500 Mg Po Tabs	ciprofloxacin	Oral	2 TIMES DAILY	antibiotics	quinolones	-8	5	13
11344	Voriconazole 200 Mg Po Tabs	voriconazole	Oral	EVERY 12 HOURS	antifungals	azoles	1	2	1
11344	Acyclovir Ivpb (<700 Mg)	acyclovir	Intravenous	EVERY 8 HOURS	antivirals		1	6	5
11344	Acyclovir Ivpb (<700 Mg)	acyclovir	Intravenous	EVERY 8 HOURS	antivirals		1	6	5
11344	Voriconazole 200 Mg Po Tabs	voriconazole	Oral	EVERY 12 HOURS	antifungals	azoles	2	25	23
11344	Piperacillin-Tazobactam 3.375 Gram/50 Ml Ivpb Extended Infusion	piperacillin-tazobactam	Intravenous	3 TIMES DAILY	antibiotics	non_carbapanem_beta_lactams	5	22	17
11344	Acyclovir Ivpb (<700 Mg)	acyclovir	Intravenous	EVERY 8 HOURS	antivirals		6	22	16
11344	Acyclovir Ivpb (<700 Mg)	acyclovir	Intravenous	EVERY 8 HOURS	antivirals		6	22	16
11344	Ciprofloxacin Hcl 500 Mg Po Tabs	ciprofloxacin	Oral	2 TIMES DAILY	antibiotics	quinolones	12	22	10
11344	Voriconazole (Vfend) 200 Mg Tablet	voriconazole	Oral	EVERY 12 HOURS	antifungals	azoles	22	93	71
11344	Acyclovir 400 Mg Po Tabs	acyclovir	Oral	3 TIMES DAILY	antivirals		22	25	3
11344	Trimethoprim-Sulfamethoxazole (Bactrim) 80-400 Mg Tablet	bactrim	Oral	DAILY	pjp_prophylaxis		42	92	50
11344	Valganciclovir (Valcyte) 450 Mg Tablet	ganciclovir	Oral	2 TIMES DAILY	antivirals		68	92	24
11344	Valganciclovir (Valcyte) 450 Mg Tablet	ganciclovir	Oral	2 TIMES DAILY	antivirals		68	71	3
11344	Valganciclovir (Valcyte) 450 Mg Tablet	valganciclovir	Oral	2 TIMES DAILY	antivirals		68	92	24
11344	Valganciclovir (Valcyte) 450 Mg Tablet	valganciclovir	Oral	2 TIMES DAILY	antivirals		68	71	3
11605	Atovaquone (Mepron) 750 Mg/5 Ml Oral Suspension	atovaquone	Oral	DAILY	pjp_prophylaxis		-64	21	85
11605	Atovaquone (Mepron) 750 Mg/5 Ml Oral Suspension	atovaquone	Not Applicable		pjp_prophylaxis		-63	-35	28
11605	Acyclovir 400 Mg Po Tabs	acyclovir	Oral	3 TIMES DAILY	antivirals		-43	1	44
11605	Atovaquone 750 Mg/5 Ml Po Susp	atovaquone	Oral	EVERY BEDTIME	pjp_prophylaxis		-42	21	63
11605	Clotrimazole 10 Mg Mm Troc	clotrimazole	Oral	5 TIMES DAILY	antifungals	other_antifungals	-42	-28	14
11605	Vancomycin In Dextrose 5 % 1 Gram/200 Ml Iv Pgbk	vancomycin-IV	Intravenous	EVERY 12 HOURS	antibiotics	vancomycin	-32	-28	4
11605	Vancomycin Per Pharmacy Protocol (Inpatient Use Only)	vancomycin-IV	Intravenous	PER PHARMACY PROTOCOL	antibiotics	vancomycin	-32	-28	4
11605	Piperacillin-Tazobactam 3.375 Gram/50 Ml Ivpb Extended Infusion	piperacillin-tazobactam	Intravenous	EVERY 8 HOURS	antibiotics	non_carbapanem_beta_lactams	-31	-28	3
11605	Meropenem 1 G/100 Ml Extended Infusion Minibag Plus	meropenem	Intravenous	EVERY 8 HOURS	antibiotics	carbapanems	-28	-27	1
11605	Meropenem 1 G/100 Ml Extended Infusion Minibag Plus	meropenem	Intravenous	EVERY 8 HOURS	antibiotics	carbapanems	-28	-27	1
11605	Linezolid 600 Mg/300 Ml Iv Solp	linezolid	Intravenous	EVERY 12 HOURS	other_antibacterials		-28	-27	1
11605	Meropenem 2 G/100 Ml Extended Infusion Ivpb	meropenem	Intravenous	EVERY 8 HOURS	antibiotics	carbapanems	-27	-21	6
11605	Meropenem 2 G/100 Ml Extended Infusion Ivpb	meropenem	Intravenous	EVERY 8 HOURS	antibiotics	carbapanems	-27	-21	6
11605	Linezolid 600 Mg Po Tabs	linezolid	Oral	EVERY 12 HOURS	other_antibacterials		-27	-22	5
11605	Daptomycin Ivpb	daptomycin	Intravenous	EVERY 24 HOURS	other_antibacterials		-22	-11	11
11605	Daptomycin Ivpb	daptomycin	Intravenous	EVERY 24 HOURS	other_antibacterials		-22	-11	11
11605	Linezolid (Zyvox) 600 Mg Tablet	linezolid	Oral	EVERY 12 HOURS	other_antibacterials		-22	21	43
11605	Meropenem 1 G/100 Ml Extended Infusion Minibag Plus	meropenem	Intravenous	EVERY 8 HOURS	antibiotics	carbapanems	-21	-11	10
11605	Meropenem 1 G/100 Ml Extended Infusion Minibag Plus	meropenem	Intravenous	EVERY 8 HOURS	antibiotics	carbapanems	-21	-11	10
11605	Ciprofloxacin In 5 % Dextrose 400 Mg/200 Ml Iv Pgbk	ciprofloxacin	Intravenous	EVERY 12 HOURS	antibiotics	quinolones	-11	-8	3
11605	Daptomycin Ivpb	daptomycin	Intravenous	EVERY 24 HOURS	other_antibacterials		-9	20	29
11605	Daptomycin Ivpb	daptomycin	Intravenous	EVERY 24 HOURS	other_antibacterials		-9	20	29
11605	Meropenem 1 G/100 Ml Extended Infusion Minibag Plus	meropenem	Intravenous	EVERY 8 HOURS	antibiotics	carbapanems	-8	20	28
11605	Meropenem 1 G/100 Ml Extended Infusion Minibag Plus	meropenem	Intravenous	EVERY 8 HOURS	antibiotics	carbapanems	-8	20	28
11605	Acyclovir Ivpb (<700 Mg)	acyclovir	Intravenous	EVERY 8 HOURS	antivirals		1	6	5
11605	Acyclovir Ivpb (<700 Mg)	acyclovir	Intravenous	EVERY 8 HOURS	antivirals		1	6	5
11605	Acyclovir 400 Mg Po Tabs	acyclovir	Oral	3 TIMES DAILY	antivirals		6	21	15
11605	Acyclovir (Zovirax) 400 Mg Tablet	acyclovir	Oral	3 TIMES DAILY	antivirals		21	73	52
11605	Clotrimazole (Mycelex) 10 Mg Troche	clotrimazole	Oral	5 TIMES DAILY	antifungals	other_antifungals	35	73	38
11605	Valganciclovir (Valcyte) 450 Mg Tablet	ganciclovir	Oral	2 TIMES DAILY	antivirals		64	75	11
11605	Valganciclovir (Valcyte) 450 Mg Tablet	valganciclovir	Oral	2 TIMES DAILY	antivirals		64	75	11
11605	Bmt Home Rx Foscarnet Iv Home Infusion	foscarnet	Intravenous	DAILY	antivirals		70	77	7
11605	Ceftriaxone 2 Gram/20 Ml Iv Push	ceftriaxone	Intravenous	EVERY 24 HOURS	antibiotics	non_carbapanem_beta_lactams	72	76	4
11605	Ceftriaxone 2 Gram/20 Ml Iv Push	ceftriaxone	Intravenous	EVERY 24 HOURS	antibiotics	non_carbapanem_beta_lactams	72	76	4
11605	Bmt Home Rx Foscarnet Iv Home Infusion	foscarnet	Intravenous	DAILY	antivirals		72	77	5
11605	Ciprofloxacin Hcl (Cipro) 500 Mg Tablet	ciprofloxacin	Oral	2 TIMES DAILY	antibiotics	quinolones	73	80	7
11605	Ciprofloxacin Hcl (Cipro) 500 Mg Tablet	ciprofloxacin	Oral	2 TIMES DAILY	antibiotics	quinolones	73	75	2
11605	Bmt Home Rx Foscarnet Iv Home Infusion	foscarnet	Intravenous	DAILY	antivirals		76	77	1
11605	Bmt Home Rx Foscarnet Iv Home Infusion	foscarnet	Intravenous	DAILY	antivirals		77	80	3
11605	Valganciclovir (Valcyte) 450 Mg Tabs	ganciclovir	Oral	DAILY	antivirals		80	96	16
11605	Valganciclovir (Valcyte) 450 Mg Tabs	valganciclovir	Oral	DAILY	antivirals		80	96	16
11605	Ciprofloxacin Hcl (Cipro) 500 Mg Tablet	ciprofloxacin	Oral	2 TIMES DAILY	antibiotics	quinolones	82	89	7
11605	Bmt Home Rx Foscarnet Iv Home Infusion	foscarnet	Intravenous	DAILY	antivirals		86	90	4
11605	Bmt Home Rx Foscarnet Iv Home Infusion	foscarnet	Intravenous	DAILY	antivirals		88	90	2
11671	Anidulafungin Ivpb (Shc Nf)	anidulafungin	Intravenous	EVERY 24 HOURS	antifungals	echinocandins	-87	-86	1
11671	Anidulafungin Ivpb (Shc Nf)	anidulafungin	Intravenous	EVERY 24 HOURS	antifungals	echinocandins	-87	-86	1
11671	Ciprofloxacin Hcl (Cipro) 500 Mg Tablet	ciprofloxacin	Oral	2 TIMES DAILY	antibiotics	quinolones	-23	-9	14
11671	Anidulafungin Ivpb (Shc Nf)	anidulafungin	Intravenous	EVERY 24 HOURS	antifungals	echinocandins	-11	-9	2
11671	Anidulafungin Ivpb (Shc Nf)	anidulafungin	Intravenous	EVERY 24 HOURS	antifungals	echinocandins	-11	-9	2
11671	Trimethoprim-Sulfamethoxazole (Bactrim) 80-400 Mg Tablet	bactrim	Oral	DAILY	pjp_prophylaxis		-10	42	52
11671	Anidulafungin (Eraxis,Water Diluent,) 100 Mg Solr	anidulafungin	Intravenous	DAILY	antifungals	echinocandins	-8	63	71
11671	Anidulafungin Ivpb (Shc Nf)	anidulafungin	Intravenous	EVERY 24 HOURS	antifungals	echinocandins	-8	-4	4
11671	Anidulafungin Ivpb (Shc Nf)	anidulafungin	Intravenous	EVERY 24 HOURS	antifungals	echinocandins	-8	-4	4
11671	Anidulafungin Ivpb (Shc Nf)	anidulafungin	Intravenous	EVERY 24 HOURS	antifungals	echinocandins	-7	-3	4
11671	Anidulafungin Ivpb (Shc Nf)	anidulafungin	Intravenous	EVERY 24 HOURS	antifungals	echinocandins	-7	-3	4
11671	Anidulafungin Ivpb (Shc Nf)	anidulafungin	Intravenous	EVERY 24 HOURS	antifungals	echinocandins	6	10	4
11671	Anidulafungin Ivpb (Shc Nf)	anidulafungin	Intravenous	EVERY 24 HOURS	antifungals	echinocandins	6	10	4
11671	Anidulafungin Ivpb (Shc Nf)	anidulafungin	Intravenous	EVERY 24 HOURS	antifungals	echinocandins	9	13	4
11671	Anidulafungin Ivpb (Shc Nf)	anidulafungin	Intravenous	EVERY 24 HOURS	antifungals	echinocandins	9	13	4
11671	Ciprofloxacin Hcl (Cipro) 500 Mg Tablet	ciprofloxacin	Oral	2 TIMES DAILY	antibiotics	quinolones	10	19	9
11671	Anidulafungin Ivpb (Shc Nf)	anidulafungin	Intravenous	EVERY 24 HOURS	antifungals	echinocandins	10	14	4
11671	Anidulafungin Ivpb (Shc Nf)	anidulafungin	Intravenous	EVERY 24 HOURS	antifungals	echinocandins	10	14	4
11671	Ciprofloxacin Hcl 500 Mg Po Tabs	ciprofloxacin	Oral	2 TIMES DAILY	antibiotics	quinolones	12	15	3
11671	Anidulafungin Ivpb (Shc Nf)	anidulafungin	Intravenous	EVERY 24 HOURS	antifungals	echinocandins	12	14	2
11671	Anidulafungin Ivpb (Shc Nf)	anidulafungin	Intravenous	EVERY 24 HOURS	antifungals	echinocandins	12	14	2
11671	Piperacillin-Tazobactam 3.375 Gram/50 Ml Ivpb Extended Infusion	piperacillin-tazobactam	Intravenous	EVERY 8 HOURS	antibiotics	non_carbapanem_beta_lactams	13	16	3
11671	Anidulafungin Ivpb (Shc Nf)	anidulafungin	Intravenous	EVERY 24 HOURS	antifungals	echinocandins	13	19	6
11671	Anidulafungin Ivpb (Shc Nf)	anidulafungin	Intravenous	EVERY 24 HOURS	antifungals	echinocandins	13	19	6
11671	Acyclovir 400 Mg Po Tabs	acyclovir	Oral	3 TIMES DAILY	antivirals		13	19	6
11671	Piperacillin-Tazobactam 3.375 Gram/50 Ml Ivpb Extended Infusion	piperacillin-tazobactam	Intravenous	EVERY 8 HOURS	antibiotics	non_carbapanem_beta_lactams	17	19	2
11671	Anidulafungin Ivpb (Shc Nf)	anidulafungin	Intravenous	EVERY 24 HOURS	antifungals	echinocandins	20	24	4
11671	Anidulafungin Ivpb (Shc Nf)	anidulafungin	Intravenous	EVERY 24 HOURS	antifungals	echinocandins	20	24	4
11671	Anidulafungin Ivpb (Shc Nf)	anidulafungin	Intravenous	EVERY 24 HOURS	antifungals	echinocandins	21	24	3
11671	Anidulafungin Ivpb (Shc Nf)	anidulafungin	Intravenous	EVERY 24 HOURS	antifungals	echinocandins	21	24	3
11671	Anidulafungin Ivpb (Shc Nf)	anidulafungin	Intravenous	EVERY 24 HOURS	antifungals	echinocandins	23	24	1
11671	Anidulafungin Ivpb (Shc Nf)	anidulafungin	Intravenous	EVERY 24 HOURS	antifungals	echinocandins	23	24	1
11671	Anidulafungin Ivpb (Shc Nf)	anidulafungin	Intravenous	EVERY 24 HOURS	antifungals	echinocandins	43	47	4
11671	Anidulafungin Ivpb (Shc Nf)	anidulafungin	Intravenous	EVERY 24 HOURS	antifungals	echinocandins	43	47	4
11671	Anidulafungin Ivpb (Shc Nf)	anidulafungin	Intravenous	EVERY 24 HOURS	antifungals	echinocandins	45	49	4
11671	Anidulafungin Ivpb (Shc Nf)	anidulafungin	Intravenous	EVERY 24 HOURS	antifungals	echinocandins	45	49	4
11671	Anidulafungin Ivpb (Shc Nf)	anidulafungin	Intravenous	EVERY 24 HOURS	antifungals	echinocandins	47	51	4
11671	Anidulafungin Ivpb (Shc Nf)	anidulafungin	Intravenous	EVERY 24 HOURS	antifungals	echinocandins	47	51	4
11671	Anidulafungin Ivpb (Shc Nf)	anidulafungin	Intravenous	EVERY 24 HOURS	antifungals	echinocandins	48	52	4
11671	Anidulafungin Ivpb (Shc Nf)	anidulafungin	Intravenous	EVERY 24 HOURS	antifungals	echinocandins	48	52	4
11671	Anidulafungin Ivpb (Shc Nf)	anidulafungin	Intravenous	EVERY 24 HOURS	antifungals	echinocandins	50	54	4
11671	Anidulafungin Ivpb (Shc Nf)	anidulafungin	Intravenous	EVERY 24 HOURS	antifungals	echinocandins	50	54	4
11671	Anidulafungin Ivpb (Shc Nf)	anidulafungin	Intravenous	EVERY 24 HOURS	antifungals	echinocandins	51	55	4
11671	Anidulafungin Ivpb (Shc Nf)	anidulafungin	Intravenous	EVERY 24 HOURS	antifungals	echinocandins	51	55	4
11671	Anidulafungin Ivpb (Shc Nf)	anidulafungin	Intravenous	EVERY 24 HOURS	antifungals	echinocandins	52	56	4
11671	Anidulafungin Ivpb (Shc Nf)	anidulafungin	Intravenous	EVERY 24 HOURS	antifungals	echinocandins	52	56	4
11671	Anidulafungin Ivpb (Shc Nf)	anidulafungin	Intravenous	EVERY 24 HOURS	antifungals	echinocandins	53	57	4
11671	Anidulafungin Ivpb (Shc Nf)	anidulafungin	Intravenous	EVERY 24 HOURS	antifungals	echinocandins	53	57	4
11671	Anidulafungin Ivpb (Shc Nf)	anidulafungin	Intravenous	EVERY 24 HOURS	antifungals	echinocandins	54	58	4
11671	Anidulafungin Ivpb (Shc Nf)	anidulafungin	Intravenous	EVERY 24 HOURS	antifungals	echinocandins	54	58	4
11671	Anidulafungin Ivpb (Shc Nf)	anidulafungin	Intravenous	EVERY 24 HOURS	antifungals	echinocandins	56	60	4
11671	Anidulafungin Ivpb (Shc Nf)	anidulafungin	Intravenous	EVERY 24 HOURS	antifungals	echinocandins	56	60	4
11671	Anidulafungin Ivpb (Shc Nf)	anidulafungin	Intravenous	EVERY 24 HOURS	antifungals	echinocandins	58	62	4
11671	Anidulafungin Ivpb (Shc Nf)	anidulafungin	Intravenous	EVERY 24 HOURS	antifungals	echinocandins	58	62	4
11671	Anidulafungin Ivpb (Shc Nf)	anidulafungin	Intravenous	EVERY 24 HOURS	antifungals	echinocandins	59	63	4
11671	Anidulafungin Ivpb (Shc Nf)	anidulafungin	Intravenous	EVERY 24 HOURS	antifungals	echinocandins	59	63	4
11587	Ciprofloxacin Hcl 500 Mg Po Tabs	ciprofloxacin	Oral	2 TIMES DAILY	antibiotics	quinolones	-8	14	22
11587	Fluconazole In Nacl (Iso-Osm) 400 Mg/200 Ml Iv Pgbk	fluconazole	Intravenous	EVERY 24 HOURS	antifungals	azoles	1	9	8
11587	Acyclovir Ivpb (<700 Mg)	acyclovir	Intravenous	EVERY 8 HOURS	antivirals		1	14	13
11587	Acyclovir Ivpb (<700 Mg)	acyclovir	Intravenous	EVERY 8 HOURS	antivirals		1	14	13
11587	Piperacillin-Tazobactam 3.375 Gram/50 Ml Ivpb Extended Infusion	piperacillin-tazobactam	Intravenous	EVERY 8 HOURS	antibiotics	non_carbapanem_beta_lactams	9	14	5
11587	Vancomycin 1750 Mg In D5w 500 Ml Ivpb	vancomycin-IV	Intravenous	EVERY 12 HOURS	antibiotics	vancomycin	9	12	3
11587	Vancomycin 1750 Mg In D5w 500 Ml Ivpb	vancomycin-IV	Intravenous	EVERY 12 HOURS	antibiotics	vancomycin	9	12	3
11587	Vancomycin Per Pharmacy Protocol (Inpatient Use Only)	vancomycin-IV	Intravenous	PER PHARMACY PROTOCOL	antibiotics	vancomycin	9	13	4
11587	Fluconazole 200 Mg Po Tabs	fluconazole	Oral	DAILY	antifungals	azoles	10	19	9
11587	Piperacillin-Tazobactam 3.375 Gram In Ns Iv Soln	piperacillin-tazobactam	Intravenous	EVERY 8 HOURS	antibiotics	non_carbapanem_beta_lactams	14	15	1
11587	Piperacillin-Tazobactam 3.375 Gram In Ns Iv Soln	piperacillin-tazobactam	Intravenous	EVERY 8 HOURS	antibiotics	non_carbapanem_beta_lactams	14	15	1
11587	Acyclovir 400 Mg Po Tabs	acyclovir	Oral	3 TIMES DAILY	antivirals		14	19	5
11587	Fluconazole (Diflucan) 200 Mg Tablet	fluconazole	Oral	DAILY	antifungals	azoles	15	19	4
11587	Acyclovir (Zovirax) 400 Mg Tablet	acyclovir	Oral	3 TIMES DAILY	antivirals		15	19	4
11587	Fluconazole (Diflucan) 200 Mg Tablet	fluconazole	Oral	DAILY	antifungals	azoles	19	55	36
11587	Acyclovir (Zovirax) 400 Mg Tablet	acyclovir	Oral	3 TIMES DAILY	antivirals		19	97	78
11587	Ciprofloxacin Hcl (Cipro) 500 Mg Tablet	ciprofloxacin	Oral	2 TIMES DAILY	antibiotics	quinolones	29	36	7
11587	Ciprofloxacin Hcl 500 Mg Po Tabs	ciprofloxacin	Oral	2 TIMES DAILY	antibiotics	quinolones	29	33	4
11587	Ciprofloxacin Hcl 500 Mg Po Tabs	ciprofloxacin	Oral	2 TIMES DAILY	antibiotics	quinolones	30	34	4
11587	Trimethoprim-Sulfamethoxazole (Bactrim) 80-400 Mg Tabs	bactrim	Oral	DAILY	pjp_prophylaxis		41	71	30
11587	Valacyclovir (Valtrex) 500 Mg Tablet	acyclovir	Oral	3 TIMES DAILY	antivirals		50	58	8
11587	Valacyclovir (Valtrex) 500 Mg Tablet	valacyclovir	Oral	3 TIMES DAILY	antivirals		50	58	8
11587	Fluconazole (Diflucan) 200 Mg Tablet	fluconazole	Oral	DAILY	antifungals	azoles	55	97	42
11587	Cefepime 2 G/100 Ml Extended Infusion Minibag Plus	cefepime	Intravenous	EVERY 8 HOURS	antibiotics	non_carbapanem_beta_lactams	79	86	7
11587	Cefepime 2 G/100 Ml Extended Infusion Minibag Plus	cefepime	Intravenous	EVERY 8 HOURS	antibiotics	non_carbapanem_beta_lactams	79	86	7
11587	Fluconazole 200 Mg Po Tabs	fluconazole	Oral	DAILY	antifungals	azoles	79	86	7
11587	Acyclovir 400 Mg Po Tabs	acyclovir	Oral	3 TIMES DAILY	antivirals		79	97	18
11587	Fluconazole 200 Mg Po Tabs	fluconazole	Oral	DAILY	antifungals	azoles	87	97	10
11587	Cefepime 2 G/100 Ml Extended Infusion Minibag Plus	cefepime	Intravenous	EVERY 8 HOURS	antibiotics	non_carbapanem_beta_lactams	88	92	4
11587	Cefepime 2 G/100 Ml Extended Infusion Minibag Plus	cefepime	Intravenous	EVERY 8 HOURS	antibiotics	non_carbapanem_beta_lactams	88	92	4
11310	Ciprofloxacin Hcl (Cipro) 500 Mg Tablet	ciprofloxacin	Oral	2 TIMES DAILY	antibiotics	quinolones	-50	-36	14
11310	Rifampin (Rifadin) 300 Mg Capsule	rifampin	Oral	DAILY	other_antibacterials		-50	-36	14
11310	Ciprofloxacin Hcl (Cipro) 500 Mg Tabs	ciprofloxacin	Oral	2 TIMES DAILY	antibiotics	quinolones	-9	15	24
11310	Ciprofloxacin Hcl 500 Mg Po Tabs	ciprofloxacin	Oral	2 TIMES DAILY	antibiotics	quinolones	-6	1	7
11310	Ciprofloxacin 500 Mg/5 Ml Po Sumc	ciprofloxacin	Oral	2 TIMES DAILY	antibiotics	quinolones	1	10	9
11310	Cefepime 2 Gram/100 Ml Mini-Bag Plus	cefepime	Intravenous	EVERY 8 HOURS	antibiotics	non_carbapanem_beta_lactams	1	12	11
11310	Cefepime 2 Gram/100 Ml Mini-Bag Plus	cefepime	Intravenous	EVERY 8 HOURS	antibiotics	non_carbapanem_beta_lactams	1	12	11
11310	Vancomycin Ivpb (Custom Dose)	vancomycin-IV	Intravenous	EVERY 12 HOURS	antibiotics	vancomycin	1	6	5
11310	Vancomycin Ivpb (Custom Dose)	vancomycin-IV	Intravenous	EVERY 12 HOURS	antibiotics	vancomycin	1	6	5
11310	Fluconazole In Nacl (Iso-Osm) 400 Mg/200 Ml Iv Pgbk	fluconazole	Intravenous	EVERY 24 HOURS	antifungals	azoles	1	10	9
11310	Acyclovir Ivpb (<700 Mg)	acyclovir	Intravenous	EVERY 8 HOURS	antivirals		1	4	3
11310	Acyclovir Ivpb (<700 Mg)	acyclovir	Intravenous	EVERY 8 HOURS	antivirals		1	4	3
11310	Acyclovir Ivpb (<700 Mg)	acyclovir	Intravenous	EVERY 8 HOURS	antivirals		4	9	5
11310	Acyclovir Ivpb (<700 Mg)	acyclovir	Intravenous	EVERY 8 HOURS	antivirals		4	9	5
11310	Acyclovir Ivpb (<700 Mg)	acyclovir	Intravenous	EVERY 8 HOURS	antivirals		9	10	1
11310	Acyclovir Ivpb (<700 Mg)	acyclovir	Intravenous	EVERY 8 HOURS	antivirals		9	10	1
11310	Fluconazole 200 Mg Po Tabs	fluconazole	Oral	DAILY	antifungals	azoles	10	11	1
11310	Acyclovir (Zovirax) 200 Mg Capsule	acyclovir	Oral	3 TIMES DAILY	antivirals		10	11	1
11310	Acyclovir 200 Mg Po Caps	acyclovir	Oral	3 TIMES DAILY	antivirals		10	15	5
11310	Vancomycin In D5w 1 Gram/200 Ml Iv Pgbk	vancomycin-IV	Intravenous	EVERY 12 HOURS	antibiotics	vancomycin	11	12	1
11310	Acyclovir (Zovirax) 200 Mg Capsule	acyclovir	Oral	3 TIMES DAILY	antivirals		11	14	3
11310	Piperacillin-Tazobactam 4.5 Gram/100 Ml Ivpb Extended Infusion	piperacillin-tazobactam	Intravenous	3 TIMES DAILY	antibiotics	non_carbapanem_beta_lactams	12	13	1
11310	Vancomycin Ivpb (Custom Dose)	vancomycin-IV	Intravenous	EVERY 12 HOURS	antibiotics	vancomycin	12	13	1
11310	Vancomycin Ivpb (Custom Dose)	vancomycin-IV	Intravenous	EVERY 12 HOURS	antibiotics	vancomycin	12	13	1
11310	Fluconazole 200 Mg Po Tabs	fluconazole	Oral	DAILY	antifungals	azoles	12	13	1
11310	Vancomycin Ivpb (Custom Dose)	vancomycin-IV	Intravenous	EVERY 12 HOURS	antibiotics	vancomycin	14	15	1
11310	Vancomycin Ivpb (Custom Dose)	vancomycin-IV	Intravenous	EVERY 12 HOURS	antibiotics	vancomycin	14	15	1
11310	Linezolid (Zyvox) 600 Mg Tablet	linezolid	Oral	2 TIMES DAILY	other_antibacterials		14	21	7
11310	Trimethoprim-Sulfamethoxazole (Bactrim) 80-400 Mg Tablet	bactrim	Oral	DAILY	pjp_prophylaxis		30	60	30
11624	Azithromycin (Zithromax Z-Pak) 250 Mg Tabs Unit-Dose Pack	azithromycin	Oral	AS DIRECTED	other_antibacterials		-15	-8	7
11624	Ciprofloxacin Hcl 500 Mg Po Tabs	ciprofloxacin	Oral	2 TIMES DAILY	antibiotics	quinolones	-5	-2	3
11624	Levofloxacin 500 Mg Po Tabs	levofloxacin	Oral	EVERY 24 HOURS	antibiotics	quinolones	-2	2	4
11624	Fluconazole In Nacl (Iso-Osm) 400 Mg/200 Ml Iv Pgbk	fluconazole	Intravenous	EVERY 24 HOURS	antifungals	azoles	1	12	11
11624	Acyclovir Ivpb (<700 Mg)	acyclovir	Intravenous	EVERY 8 HOURS	antivirals		1	12	11
11624	Acyclovir Ivpb (<700 Mg)	acyclovir	Intravenous	EVERY 8 HOURS	antivirals		1	12	11
11624	Ciprofloxacin Hcl 500 Mg Po Tabs	ciprofloxacin	Oral	2 TIMES DAILY	antibiotics	quinolones	3	17	14
11624	Nystatin 100,000 Unit/Ml Po Susp	nystatin	Oral	4 TIMES DAILY	antifungals	other_antifungals	8	18	10
11624	Nystatin (Mycostatin) 100,000 Unit/Ml Oral Suspension	nystatin	Oral	4 TIMES DAILY	antifungals	other_antifungals	12	29	17
11624	Acyclovir (Zovirax) 400 Mg Tablet	acyclovir	Oral	3 TIMES DAILY	antivirals		12	51	39
11624	Acyclovir 400 Mg Po Tabs	acyclovir	Oral	3 TIMES DAILY	antivirals		12	18	6
11624	Fluconazole (Diflucan) 200 Mg Tablet	fluconazole	Oral	DAILY	antifungals	azoles	13	51	38
11624	Fluconazole 200 Mg Po Tabs	fluconazole	Oral	DAILY	antifungals	azoles	13	18	5
11624	Cefepime 2 G/100 Ml Extended Infusion Minibag Plus	cefepime	Intravenous	EVERY 8 HOURS	antibiotics	non_carbapanem_beta_lactams	17	18	1
11624	Cefepime 2 G/100 Ml Extended Infusion Minibag Plus	cefepime	Intravenous	EVERY 8 HOURS	antibiotics	non_carbapanem_beta_lactams	17	18	1
11624	Rifaximin (Xifaxan) 550 Mg Tablet	rifaximin	Oral	2 TIMES DAILY	other_antibacterials		44	52	8
11624	Rifaximin 550 Mg Po Tabs	rifaximin	Oral	2 TIMES DAILY	other_antibacterials		44	51	7
11624	Fluconazole In Nacl (Iso-Osm) 200 Mg/100 Ml Iv Pgbk	fluconazole	Intravenous	EVERY 24 HOURS	antifungals	azoles	44	46	2
11624	Acyclovir 400 Mg Po Tabs	acyclovir	Oral	3 TIMES DAILY	antivirals		44	45	1
11624	Acyclovir Ivpb (<700 Mg)	acyclovir	Intravenous	EVERY 8 HOURS	antivirals		45	47	2
11624	Acyclovir Ivpb (<700 Mg)	acyclovir	Intravenous	EVERY 8 HOURS	antivirals		45	47	2
11624	Caspofungin Ivpb (Custom)	caspofungin	Intravenous	EVERY 24 HOURS	antifungals	echinocandins	47	49	2
11624	Caspofungin Ivpb (Custom)	caspofungin	Intravenous	EVERY 24 HOURS	antifungals	echinocandins	47	49	2
11624	Ganciclovir Ivpb	ganciclovir	Intravenous	EVERY 12 HOURS	antivirals		47	51	4
11624	Ganciclovir Ivpb	ganciclovir	Intravenous	EVERY 12 HOURS	antivirals		47	51	4
11624	Voriconazole 200 Mg Po Tabs	voriconazole	Oral	2 TIMES DAILY BEFORE MEALS	antifungals	azoles	49	51	2
11624	Bmt Home Rx Ganciclovir	ganciclovir	Intravenous	2 TIMES DAILY	antivirals		49	50	1
11624	Rifaximin (Xifaxan) 550 Mg Tablet	rifaximin	Oral	2 TIMES DAILY	other_antibacterials		52	61	9
11624	Bmt Home Rx Ganciclovir	ganciclovir	Intravenous	2 TIMES DAILY	antivirals		65	66	1
11624	Bmt Home Rx Ganciclovir	ganciclovir	Intravenous	DAILY	antivirals		85	86	1
11734	Piperacillin-Tazobactam 3.375 Gram/50 Ml Ivpb Extended Infusion	piperacillin-tazobactam	Intravenous	EVERY 8 HOURS	antibiotics	non_carbapanem_beta_lactams	-87	-81	6
11734	Vancomycin Ivpb (Custom Dose)	vancomycin-IV	Intravenous	EVERY 12 HOURS	antibiotics	vancomycin	-86	-84	2
11734	Vancomycin Ivpb (Custom Dose)	vancomycin-IV	Intravenous	EVERY 12 HOURS	antibiotics	vancomycin	-86	-84	2
11734	Vancomycin Per Pharmacy Protocol (Inpatient Use Only)	vancomycin-IV	Intravenous	PER PHARMACY PROTOCOL	antibiotics	vancomycin	-86	-76	10
11734	Acyclovir 400 Mg Po Tabs	acyclovir	Oral	3 TIMES DAILY	antivirals		-86	-82	4
11734	Vancomycin Ivpb (Custom Dose)	vancomycin-IV	Intravenous	EVERY 12 HOURS	antibiotics	vancomycin	-84	-82	2
11734	Vancomycin Ivpb (Custom Dose)	vancomycin-IV	Intravenous	EVERY 12 HOURS	antibiotics	vancomycin	-84	-82	2
11734	Caspofungin Ivpb (Custom)	caspofungin	Intravenous	EVERY 24 HOURS	antifungals	echinocandins	-82	-74	8
11734	Caspofungin Ivpb (Custom)	caspofungin	Intravenous	EVERY 24 HOURS	antifungals	echinocandins	-82	-74	8
11734	Piperacillin-Tazobactam 3.375 Gram/50 Ml Ivpb Extended Infusion	piperacillin-tazobactam	Intravenous	EVERY 12 HOURS	antibiotics	non_carbapanem_beta_lactams	-81	-74	7
11734	Ciprofloxacin Hcl (Cipro) 500 Mg Tablet	ciprofloxacin	Oral	DAILY	antibiotics	quinolones	-39	-36	3
11734	Ciprofloxacin Hcl 500 Mg Po Tabs	ciprofloxacin	Oral	2 TIMES DAILY	antibiotics	quinolones	-5	11	16
11734	Fluconazole In Nacl (Iso-Osm) 400 Mg/200 Ml Iv Pgbk	fluconazole	Intravenous	EVERY 24 HOURS	antifungals	azoles	1	14	13
11734	Acyclovir Ivpb (<700 Mg)	acyclovir	Intravenous	EVERY 8 HOURS	antivirals		1	14	13
11734	Acyclovir Ivpb (<700 Mg)	acyclovir	Intravenous	EVERY 8 HOURS	antivirals		1	14	13
11734	Vancomycin 125 Mg Po Caps	vancomycin-oral	Oral	4 TIMES DAILY	antibiotics	vancomycin	4	11	7
11734	Nystatin 100,000 Unit/Ml Po Susp	nystatin	Oral	4 TIMES DAILY	antifungals	other_antifungals	6	17	11
11734	Ciprofloxacin 500 Mg/5 Ml Po Sumc	ciprofloxacin	Oral	2 TIMES DAILY	antibiotics	quinolones	11	13	2
11734	Cefepime 2 G/100 Ml Extended Infusion Minibag Plus	cefepime	Intravenous	EVERY 8 HOURS	antibiotics	non_carbapanem_beta_lactams	11	13	2
11734	Cefepime 2 G/100 Ml Extended Infusion Minibag Plus	cefepime	Intravenous	EVERY 8 HOURS	antibiotics	non_carbapanem_beta_lactams	11	13	2
11734	Vancomycin 50 Mg/Ml Po Soln	vancomycin-oral	Oral	4 TIMES DAILY	antibiotics	vancomycin	11	16	5
11734	Acyclovir 400 Mg Po Tabs	acyclovir	Oral	3 TIMES DAILY	antivirals		14	17	3
11734	Fluconazole (Diflucan) 200 Mg Tablet	fluconazole	Oral	DAILY	antifungals	azoles	15	65	50
11734	Fluconazole 200 Mg Po Tabs	fluconazole	Oral	DAILY	antifungals	azoles	15	17	2
11734	Acyclovir (Zovirax) 400 Mg Tablet	acyclovir	Oral	3 TIMES DAILY	antivirals		15	65	50
11734	Acyclovir 400 Mg Po Tabs	acyclovir	Oral	3 TIMES DAILY	antivirals		18	24	6
11734	Cefepime 2 G/100 Ml Extended Infusion Minibag Plus	cefepime	Intravenous	EVERY 8 HOURS	antibiotics	non_carbapanem_beta_lactams	19	22	3
11734	Cefepime 2 G/100 Ml Extended Infusion Minibag Plus	cefepime	Intravenous	EVERY 8 HOURS	antibiotics	non_carbapanem_beta_lactams	19	22	3
11734	Vancomycin 125 Mg Po Caps	vancomycin-oral	Oral	4 TIMES DAILY	antibiotics	vancomycin	19	21	2
11734	Fluconazole 200 Mg Po Tabs	fluconazole	Oral	DAILY	antifungals	azoles	19	24	5
11734	Nystatin 100,000 Unit/Ml Po Susp	nystatin	Oral	4 TIMES DAILY	antifungals	other_antifungals	19	24	5
11734	Ertapenem 1 Gram/50 Ml Minibag Plus	ertapenem	Intravenous	EVERY 24 HOURS	antibiotics	carbapanems	22	24	2
11734	Ertapenem 1 Gram/50 Ml Minibag Plus	ertapenem	Intravenous	EVERY 24 HOURS	antibiotics	carbapanems	22	24	2
11734	Clotrimazole (Mycelex) 10 Mg Troche	clotrimazole	Oral	3 TIMES DAILY	antifungals	other_antifungals	29	41	12
11734	Fluconazole 200 Mg Po Tabs	fluconazole	Oral	DAILY	antifungals	azoles	41	44	3
11734	Acyclovir 400 Mg Po Tabs	acyclovir	Oral	3 TIMES DAILY	antivirals		41	44	3
11734	Fluconazole (Diflucan) 200 Mg Tablet	fluconazole	Oral	DAILY	antifungals	azoles	48	58	10
11734	Fluconazole (Diflucan) 200 Mg Tablet	fluconazole	Oral	DAILY	antifungals	azoles	65	74	9
11734	Fluconazole (Diflucan) 200 Mg Tablet	fluconazole	Oral	DAILY	antifungals	azoles	76	83	7
11311	Ciprofloxacin Hcl 500 Mg Po Tabs	ciprofloxacin	Oral	2 TIMES DAILY	antibiotics	quinolones	-7	3	10
11311	Cefepime 2 Gram/100 Ml Mini-Bag Plus	cefepime	Intravenous	EVERY 8 HOURS	antibiotics	non_carbapanem_beta_lactams	-1	7	8
11311	Cefepime 2 Gram/100 Ml Mini-Bag Plus	cefepime	Intravenous	EVERY 8 HOURS	antibiotics	non_carbapanem_beta_lactams	-1	7	8
11311	Vancomycin Ivpb (Custom Dose)	vancomycin-IV	Intravenous	EVERY 12 HOURS	antibiotics	vancomycin	0	2	2
11311	Vancomycin Ivpb (Custom Dose)	vancomycin-IV	Intravenous	EVERY 12 HOURS	antibiotics	vancomycin	0	2	2
11311	Acyclovir Ivpb (<700 Mg)	acyclovir	Intravenous	EVERY 8 HOURS	antivirals		1	10	9
11311	Acyclovir Ivpb (<700 Mg)	acyclovir	Intravenous	EVERY 8 HOURS	antivirals		1	10	9
11311	Ciprofloxacin 500 Mg/5 Ml Po Sumc	ciprofloxacin	Oral	2 TIMES DAILY	antibiotics	quinolones	3	10	7
11311	Vancomycin Ivpb (Custom Dose)	vancomycin-IV	Intravenous	EVERY 12 HOURS	antibiotics	vancomycin	4	5	1
11311	Vancomycin Ivpb (Custom Dose)	vancomycin-IV	Intravenous	EVERY 12 HOURS	antibiotics	vancomycin	4	5	1
11311	Vancomycin Ivpb (Custom Dose)	vancomycin-IV	Intravenous	EVERY 12 HOURS	antibiotics	vancomycin	6	7	1
11311	Vancomycin Ivpb (Custom Dose)	vancomycin-IV	Intravenous	EVERY 12 HOURS	antibiotics	vancomycin	6	7	1
11311	Vancomycin Ivpb (Custom Dose)	vancomycin-IV	Intravenous	EVERY 12 HOURS	antibiotics	vancomycin	7	8	1
11311	Vancomycin Ivpb (Custom Dose)	vancomycin-IV	Intravenous	EVERY 12 HOURS	antibiotics	vancomycin	7	8	1
11311	Cefepime 2 Gram/100 Ml Mini-Bag Plus	cefepime	Intravenous	EVERY 8 HOURS	antibiotics	non_carbapanem_beta_lactams	8	11	3
11311	Cefepime 2 Gram/100 Ml Mini-Bag Plus	cefepime	Intravenous	EVERY 8 HOURS	antibiotics	non_carbapanem_beta_lactams	8	11	3
11311	Acyclovir 400 Mg Po Tabs	acyclovir	Oral	3 TIMES DAILY	antivirals		10	11	1
11311	Fluconazole (Diflucan) 200 Mg Tablet	fluconazole	Oral	DAILY	antifungals	azoles	11	27	16
11311	Ceftriaxone 1 Gram/50 Ml Mini-Bag Plus	ceftriaxone	Intravenous	EVERY 24 HOURS	antibiotics	non_carbapanem_beta_lactams	12	16	4
11311	Ceftriaxone 1 Gram/50 Ml Mini-Bag Plus	ceftriaxone	Intravenous	EVERY 24 HOURS	antibiotics	non_carbapanem_beta_lactams	12	16	4
11311	Ceftriaxone 1 Gram/50 Ml Mini-Bag Plus	ceftriaxone	Intravenous	EVERY 24 HOURS	antibiotics	non_carbapanem_beta_lactams	12	16	4
11311	Ceftriaxone 1 Gram/50 Ml Mini-Bag Plus	ceftriaxone	Intravenous	EVERY 24 HOURS	antibiotics	non_carbapanem_beta_lactams	12	16	4
11311	Ceftriaxone (Rocephin) 2 Gram Injection	ceftriaxone	Injection	DAILY	antibiotics	non_carbapanem_beta_lactams	15	27	12
11311	Trimethoprim-Sulfamethoxazole (Bactrim) 80-400 Mg Tabs	bactrim	Oral	DAILY	pjp_prophylaxis		27	55	28
11339	Voriconazole (Vfend) 200 Mg Tablet	voriconazole	Oral	EVERY 12 HOURS	antifungals	azoles	-97	71	168
11339	Voriconazole 200 Mg Po Tabs	voriconazole	Oral	EVERY 12 HOURS	antifungals	azoles	-97	-96	1
11339	Voriconazole Ivpb	voriconazole	Intravenous	EVERY 12 HOURS	antifungals	azoles	-93	-79	14
11339	Voriconazole Ivpb	voriconazole	Intravenous	EVERY 12 HOURS	antifungals	azoles	-93	-79	14
11339	Acyclovir Ivpb (<700 Mg)	acyclovir	Intravenous	EVERY 12 HOURS	antivirals		-93	-90	3
11339	Acyclovir Ivpb (<700 Mg)	acyclovir	Intravenous	EVERY 12 HOURS	antivirals		-93	-90	3
11339	Acyclovir Ivpb (<700 Mg)	acyclovir	Intravenous	EVERY 8 HOURS	antivirals		-90	-78	12
11339	Acyclovir Ivpb (<700 Mg)	acyclovir	Intravenous	EVERY 8 HOURS	antivirals		-90	-78	12
11339	Dapsone 100 Mg Po Tabs	dapsone	Oral	DAILY	pjp_prophylaxis		-83	-69	14
11339	Voriconazole 200 Mg Po Tabs	voriconazole	Oral	2 TIMES DAILY BEFORE MEALS	antifungals	azoles	-79	-69	10
11339	Nystatin 100,000 Unit/Ml Po Susp	nystatin	Oral	4 TIMES DAILY	antifungals	other_antifungals	-78	-69	9
11339	Acyclovir 400 Mg Po Tabs	acyclovir	Oral	3 TIMES DAILY	antivirals		-78	-69	9
11339	Dapsone (Avlosulfon) 100 Mg Tablet	dapsone	Oral	DAILY	pjp_prophylaxis		-70	-59	11
11339	Atovaquone (Mepron) 750 Mg/5 Ml Oral Suspension	atovaquone	Oral	DAILY	pjp_prophylaxis		-63	25	88
11339	Cefepime 2 G/100 Ml Extended Infusion Mini-Bag Plus	cefepime	Intravenous	EVERY 8 HOURS	antibiotics	non_carbapanem_beta_lactams	-50	-48	2
11339	Cefepime 2 G/100 Ml Extended Infusion Mini-Bag Plus	cefepime	Intravenous	EVERY 8 HOURS	antibiotics	non_carbapanem_beta_lactams	-50	-48	2
11339	Vancomycin Per Pharmacy Protocol	vancomycin-IV	Intravenous	PER PHARMACY PROTOCOL	antibiotics	vancomycin	-50	-48	2
11339	Atovaquone 750 Mg/5 Ml Po Susp	atovaquone	Oral	DAILY	pjp_prophylaxis		-50	-20	30
11339	Voriconazole 200 Mg Po Tabs	voriconazole	Oral	EVERY 12 HOURS	antifungals	azoles	-50	-20	30
11339	Acyclovir 400 Mg Po Tabs	acyclovir	Oral	3 TIMES DAILY	antivirals		-50	-23	27
11339	Vancomycin Ivpb (Custom Dose)	vancomycin-IV	Intravenous	EVERY 12 HOURS	antibiotics	vancomycin	-49	-48	1
11339	Vancomycin Ivpb (Custom Dose)	vancomycin-IV	Intravenous	EVERY 12 HOURS	antibiotics	vancomycin	-49	-48	1
11339	Cefazolin In Dextrose (Iso-Os) 2 Gram/100 Ml Iv Pgbk	cefazolin	Intravenous	EVERY 8 HOURS	antibiotics	non_carbapanem_beta_lactams	-48	-17	31
11339	Ciprofloxacin Hcl 500 Mg Po Tabs	ciprofloxacin	Oral	2 TIMES DAILY	antibiotics	quinolones	-35	-9	26
11339	Acyclovir 200 Mg Po Caps	acyclovir	Oral	3 TIMES DAILY	antivirals		-23	8	31
11339	Atovaquone 750 Mg/5 Ml Po Susp	atovaquone	Oral	DAILY	pjp_prophylaxis		-20	0	20
11339	Voriconazole 200 Mg Po Tabs	voriconazole	Oral	EVERY 12 HOURS	antifungals	azoles	-20	11	31
11339	Ciprofloxacin Hcl 500 Mg Po Tabs	ciprofloxacin	Oral	2 TIMES DAILY	antibiotics	quinolones	-1	5	6
11339	Atovaquone 750 Mg/5 Ml Po Susp	atovaquone	Oral	EVERY M W F	pjp_prophylaxis		1	27	26
11339	Acyclovir 200 Mg Po Caps	acyclovir	Oral	3 TIMES DAILY	antivirals		8	27	19
11339	Voriconazole 200 Mg Po Tabs	voriconazole	Oral	EVERY 12 HOURS	antifungals	azoles	11	27	16
11339	Atovaquone (Mepron) 750 Mg/5 Ml Oral Suspension	atovaquone	Oral	3 TIMES WEEKLY	pjp_prophylaxis		25	71	46
11346	Ciprofloxacin Hcl (Cipro) 500 Mg Tablet	ciprofloxacin	Oral	2 TIMES DAILY	antibiotics	quinolones	-97	-91	6
11346	Amoxicillin-Clavulanate (Augmentin) 875-125 Mg Tablet	amoxicillin	Oral	2 TIMES DAILY	antibiotics	non_carbapanem_beta_lactams	-91	-84	7
11346	Amoxicillin-Clavulanate (Augmentin) 875-125 Mg Tablet	amoxicillin-clavulanate	Oral	2 TIMES DAILY	antibiotics	non_carbapanem_beta_lactams	-91	-84	7
11346	Acyclovir (Zovirax) 400 Mg Tablet	acyclovir	Oral	2 TIMES DAILY	antivirals		-91	32	123
11346	Trimethoprim-Sulfamethoxazole (Bactrim Ds) 160-800 Mg Tablet	bactrim	Oral	EVERY M W F	pjp_prophylaxis		-90	-10	80
11346	Cefepime 2 Gram/100 Ml Mini-Bag Plus	cefepime	Intravenous	EVERY 8 HOURS	antibiotics	non_carbapanem_beta_lactams	-58	-55	3
11346	Cefepime 2 Gram/100 Ml Mini-Bag Plus	cefepime	Intravenous	EVERY 8 HOURS	antibiotics	non_carbapanem_beta_lactams	-58	-55	3
11346	Acyclovir 400 Mg Po Tabs	acyclovir	Oral	2 TIMES DAILY	antivirals		-58	-54	4
11346	Levofloxacin (Levaquin) 500 Mg Tablet	levofloxacin	Oral	DAILY	antibiotics	quinolones	-55	-48	7
11346	Ciprofloxacin Hcl (Cipro) 500 Mg Tablet	ciprofloxacin	Oral	2 TIMES DAILY	antibiotics	quinolones	-28	34	62
11346	Ciprofloxacin Hcl 500 Mg Po Tabs	ciprofloxacin	Oral	2 TIMES DAILY	antibiotics	quinolones	-5	1	6
11346	Fluconazole In Nacl (Iso-Osm) 400 Mg/200 Ml Iv Pgbk	fluconazole	Intravenous	DAILY	antifungals	azoles	-1	6	7
11346	Acyclovir Ivpb (<700 Mg)	acyclovir	Intravenous	EVERY 8 HOURS	antivirals		-1	12	13
11346	Acyclovir Ivpb (<700 Mg)	acyclovir	Intravenous	EVERY 8 HOURS	antivirals		-1	12	13
11346	Ciprofloxacin 500 Mg/5 Ml Po Sumc	ciprofloxacin	Oral	2 TIMES DAILY	antibiotics	quinolones	1	12	11
11346	Cefepime 2 Gram/100 Ml Mini-Bag Plus	cefepime	Intravenous	EVERY 8 HOURS	antibiotics	non_carbapanem_beta_lactams	2	3	1
11346	Cefepime 2 Gram/100 Ml Mini-Bag Plus	cefepime	Intravenous	EVERY 8 HOURS	antibiotics	non_carbapanem_beta_lactams	2	3	1
11346	Vancomycin In D5w 1 Gram/200 Ml Iv Pgbk	vancomycin-IV	Intravenous	EVERY 12 HOURS	antibiotics	vancomycin	2	4	2
11346	Meropenem In Ns 1 Gram/100 Ml Mini-Bag Plus	meropenem	Intravenous	EVERY 8 HOURS	antibiotics	carbapanems	3	5	2
11346	Meropenem In Ns 1 Gram/100 Ml Mini-Bag Plus	meropenem	Intravenous	EVERY 8 HOURS	antibiotics	carbapanems	3	5	2
11346	Vancomycin Ivpb (Custom Dose)	vancomycin-IV	Intravenous	EVERY 12 HOURS	antibiotics	vancomycin	4	6	2
11346	Vancomycin Ivpb (Custom Dose)	vancomycin-IV	Intravenous	EVERY 12 HOURS	antibiotics	vancomycin	4	6	2
11346	Meropenem 1 G/100 Ml Extended Infusion Mini-Bag Plus	meropenem	Intravenous	EVERY 8 HOURS	antibiotics	carbapanems	6	11	5
11346	Meropenem 1 G/100 Ml Extended Infusion Mini-Bag Plus	meropenem	Intravenous	EVERY 8 HOURS	antibiotics	carbapanems	6	11	5
11346	Vancomycin Ivpb (Custom Dose)	vancomycin-IV	Intravenous	EVERY 8 HOURS	antibiotics	vancomycin	6	8	2
11346	Vancomycin Ivpb (Custom Dose)	vancomycin-IV	Intravenous	EVERY 8 HOURS	antibiotics	vancomycin	6	8	2
11346	Posaconazole Ivpb	posaconazole	Intravenous	2 TIMES DAILY	antifungals	azoles	6	7	1
11346	Posaconazole Ivpb	posaconazole	Intravenous	2 TIMES DAILY	antifungals	azoles	6	7	1
11346	Posaconazole Ivpb	posaconazole	Intravenous	DAILY	antifungals	azoles	7	11	4
11346	Posaconazole Ivpb	posaconazole	Intravenous	DAILY	antifungals	azoles	7	11	4
11346	Vancomycin Ivpb (Custom Dose)	vancomycin-IV	Intravenous	EVERY 8 HOURS	antibiotics	vancomycin	8	9	1
11346	Vancomycin Ivpb (Custom Dose)	vancomycin-IV	Intravenous	EVERY 8 HOURS	antibiotics	vancomycin	8	9	1
11346	Daptomycin Ivpb	daptomycin	Intravenous	EVERY 24 HOURS	other_antibacterials		9	11	2
11346	Daptomycin Ivpb	daptomycin	Intravenous	EVERY 24 HOURS	other_antibacterials		9	11	2
11346	Meropenem In Ns 1 Gram/100 Ml Mini-Bag Plus	meropenem	Intravenous	EVERY 8 HOURS	antibiotics	carbapanems	11	14	3
11346	Meropenem In Ns 1 Gram/100 Ml Mini-Bag Plus	meropenem	Intravenous	EVERY 8 HOURS	antibiotics	carbapanems	11	14	3
11346	Linezolid 600 Mg/300 Ml Iv Solp	linezolid	Intravenous	EVERY 12 HOURS	other_antibacterials		11	14	3
11346	Amphotericin B Liposomal Ivpb	amphotericin	Intravenous	EVERY 24 HOURS	antifungals	other_antifungals	11	13	2
11346	Amphotericin B Liposomal Ivpb	amphotericin	Intravenous	EVERY 24 HOURS	antifungals	other_antifungals	11	13	2
11346	Ciprofloxacin Hcl 500 Mg Po Tabs	ciprofloxacin	Oral	2 TIMES DAILY	antibiotics	quinolones	12	14	2
11346	Acyclovir 400 Mg Po Tabs	acyclovir	Oral	3 TIMES DAILY	antivirals		12	14	2
11346	Amphotericin B Liposomal Ivpb	amphotericin	Intravenous	EVERY 24 HOURS	antifungals	other_antifungals	13	14	1
11346	Amphotericin B Liposomal Ivpb	amphotericin	Intravenous	EVERY 24 HOURS	antifungals	other_antifungals	13	14	1
11346	Meropenem In Ns 1 Gram/100 Ml Mini-Bag Plus	meropenem	Intravenous	ONCE	antibiotics	carbapanems	14	15	1
11346	Meropenem In Ns 1 Gram/100 Ml Mini-Bag Plus	meropenem	Intravenous	ONCE	antibiotics	carbapanems	14	15	1
11346	Meropenem 1 G/100 Ml Extended Infusion Mini-Bag Plus	meropenem	Intravenous	EVERY 8 HOURS	antibiotics	carbapanems	14	17	3
11346	Meropenem 1 G/100 Ml Extended Infusion Mini-Bag Plus	meropenem	Intravenous	EVERY 8 HOURS	antibiotics	carbapanems	14	17	3
11346	Amphotericin B Liposomal Ivpb	amphotericin	Intravenous	EVERY 24 HOURS	antifungals	other_antifungals	14	21	7
11346	Amphotericin B Liposomal Ivpb	amphotericin	Intravenous	EVERY 24 HOURS	antifungals	other_antifungals	14	21	7
11346	Acyclovir 400 Mg Po Tabs	acyclovir	Oral	3 TIMES DAILY	antivirals		14	21	7
11346	Levofloxacin In D5w 750 Mg/150 Ml Iv Pgbk	levofloxacin	Intravenous	EVERY 24 HOURS	antibiotics	quinolones	17	32	15
11346	Voriconazole Ivpb	voriconazole	Intravenous	EVERY 12 HOURS	antifungals	azoles	21	22	1
11346	Voriconazole Ivpb	voriconazole	Intravenous	EVERY 12 HOURS	antifungals	azoles	21	22	1
11346	Acyclovir Ivpb (<700 Mg)	acyclovir	Intravenous	EVERY 8 HOURS	antivirals		21	22	1
11346	Acyclovir Ivpb (<700 Mg)	acyclovir	Intravenous	EVERY 8 HOURS	antivirals		21	22	1
11346	Voriconazole Ivpb	voriconazole	Intravenous	EVERY 12 HOURS	antifungals	azoles	22	27	5
11346	Voriconazole Ivpb	voriconazole	Intravenous	EVERY 12 HOURS	antifungals	azoles	22	27	5
11346	Acyclovir Ivpb (<700 Mg)	acyclovir	Intravenous	EVERY 12 HOURS	antivirals		22	26	4
11346	Acyclovir Ivpb (<700 Mg)	acyclovir	Intravenous	EVERY 12 HOURS	antivirals		22	26	4
11346	Acyclovir Ivpb (<700 Mg)	acyclovir	Intravenous	EVERY 8 HOURS	antivirals		26	33	7
11346	Acyclovir Ivpb (<700 Mg)	acyclovir	Intravenous	EVERY 8 HOURS	antivirals		26	33	7
11346	Caspofungin Ivpb (Custom)	caspofungin	Intravenous	EVERY 24 HOURS	antifungals	echinocandins	27	32	5
11346	Caspofungin Ivpb (Custom)	caspofungin	Intravenous	EVERY 24 HOURS	antifungals	echinocandins	27	32	5
11346	Clotrimazole 10 Mg Mm Troc	clotrimazole	Oral	5 TIMES DAILY	antifungals	other_antifungals	29	34	5
11346	Posaconazole (Noxafil) 100 Mg Enteric Coated Tablet	posaconazole	Oral	DAILY	antifungals	azoles	32	67	35
11346	Posaconazole 100 Mg Po Tbec	posaconazole	Oral	DAILY	antifungals	azoles	32	34	2
11346	Acyclovir 400 Mg Po Tabs	acyclovir	Oral	3 TIMES DAILY	antivirals		33	34	1
11346	Trimethoprim-Sulfamethoxazole (Bactrim) 80-400 Mg Tablet	bactrim	Oral	DAILY	pjp_prophylaxis		40	60	20
11346	Dapsone (Avlosulfon) 100 Mg Tablet	dapsone	Oral	DAILY	pjp_prophylaxis		43	60	17
11346	Ciprofloxacin Hcl (Cipro) 500 Mg Tablet	ciprofloxacin	Oral	2 TIMES DAILY	antibiotics	quinolones	55	68	13
11346	Vancomycin Per Pharmacy Protocol	vancomycin-IV	Intravenous	PER PHARMACY PROTOCOL	antibiotics	vancomycin	60	61	1
11346	Vancomycin Ivpb (Custom Dose)	vancomycin-IV	Intravenous	EVERY 12 HOURS	antibiotics	vancomycin	60	61	1
11346	Vancomycin Ivpb (Custom Dose)	vancomycin-IV	Intravenous	EVERY 12 HOURS	antibiotics	vancomycin	60	61	1
11346	Atovaquone 750 Mg/5 Ml Po Susp	atovaquone	Oral	DAILY	pjp_prophylaxis		60	68	8
11346	Acyclovir 400 Mg Po Tabs	acyclovir	Oral	3 TIMES DAILY	antivirals		60	68	8
11346	Piperacillin-Tazobactam 3.375 Gram In Ns Iv Soln	piperacillin-tazobactam	Intravenous	EVERY 8 HOURS	antibiotics	non_carbapanem_beta_lactams	61	62	1
11346	Piperacillin-Tazobactam 3.375 Gram In Ns Iv Soln	piperacillin-tazobactam	Intravenous	EVERY 8 HOURS	antibiotics	non_carbapanem_beta_lactams	61	62	1
11346	Posaconazole 100 Mg Po Tbec	posaconazole	Oral	DAILY	antifungals	azoles	61	68	7
11346	Ertapenem 1 Gram/50 Ml Mini-Bag Plus	ertapenem	Intravenous	EVERY 24 HOURS	antibiotics	carbapanems	62	68	6
11346	Ertapenem 1 Gram/50 Ml Mini-Bag Plus	ertapenem	Intravenous	EVERY 24 HOURS	antibiotics	carbapanems	62	68	6
11346	Vancomycin Per Pharmacy Protocol	vancomycin-IV	Intravenous	PER PHARMACY PROTOCOL	antibiotics	vancomycin	63	68	5
11346	Vancomycin In D5w 1 Gram/200 Ml Iv Pgbk	vancomycin-IV	Intravenous	EVERY 12 HOURS	antibiotics	vancomycin	63	64	1
11346	Vancomycin Ivpb (Custom Dose)	vancomycin-IV	Intravenous	EVERY 12 HOURS	antibiotics	vancomycin	65	66	1
11346	Vancomycin Ivpb (Custom Dose)	vancomycin-IV	Intravenous	EVERY 12 HOURS	antibiotics	vancomycin	65	66	1
11346	Vancomycin In D5w 1 Gram/200 Ml Iv Pgbk	vancomycin-IV	Intravenous	EVERY 12 HOURS	antibiotics	vancomycin	67	68	1
11346	Vancomycin/0.9 % Sod Chloride (Vancomycin In 0.9% Sodium Cl) 1.25 Gram/250 Ml Soln	vancomycin-IV	Intravenous		antibiotics	vancomycin	67	76	9
11703	Voriconazole 50 Mg Po Tabs	voriconazole	Oral	2 TIMES DAILY BEFORE MEALS	antifungals	azoles	-97	-88	9
11703	Voriconazole 200 Mg Po Tabs	voriconazole	Oral	2 TIMES DAILY BEFORE MEALS	antifungals	azoles	-97	-88	9
11703	Posaconazole 100 Mg Po Tbec	posaconazole	Oral	DAILY	antifungals	azoles	-88	-77	11
11703	Posaconazole (Noxafil) 100 Mg Enteric Coated Tablet	posaconazole	Oral	DAILY	antifungals	azoles	-86	-85	1
11703	Posaconazole (Noxafil) 100 Mg Enteric Coated Tablet	posaconazole	Oral	DAILY	antifungals	azoles	-85	-77	8
11703	Posaconazole (Noxafil) 100 Mg Enteric Coated Tablet	posaconazole	Oral	2 TIMES DAILY	antifungals	azoles	-77	-38	39
11703	Acyclovir (Zovirax) 400 Mg Tablet	acyclovir	Oral	3 TIMES DAILY	antivirals		-77	-51	26
11703	Posaconazole 100 Mg Po Tbec	posaconazole	Oral	2 TIMES DAILY	antifungals	azoles	-57	-53	4
11703	Acyclovir 400 Mg Po Tabs	acyclovir	Oral	3 TIMES DAILY	antivirals		-57	-53	4
11703	Acyclovir (Zovirax) 400 Mg Tablet	acyclovir	Oral		antivirals		-51	-22	29
11703	Levofloxacin (Levaquin) 750 Mg Tablet	levofloxacin	Oral	DAILY	antibiotics	quinolones	-49	-47	2
11703	Vancomycin Per Pharmacy Protocol (Inpatient Use Only)	vancomycin-IV	Intravenous	PER PHARMACY PROTOCOL	antibiotics	vancomycin	-47	-40	7
11703	Vancomycin Ivpb (Custom Dose)	vancomycin-IV	Intravenous	EVERY 12 HOURS	antibiotics	vancomycin	-47	-40	7
11703	Vancomycin Ivpb (Custom Dose)	vancomycin-IV	Intravenous	EVERY 12 HOURS	antibiotics	vancomycin	-47	-40	7
11703	Posaconazole 100 Mg Po Tbec	posaconazole	Oral	2 TIMES DAILY	antifungals	azoles	-47	-40	7
11703	Acyclovir 400 Mg Po Tabs	acyclovir	Oral	3 TIMES DAILY	antivirals		-47	-40	7
11703	Cefepime 2 G/100 Ml Extended Infusion Minibag Plus	cefepime	Intravenous	EVERY 8 HOURS	antibiotics	non_carbapanem_beta_lactams	-46	-40	6
11703	Cefepime 2 G/100 Ml Extended Infusion Minibag Plus	cefepime	Intravenous	EVERY 8 HOURS	antibiotics	non_carbapanem_beta_lactams	-46	-40	6
11703	Cephalexin (Keflex) 500 Mg Capsule	keflex	Oral	4 TIMES DAILY	antibiotics	non_carbapanem_beta_lactams	-40	-33	7
11703	Posaconazole 100 Mg Po Tbec	posaconazole	Oral	2 TIMES DAILY	antifungals	azoles	-39	-38	1
11703	Acyclovir 400 Mg Po Tabs	acyclovir	Oral	3 TIMES DAILY	antivirals		-39	-38	1
11703	Posaconazole (Noxafil) 100 Mg Enteric Coated Tablet	posaconazole	Oral	2 TIMES DAILY	antifungals	azoles	-38	21	59
11703	Ciprofloxacin Hcl (Cipro) 500 Mg Tablet	ciprofloxacin	Oral	2 TIMES DAILY	antibiotics	quinolones	-16	22	38
11703	Ciprofloxacin Hcl 500 Mg Po Tabs	ciprofloxacin	Oral	2 TIMES DAILY	antibiotics	quinolones	-5	21	26
11703	Posaconazole 100 Mg Po Tbec	posaconazole	Oral	2 TIMES DAILY	antifungals	azoles	-5	14	19
11703	Acyclovir (Zovirax) 400 Mg Tablet	acyclovir	Oral	3 TIMES DAILY	antivirals		1	21	20
11703	Acyclovir 400 Mg Po Tabs	acyclovir	Oral	3 TIMES DAILY	antivirals		1	22	21
11703	Cefepime 2 G/100 Ml Extended Infusion Minibag Plus	cefepime	Intravenous	EVERY 8 HOURS	antibiotics	non_carbapanem_beta_lactams	10	21	11
11703	Cefepime 2 G/100 Ml Extended Infusion Minibag Plus	cefepime	Intravenous	EVERY 8 HOURS	antibiotics	non_carbapanem_beta_lactams	10	21	11
11703	Posaconazole 100 Mg Po Tbec	posaconazole	Oral	DAILY	antifungals	azoles	15	22	7
11703	Voriconazole (Vfend) 200 Mg Tablet	voriconazole	Oral	2 TIMES DAILY	antifungals	azoles	21	31	10
11703	Posaconazole (Noxafil) 100 Mg Enteric Coated Tablet	posaconazole	Oral	DAILY	antifungals	azoles	21	22	1
11703	Voriconazole (Vfend) 200 Mg Tablet	voriconazole	Oral	2 TIMES DAILY	antifungals	azoles	31	40	9
11703	Atovaquone (Mepron) 750 Mg/5 Ml Oral Suspension	atovaquone	Oral	DAILY	pjp_prophylaxis		40	42	2
11703	Voriconazole (Vfend) 200 Mg Tablet	voriconazole	Oral	2 TIMES DAILY	antifungals	azoles	40	42	2
11703	Voriconazole (Vfend) 200 Mg Tablet	voriconazole	Oral	2 TIMES DAILY	antifungals	azoles	42	66	24
11703	Posaconazole (Noxafil) 100 Mg Enteric Coated Tablet	posaconazole	Oral	DAILY	antifungals	azoles	52	61	9
11365	Ceftriaxone (Rocephin) 2 Gram Injection	ceftriaxone	Injection	DAILY	antibiotics	non_carbapanem_beta_lactams	-64	-42	22
11365	Ceftriaxone 2 Gram/50 Ml Mini-Bag Plus	ceftriaxone	Intravenous	EVERY 24 HOURS	antibiotics	non_carbapanem_beta_lactams	-42	-41	1
11365	Ceftriaxone 2 Gram/50 Ml Mini-Bag Plus	ceftriaxone	Intravenous	EVERY 24 HOURS	antibiotics	non_carbapanem_beta_lactams	-42	-41	1
11365	Cefepime 2 Gram/100 Ml Mini-Bag Plus	cefepime	Intravenous	EVERY 8 HOURS	antibiotics	non_carbapanem_beta_lactams	-42	-34	8
11365	Cefepime 2 Gram/100 Ml Mini-Bag Plus	cefepime	Intravenous	EVERY 8 HOURS	antibiotics	non_carbapanem_beta_lactams	-42	-34	8
11365	Ciprofloxacin Hcl 500 Mg Po Tabs	ciprofloxacin	Oral	2 TIMES DAILY	antibiotics	quinolones	-38	-34	4
11365	Ciprofloxacin Hcl (Cipro) 500 Mg Tablet	ciprofloxacin	Oral	2 TIMES DAILY	antibiotics	quinolones	-34	-29	5
11365	Ciprofloxacin Hcl 500 Mg Po Tabs	ciprofloxacin	Oral	2 TIMES DAILY	antibiotics	quinolones	-8	6	14
11365	Fluconazole In Nacl (Iso-Osm) 400 Mg/200 Ml Iv Pgbk	fluconazole	Intravenous	DAILY	antifungals	azoles	1	20	19
11365	Acyclovir Ivpb (<700 Mg)	acyclovir	Intravenous	EVERY 8 HOURS	antivirals		1	20	19
11365	Acyclovir Ivpb (<700 Mg)	acyclovir	Intravenous	EVERY 8 HOURS	antivirals		1	20	19
11365	Ciprofloxacin 500 Mg/5 Ml Po Sumc	ciprofloxacin	Oral	2 TIMES DAILY	antibiotics	quinolones	6	18	12
11365	Cefepime 2 G/100 Ml Extended Infusion Mini-Bag Plus	cefepime	Intravenous	EVERY 8 HOURS	antibiotics	non_carbapanem_beta_lactams	8	18	10
11365	Cefepime 2 G/100 Ml Extended Infusion Mini-Bag Plus	cefepime	Intravenous	EVERY 8 HOURS	antibiotics	non_carbapanem_beta_lactams	8	18	10
11365	Fluconazole (Diflucan) 200 Mg Tablet	fluconazole	Oral	DAILY	antifungals	azoles	13	88	75
11365	Acyclovir (Zovirax) 400 Mg Tablet	acyclovir	Oral	EVERY 4 HOURS	antivirals		13	43	30
11365	Fluconazole 200 Mg Po Tabs	fluconazole	Oral	DAILY	antifungals	azoles	20	25	5
11365	Acyclovir 400 Mg Po Tabs	acyclovir	Oral	3 TIMES DAILY	antivirals		20	25	5
11365	Cefepime 2 G/100 Ml Extended Infusion Mini-Bag Plus	cefepime	Intravenous	EVERY 8 HOURS	antibiotics	non_carbapanem_beta_lactams	21	24	3
11365	Cefepime 2 G/100 Ml Extended Infusion Mini-Bag Plus	cefepime	Intravenous	EVERY 8 HOURS	antibiotics	non_carbapanem_beta_lactams	21	24	3
11365	Vancomycin Per Pharmacy Protocol	vancomycin-IV	Intravenous	PER PHARMACY PROTOCOL	antibiotics	vancomycin	21	23	2
11365	Vancomycin In D5w 1 Gram/200 Ml Iv Pgbk	vancomycin-IV	Intravenous	EVERY 12 HOURS	antibiotics	vancomycin	21	23	2
11365	Nystatin 100,000 Unit/Ml Po Susp	nystatin	Oral	4 TIMES DAILY	antifungals	other_antifungals	23	25	2
11365	Clotrimazole-Betamethasone (Lotrisone) 1-0.05 % Cream	clotrimazole	Not Applicable		antifungals	other_antifungals	34	51	17
11365	Acyclovir 400 Mg Po Tabs	acyclovir	Oral	2 TIMES DAILY	antivirals		46	50	4
11365	Fluconazole In Nacl (Iso-Osm) 400 Mg/200 Ml Iv Pgbk	fluconazole	Intravenous	EVERY 24 HOURS	antifungals	azoles	47	50	3
11492	Ciprofloxacin Hcl 500 Mg Po Tabs	ciprofloxacin	Oral	2 TIMES DAILY	antibiotics	quinolones	-5	6	11
11492	Voriconazole 200 Mg Po Tabs	voriconazole	Oral	2 TIMES DAILY BEFORE MEALS	antifungals	azoles	-4	-2	2
11492	Voriconazole 200 Mg Po Tabs	voriconazole	Oral	2 TIMES DAILY BEFORE MEALS	antifungals	azoles	-1	6	7
11492	Acyclovir Ivpb (<700 Mg)	acyclovir	Intravenous	EVERY 12 HOURS	antivirals		2	24	22
11492	Acyclovir Ivpb (<700 Mg)	acyclovir	Intravenous	EVERY 12 HOURS	antivirals		2	24	22
11492	Clotrimazole 10 Mg Mm Troc	clotrimazole	Oral	5 TIMES DAILY	antifungals	other_antifungals	5	17	12
11492	Ciprofloxacin 500 Mg/5 Ml Po Sumc	ciprofloxacin	Oral	2 TIMES DAILY	antibiotics	quinolones	6	24	18
11492	Piperacillin-Tazobactam 3.375 Gram/50 Ml Ivpb Extended Infusion	piperacillin-tazobactam	Intravenous	EVERY 8 HOURS	antibiotics	non_carbapanem_beta_lactams	6	19	13
11492	Vancomycin Per Pharmacy Protocol	vancomycin-IV	Intravenous	PER PHARMACY PROTOCOL	antibiotics	vancomycin	6	9	3
11492	Vancomycin In Dextrose 5 % 1 Gram/200 Ml Iv Pgbk	vancomycin-IV	Intravenous	EVERY 12 HOURS	antibiotics	vancomycin	6	8	2
11492	Voriconazole 200 Mg/5 Ml (40 Mg/Ml) Po Susr	voriconazole	Oral	EVERY 12 HOURS	antifungals	azoles	6	7	1
11492	Voriconazole Ivpb	voriconazole	Intravenous	EVERY 12 HOURS	antifungals	azoles	7	8	1
11492	Voriconazole Ivpb	voriconazole	Intravenous	EVERY 12 HOURS	antifungals	azoles	7	8	1
11492	Vancomycin Ivpb (Custom Dose)	vancomycin-IV	Intravenous	EVERY 12 HOURS	antibiotics	vancomycin	8	9	1
11492	Vancomycin Ivpb (Custom Dose)	vancomycin-IV	Intravenous	EVERY 12 HOURS	antibiotics	vancomycin	8	9	1
11492	Posaconazole Ivpb	posaconazole	Intravenous	EVERY 24 HOURS	antifungals	azoles	9	24	15
11492	Posaconazole Ivpb	posaconazole	Intravenous	EVERY 24 HOURS	antifungals	azoles	9	24	15
11492	Vancomycin Per Pharmacy Protocol	vancomycin-IV	Intravenous	PER PHARMACY PROTOCOL	antibiotics	vancomycin	11	16	5
11492	Vancomycin Ivpb (Custom Dose)	vancomycin-IV	Intravenous	EVERY 24 HOURS	antibiotics	vancomycin	11	13	2
11492	Vancomycin Ivpb (Custom Dose)	vancomycin-IV	Intravenous	EVERY 24 HOURS	antibiotics	vancomycin	11	13	2
11492	Vancomycin Ivpb (Custom Dose)	vancomycin-IV	Intravenous	EVERY 24 HOURS	antibiotics	vancomycin	13	16	3
11492	Vancomycin Ivpb (Custom Dose)	vancomycin-IV	Intravenous	EVERY 24 HOURS	antibiotics	vancomycin	13	16	3
11492	Meropenem 1 G/100 Ml Extended Infusion Mini-Bag Plus	meropenem	Intravenous	EVERY 8 HOURS	antibiotics	carbapanems	20	24	4
11492	Meropenem 1 G/100 Ml Extended Infusion Mini-Bag Plus	meropenem	Intravenous	EVERY 8 HOURS	antibiotics	carbapanems	20	24	4
11492	Vancomycin Per Pharmacy Protocol	vancomycin-IV	Intravenous	PER PHARMACY PROTOCOL	antibiotics	vancomycin	20	24	4
11492	Vancomycin In Dextrose 5 % 1 Gram/200 Ml Iv Pgbk	vancomycin-IV	Intravenous	EVERY 24 HOURS	antibiotics	vancomycin	20	24	4
11492	Ciprofloxacin (Cipro) 500 Mg/5 Ml Oral Suspension	ciprofloxacin	Oral	2 TIMES DAILY	antibiotics	quinolones	23	24	1
11492	Acyclovir (Zovirax) 400 Mg Tablet	acyclovir	Oral	3 TIMES DAILY	antivirals		23	24	1
11492	Posaconazole Ivpb	posaconazole	Intravenous	EVERY 24 HOURS	antifungals	azoles	24	25	1
11492	Posaconazole Ivpb	posaconazole	Intravenous	EVERY 24 HOURS	antifungals	azoles	24	25	1
11492	Acyclovir (Zovirax) 400 Mg Tablet	acyclovir	Oral	3 TIMES DAILY	antivirals		24	41	17
11492	Acyclovir 200 Mg/5 Ml Po Susp	acyclovir	Oral	3 TIMES DAILY	antivirals		24	25	1
11492	Posaconazole 100 Mg Po Tbec	posaconazole	Oral	DAILY	antifungals	azoles	25	28	3
11492	Acyclovir 400 Mg Po Tabs	acyclovir	Oral	3 TIMES DAILY	antivirals		25	28	3
11492	Valacyclovir (Valtrex) 500 Mg Tablet	acyclovir	Oral	2 TIMES DAILY	antivirals		38	68	30
11492	Valacyclovir (Valtrex) 500 Mg Tablet	valacyclovir	Oral	2 TIMES DAILY	antivirals		38	68	30
11492	Trimethoprim-Sulfamethoxazole (Bactrim) 80-400 Mg Tablet	bactrim	Oral	DAILY	pjp_prophylaxis		42	71	29
11492	Cephalexin (Keflex) 500 Mg Capsule	keflex	Oral	4 TIMES DAILY	antibiotics	non_carbapanem_beta_lactams	43	52	9
11492	Daptomycin Ivpb	daptomycin	Intravenous	EVERY 24 HOURS	other_antibacterials		48	52	4
11492	Daptomycin Ivpb	daptomycin	Intravenous	EVERY 24 HOURS	other_antibacterials		48	52	4
11492	Daptomycin Ivpb	daptomycin	Intravenous	EVERY 24 HOURS	other_antibacterials		50	54	4
11492	Daptomycin Ivpb	daptomycin	Intravenous	EVERY 24 HOURS	other_antibacterials		50	54	4
11492	Daptomycin Ivpb	daptomycin	Intravenous	EVERY 24 HOURS	other_antibacterials		51	55	4
11492	Daptomycin Ivpb	daptomycin	Intravenous	EVERY 24 HOURS	other_antibacterials		51	55	4
11492	Daptomycin Ivpb	daptomycin	Intravenous	EVERY 24 HOURS	other_antibacterials		52	56	4
11492	Daptomycin Ivpb	daptomycin	Intravenous	EVERY 24 HOURS	other_antibacterials		52	56	4
11492	Daptomycin Ivpb	daptomycin	Intravenous	EVERY 24 HOURS	other_antibacterials		53	57	4
11492	Daptomycin Ivpb	daptomycin	Intravenous	EVERY 24 HOURS	other_antibacterials		53	57	4
11492	Dapsone (Avlosulfon) 100 Mg Tablet	dapsone	Oral	DAILY	pjp_prophylaxis		71	72	1
11492	Dapsone 100 Mg Po Tabs	dapsone	Oral	DAILY	pjp_prophylaxis		76	77	1
11492	Posaconazole Ivpb	posaconazole	Intravenous	EVERY 24 HOURS	antifungals	azoles	77	85	8
11492	Posaconazole Ivpb	posaconazole	Intravenous	EVERY 24 HOURS	antifungals	azoles	77	85	8
11492	Atovaquone 750 Mg/5 Ml Po Susp	atovaquone	Oral	EVERY M W F	pjp_prophylaxis		78	93	15
11492	Valacyclovir 500 Mg Po Tabs	acyclovir	Oral	DAILY	antivirals		78	80	2
11492	Valacyclovir 500 Mg Po Tabs	valacyclovir	Oral	DAILY	antivirals		78	80	2
11492	Acyclovir 400 Mg Po Tabs	acyclovir	Oral	3 TIMES DAILY	antivirals		80	87	7
11492	Piperacillin-Tazobactam 3.375 Gram/50 Ml Ivpb Extended Infusion	piperacillin-tazobactam	Intravenous	EVERY 8 HOURS	antibiotics	non_carbapanem_beta_lactams	84	86	2
11492	Vancomycin Per Pharmacy Protocol (Inpatient Use Only)	vancomycin-IV	Intravenous	PER PHARMACY PROTOCOL	antibiotics	vancomycin	84	85	1
11492	Vancomycin In Dextrose 5 % 1 Gram/200 Ml Iv Pgbk	vancomycin-IV	Intravenous	EVERY 12 HOURS	antibiotics	vancomycin	84	85	1
11492	Posaconazole 100 Mg Po Tbec	posaconazole	Oral	DAILY	antifungals	azoles	85	93	8
11492	Levofloxacin In D5w 750 Mg/150 Ml Iv Pgbk	levofloxacin	Intravenous	EVERY 48 HOURS	antibiotics	quinolones	86	91	5
11492	Acyclovir 400 Mg Po Tabs	acyclovir	Oral	2 TIMES DAILY	antivirals		87	94	7
11492	Levofloxacin In D5w 750 Mg/150 Ml Iv Pgbk	levofloxacin	Intravenous	EVERY 24 HOURS	antibiotics	quinolones	91	99	8
11492	Acyclovir 200 Mg/5 Ml Po Susp	acyclovir	Feeding Tube	2 TIMES DAILY	antivirals		95	96	1
11349	Piperacillin-Tazobactam 4.5 Gram/100 Ml Ivpb Extended Infusion	piperacillin-tazobactam	Intravenous	3 TIMES DAILY	antibiotics	non_carbapanem_beta_lactams	-67	-64	3
11349	Vancomycin Ivpb (Custom Dose)	vancomycin-IV	Intravenous	EVERY 12 HOURS	antibiotics	vancomycin	-67	-66	1
11349	Vancomycin Ivpb (Custom Dose)	vancomycin-IV	Intravenous	EVERY 12 HOURS	antibiotics	vancomycin	-67	-66	1
11349	Vancomycin In D5w 1 Gram/200 Ml Iv Pgbk	vancomycin-IV	Intravenous	EVERY 8 HOURS	antibiotics	vancomycin	-66	-65	1
11349	Cefepime 2 Gram/100 Ml Mini-Bag Plus	cefepime	Intravenous	EVERY 8 HOURS	antibiotics	non_carbapanem_beta_lactams	-64	-60	4
11349	Cefepime 2 Gram/100 Ml Mini-Bag Plus	cefepime	Intravenous	EVERY 8 HOURS	antibiotics	non_carbapanem_beta_lactams	-64	-60	4
11349	Vancomycin Ivpb (Custom Dose)	vancomycin-IV	Intravenous	EVERY 8 HOURS	antibiotics	vancomycin	-64	-62	2
11349	Vancomycin Ivpb (Custom Dose)	vancomycin-IV	Intravenous	EVERY 8 HOURS	antibiotics	vancomycin	-64	-62	2
11349	Clotrimazole 10 Mg Mm Troc	clotrimazole	Oral	5 TIMES DAILY	antifungals	other_antifungals	-63	-59	4
11349	Acyclovir 400 Mg Po Tabs	acyclovir	Oral	2 TIMES DAILY	antivirals		-62	-61	1
11349	Levofloxacin (Levaquin) 750 Mg Tablet	levofloxacin	Oral	DAILY	antibiotics	quinolones	-61	-58	3
11349	Clotrimazole (Mycelex) 10 Mg Troche	clotrimazole	Oral	5 TIMES DAILY	antifungals	other_antifungals	-61	-59	2
11349	Acyclovir (Zovirax) 400 Mg Tablet	acyclovir	Oral	3 TIMES DAILY	antivirals		-61	-51	10
11349	Acyclovir 400 Mg Po Tabs	acyclovir	Oral	3 TIMES DAILY	antivirals		-61	-59	2
11349	Piperacillin-Tazobactam 3.375 Gram/50 Ml Ivpb Extended Infusion	piperacillin-tazobactam	Intravenous	3 TIMES DAILY	antibiotics	non_carbapanem_beta_lactams	-60	-59	1
11349	Vancomycin Ivpb (Custom Dose)	vancomycin-IV	Intravenous	EVERY 8 HOURS	antibiotics	vancomycin	-60	-59	1
11349	Vancomycin Ivpb (Custom Dose)	vancomycin-IV	Intravenous	EVERY 8 HOURS	antibiotics	vancomycin	-60	-59	1
11349	Vancomycin In D5w 1 Gram/200 Ml Iv Pgbk	vancomycin-IV	Intravenous	ONCE	antibiotics	vancomycin	-58	-57	1
11349	Cefepime 2 Gram/100 Ml Mini-Bag Plus	cefepime	Intravenous	EVERY 12 HOURS	antibiotics	non_carbapanem_beta_lactams	-57	-55	2
11349	Cefepime 2 Gram/100 Ml Mini-Bag Plus	cefepime	Intravenous	EVERY 12 HOURS	antibiotics	non_carbapanem_beta_lactams	-57	-55	2
11349	Vancomycin Ivpb (Custom Dose)	vancomycin-IV	Intravenous	EVERY 12 HOURS	antibiotics	vancomycin	-57	-55	2
11349	Vancomycin Ivpb (Custom Dose)	vancomycin-IV	Intravenous	EVERY 12 HOURS	antibiotics	vancomycin	-57	-55	2
11349	Acyclovir 400 Mg Po Tabs	acyclovir	Oral	3 TIMES DAILY	antivirals		-57	-55	2
11349	Levofloxacin (Levaquin) 750 Mg Tablet	levofloxacin	Oral	DAILY	antibiotics	quinolones	-55	-50	5
11349	Cefepime 2 Gram/100 Ml Mini-Bag Plus	cefepime	Intravenous	EVERY 8 HOURS	antibiotics	non_carbapanem_beta_lactams	-33	-32	1
11349	Cefepime 2 Gram/100 Ml Mini-Bag Plus	cefepime	Intravenous	EVERY 8 HOURS	antibiotics	non_carbapanem_beta_lactams	-33	-32	1
11349	Vancomycin In D5w 1 Gram/200 Ml Iv Pgbk	vancomycin-IV	Intravenous	EVERY 12 HOURS	antibiotics	vancomycin	-33	-32	1
11349	Valacyclovir 500 Mg Po Tabs	acyclovir	Oral	2 TIMES DAILY	antivirals		-33	-23	10
11349	Valacyclovir 500 Mg Po Tabs	valacyclovir	Oral	2 TIMES DAILY	antivirals		-33	-23	10
11349	Piperacillin-Tazobactam 3.375 Gram/50 Ml Ivpb Extended Infusion	piperacillin-tazobactam	Intravenous	3 TIMES DAILY	antibiotics	non_carbapanem_beta_lactams	-32	-23	9
11349	Vancomycin In D5w 1 Gram/200 Ml Iv Pgbk	vancomycin-IV	Intravenous	EVERY 8 HOURS	antibiotics	vancomycin	-31	-28	3
11349	Azithromycin Ivpb	azithromycin	Intravenous	EVERY 24 HOURS	other_antibacterials		-28	-23	5
11349	Azithromycin Ivpb	azithromycin	Intravenous	EVERY 24 HOURS	other_antibacterials		-28	-23	5
11349	Caspofungin Ivpb (Custom)	caspofungin	Intravenous	EVERY 24 HOURS	antifungals	echinocandins	-28	-23	5
11349	Caspofungin Ivpb (Custom)	caspofungin	Intravenous	EVERY 24 HOURS	antifungals	echinocandins	-28	-23	5
11349	Vancomycin Ivpb (Custom Dose)	vancomycin-IV	Intravenous	EVERY 8 HOURS	antibiotics	vancomycin	-27	-25	2
11349	Vancomycin Ivpb (Custom Dose)	vancomycin-IV	Intravenous	EVERY 8 HOURS	antibiotics	vancomycin	-27	-25	2
11349	Valacyclovir (Valtrex) 500 Mg Tablet	acyclovir	Oral	2 TIMES DAILY	antivirals		-23	15	38
11349	Valacyclovir (Valtrex) 500 Mg Tablet	valacyclovir	Oral	2 TIMES DAILY	antivirals		-23	15	38
11349	Ciprofloxacin Hcl 500 Mg Po Tabs	ciprofloxacin	Oral	2 TIMES DAILY	antibiotics	quinolones	-8	10	18
11349	Fluconazole In Nacl (Iso-Osm) 400 Mg/200 Ml Iv Pgbk	fluconazole	Intravenous	EVERY 24 HOURS	antifungals	azoles	1	8	7
11349	Acyclovir Ivpb (<700 Mg)	acyclovir	Intravenous	EVERY 8 HOURS	antivirals		1	6	5
11349	Acyclovir Ivpb (<700 Mg)	acyclovir	Intravenous	EVERY 8 HOURS	antivirals		1	6	5
11349	Vancomycin In D5w 1 Gram/200 Ml Iv Pgbk	vancomycin-IV	Intravenous	EVERY 12 HOURS	antibiotics	vancomycin	6	8	2
11349	Acyclovir Ivpb (<700 Mg)	acyclovir	Intravenous	EVERY 8 HOURS	antivirals		6	13	7
11349	Acyclovir Ivpb (<700 Mg)	acyclovir	Intravenous	EVERY 8 HOURS	antivirals		6	13	7
11349	Cefepime 2 G/100 Ml Extended Infusion Mini-Bag Plus	cefepime	Intravenous	EVERY 8 HOURS	antibiotics	non_carbapanem_beta_lactams	7	8	1
11349	Cefepime 2 G/100 Ml Extended Infusion Mini-Bag Plus	cefepime	Intravenous	EVERY 8 HOURS	antibiotics	non_carbapanem_beta_lactams	7	8	1
11349	Cefepime 2 G/100 Ml Extended Infusion Mini-Bag Plus	cefepime	Intravenous	EVERY 8 HOURS	antibiotics	non_carbapanem_beta_lactams	8	12	4
11349	Cefepime 2 G/100 Ml Extended Infusion Mini-Bag Plus	cefepime	Intravenous	EVERY 8 HOURS	antibiotics	non_carbapanem_beta_lactams	8	12	4
11349	Vancomycin Ivpb (Custom Dose)	vancomycin-IV	Intravenous	EVERY 12 HOURS	antibiotics	vancomycin	8	10	2
11349	Vancomycin Ivpb (Custom Dose)	vancomycin-IV	Intravenous	EVERY 12 HOURS	antibiotics	vancomycin	8	10	2
11349	Voriconazole Ivpb	voriconazole	Intravenous	EVERY 12 HOURS	antifungals	azoles	8	9	1
11349	Voriconazole Ivpb	voriconazole	Intravenous	EVERY 12 HOURS	antifungals	azoles	8	9	1
11349	Voriconazole Ivpb	voriconazole	Intravenous	EVERY 12 HOURS	antifungals	azoles	9	13	4
11349	Voriconazole Ivpb	voriconazole	Intravenous	EVERY 12 HOURS	antifungals	azoles	9	13	4
11349	Ciprofloxacin 500 Mg/5 Ml Po Sumc	ciprofloxacin	Oral	2 TIMES DAILY	antibiotics	quinolones	10	12	2
11349	Vancomycin Ivpb (Custom Dose)	vancomycin-IV	Intravenous	EVERY 8 HOURS	antibiotics	vancomycin	10	12	2
11349	Vancomycin Ivpb (Custom Dose)	vancomycin-IV	Intravenous	EVERY 8 HOURS	antibiotics	vancomycin	10	12	2
11349	Acyclovir 400 Mg Po Tabs	acyclovir	Oral	3 TIMES DAILY	antivirals		13	15	2
11349	Fluconazole (Diflucan) 200 Mg Tablet	fluconazole	Oral	DAILY	antifungals	azoles	14	85	71
11349	Fluconazole 200 Mg Po Tabs	fluconazole	Oral	DAILY	antifungals	azoles	14	15	1
11349	Ciprofloxacin Hcl (Cipro) 500 Mg Tablet	ciprofloxacin	Oral	2 TIMES DAILY	antibiotics	quinolones	22	29	7
11349	Clotrimazole (Lotrimin) 1 % Cream	clotrimazole	Not Applicable		antifungals	other_antifungals	26	33	7
11304	Levofloxacin (Levaquin) 500 Mg Tablet	levofloxacin	Oral	DAILY	antibiotics	quinolones	-40	-30	10
11304	Levofloxacin (Levaquin) 500 Mg Tabs	levofloxacin	Oral	DAILY	antibiotics	quinolones	-28	-26	2
11304	Levofloxacin (Levaquin) 500 Mg Tabs	levofloxacin	Oral	DAILY	antibiotics	quinolones	-22	26	48
11304	Levofloxacin 500 Mg Po Tabs	levofloxacin	Oral	EVERY 24 HOURS	antibiotics	quinolones	-21	-9	12
11304	Posaconazole 100 Mg Po Tbec	posaconazole	Oral	2 TIMES DAILY	antifungals	azoles	-19	-18	1
11304	Foscarnet Ivpb Periph Admin	foscarnet	Intravenous	EVERY 12 HOURS	antivirals		-18	-8	10
11304	Foscarnet Ivpb Periph Admin	foscarnet	Intravenous	EVERY 12 HOURS	antivirals		-18	-8	10
11304	Posaconazole 100 Mg Po Tbec	posaconazole	Oral	DAILY	antifungals	azoles	-17	8	25
11304	Cefazolin In Dextrose (Iso-Os) 1 Gram/50 Ml Iv Pgbk	cefazolin	Intravenous	EVERY 8 HOURS	antibiotics	non_carbapanem_beta_lactams	-13	-9	4
11304	Foscarnet Ivpb Periph Admin	foscarnet	Intravenous	EVERY 12 HOURS	antivirals		-8	-7	1
11304	Foscarnet Ivpb Periph Admin	foscarnet	Intravenous	EVERY 12 HOURS	antivirals		-8	-7	1
11304	Foscarnet 24 Mg/Ml Iv Soln	foscarnet	Intravenous	DAILY	antivirals		-7	21	28
11304	Levofloxacin 500 Mg Po Tabs	levofloxacin	Oral	EVERY 24 HOURS	antibiotics	quinolones	-5	8	13
11304	Cefepime 2 Gram/100 Ml Mini-Bag Plus	cefepime	Intravenous	EVERY 8 HOURS	antibiotics	non_carbapanem_beta_lactams	7	20	13
11304	Cefepime 2 Gram/100 Ml Mini-Bag Plus	cefepime	Intravenous	EVERY 8 HOURS	antibiotics	non_carbapanem_beta_lactams	7	20	13
11304	Levofloxacin In D5w 500 Mg/100 Ml Iv Pgbk	levofloxacin	Intravenous	EVERY 24 HOURS	antibiotics	quinolones	9	19	10
11304	Posaconazole Ivpb	posaconazole	Intravenous	DAILY	antifungals	azoles	9	17	8
11304	Posaconazole Ivpb	posaconazole	Intravenous	DAILY	antifungals	azoles	9	17	8
11304	Vancomycin In D5w 1 Gram/200 Ml Iv Pgbk	vancomycin-IV	Intravenous	EVERY 12 HOURS	antibiotics	vancomycin	10	11	1
11304	Vancomycin Ivpb (Custom Dose)	vancomycin-IV	Intravenous	EVERY 12 HOURS	antibiotics	vancomycin	11	14	3
11304	Vancomycin Ivpb (Custom Dose)	vancomycin-IV	Intravenous	EVERY 12 HOURS	antibiotics	vancomycin	11	14	3
11304	Vancomycin In D5w 1 Gram/200 Ml Iv Pgbk	vancomycin-IV	Intravenous	EVERY 12 HOURS	antibiotics	vancomycin	14	19	5
11304	Posaconazole Ivpb	posaconazole	Intravenous	2 TIMES DAILY	antifungals	azoles	17	21	4
11304	Posaconazole Ivpb	posaconazole	Intravenous	2 TIMES DAILY	antifungals	azoles	17	21	4
11304	Posaconazole (Noxafil) 100 Mg Enteric Coated Tablet	posaconazole	Oral	DAILY	antifungals	azoles	20	22	2
11304	Valganciclovir (Valcyte) 450 Mg Tablet	ganciclovir	Oral	DAILY	antivirals		20	22	2
11304	Valganciclovir (Valcyte) 450 Mg Tablet	valganciclovir	Oral	DAILY	antivirals		20	22	2
11304	Posaconazole 100 Mg Po Tbec	posaconazole	Oral	2 TIMES DAILY WITH MEALS	antifungals	azoles	21	26	5
11304	Valganciclovir 450 Mg Po Tabs	ganciclovir	Oral	DAILY	antivirals		21	26	5
11304	Valganciclovir 450 Mg Po Tabs	valganciclovir	Oral	DAILY	antivirals		21	26	5
11304	Piperacillin-Tazobactam 4.5 Gram/100 Ml Ivpb Extended Infusion	piperacillin-tazobactam	Intravenous	3 TIMES DAILY	antibiotics	non_carbapanem_beta_lactams	22	25	3
11304	Posaconazole (Noxafil) 100 Mg Enteric Coated Tablet	posaconazole	Oral	2 TIMES DAILY	antifungals	azoles	22	68	46
11304	Valganciclovir (Valcyte) 450 Mg Tablet	ganciclovir	Oral	DAILY	antivirals		22	29	7
11304	Valganciclovir (Valcyte) 450 Mg Tablet	valganciclovir	Oral	DAILY	antivirals		22	29	7
11304	Levofloxacin (Levaquin) 500 Mg Tablet	levofloxacin	Oral	DAILY	antibiotics	quinolones	25	29	4
11304	Levofloxacin 500 Mg Po Tabs	levofloxacin	Oral	EVERY 24 HOURS	antibiotics	quinolones	25	26	1
11304	Doxycycline Hyclate (Vibramycin) 100 Mg Capsule	doxycycline	Oral	2 TIMES DAILY	other_antibacterials		28	38	10
11304	Trimethoprim-Sulfamethoxazole (Bactrim) 80-400 Mg Tablet	bactrim	Oral	DAILY	pjp_prophylaxis		42	63	21
11304	Levofloxacin (Levaquin) 750 Mg Tablet	levofloxacin	Oral	DAILY	antibiotics	quinolones	44	54	10
11304	Azithromycin (Zithromax) 250 Mg Tablet	azithromycin	Not Applicable		other_antibacterials		48	52	4
11528	Ciprofloxacin Hcl (Cipro) 500 Mg Tablet	ciprofloxacin	Oral	2 TIMES DAILY	antibiotics	quinolones	-98	-84	14
11528	Acyclovir (Zovirax) 400 Mg Tablet	acyclovir	Oral	3 TIMES DAILY	antivirals		-98	-70	28
11528	Valganciclovir (Valcyte) 450 Mg Tablet	ganciclovir	Oral	2 TIMES DAILY	antivirals		-72	-51	21
11528	Valganciclovir (Valcyte) 450 Mg Tablet	ganciclovir	Oral	2 TIMES DAILY	antivirals		-72	-51	21
11528	Valganciclovir (Valcyte) 450 Mg Tablet	valganciclovir	Oral	2 TIMES DAILY	antivirals		-72	-51	21
11528	Valganciclovir (Valcyte) 450 Mg Tablet	valganciclovir	Oral	2 TIMES DAILY	antivirals		-72	-51	21
11528	Ciprofloxacin Hcl (Cipro) 500 Mg Tablet	ciprofloxacin	Oral	2 TIMES DAILY	antibiotics	quinolones	-51	-25	26
11528	Acyclovir (Zovirax) 400 Mg Tablet	acyclovir	Oral	3 TIMES DAILY	antivirals		-51	40	91
11528	Levofloxacin (Levaquin) 500 Mg Tablet	levofloxacin	Oral	DAILY	antibiotics	quinolones	-50	-44	6
11528	Piperacillin-Tazobactam 3.375 Gram/50 Ml Ivpb Extended Infusion	piperacillin-tazobactam	Intravenous	EVERY 8 HOURS	antibiotics	non_carbapanem_beta_lactams	-50	-46	4
11528	Trimethoprim-Sulfamethoxazole (Bactrim) 80-400 Mg Tablet	bactrim	Oral	DAILY	pjp_prophylaxis		-44	-37	7
11528	Atovaquone (Mepron) 750 Mg/5 Ml Oral Suspension	atovaquone	Oral	DAILY	pjp_prophylaxis		-39	-25	14
11528	Fluconazole (Diflucan) 200 Mg Tablet	fluconazole	Oral	DAILY	antifungals	azoles	-37	-25	12
11528	Nystatin (Mycostatin) 100,000 Unit/Ml Oral Suspension	nystatin	Oral	4 TIMES DAILY	antifungals	other_antifungals	-37	-25	12
11528	Vancomycin Ivpb (Custom Dose)	vancomycin-IV	Intravenous	EVERY 12 HOURS	antibiotics	vancomycin	-34	-33	1
11528	Vancomycin Ivpb (Custom Dose)	vancomycin-IV	Intravenous	EVERY 12 HOURS	antibiotics	vancomycin	-34	-33	1
11528	Piperacillin-Tazobactam 3.375 Gram/50 Ml Ivpb Extended Infusion	piperacillin-tazobactam	Intravenous	EVERY 8 HOURS	antibiotics	non_carbapanem_beta_lactams	-25	-23	2
11528	Vancomycin Per Pharmacy Protocol	vancomycin-IV	Intravenous	PER PHARMACY PROTOCOL	antibiotics	vancomycin	-25	-21	4
11528	Atovaquone 750 Mg/5 Ml Po Susp	atovaquone	Oral	EVERY M W F	pjp_prophylaxis		-25	-24	1
11528	Atovaquone (Mepron) 750 Mg/5 Ml Oral Suspension	atovaquone	Oral	EVERY M W F	pjp_prophylaxis		-25	12	37
11528	Acyclovir 400 Mg Po Tabs	acyclovir	Oral	3 TIMES DAILY	antivirals		-25	-3	22
11528	Vancomycin In Dextrose 5 % 1 Gram/200 Ml Iv Pgbk	vancomycin-IV	Intravenous	EVERY 12 HOURS	antibiotics	vancomycin	-24	-21	3
11528	Meropenem 1 G/100 Ml Extended Infusion Minibag Plus	meropenem	Intravenous	EVERY 8 HOURS	antibiotics	carbapanems	-22	-20	2
11528	Meropenem 1 G/100 Ml Extended Infusion Minibag Plus	meropenem	Intravenous	EVERY 8 HOURS	antibiotics	carbapanems	-22	-20	2
11528	Posaconazole 100 Mg Po Tbec	posaconazole	Oral	2 TIMES DAILY	antifungals	azoles	-22	-21	1
11528	Vancomycin Per Pharmacy Protocol	vancomycin-IV	Intravenous	PER PHARMACY PROTOCOL	antibiotics	vancomycin	-21	-20	1
11528	Dapsone 100 Mg Po Tabs	dapsone	Oral	DAILY	pjp_prophylaxis		-21	12	33
11528	Dapsone (Avlosulfon) 100 Mg Tablet	dapsone	Oral	DAILY	pjp_prophylaxis		-19	12	31
11528	Posaconazole (Noxafil) 100 Mg Enteric Coated Tablet	posaconazole	Oral	DAILY	antifungals	azoles	-19	12	31
11528	Posaconazole 100 Mg Po Tbec	posaconazole	Oral	DAILY	antifungals	azoles	-19	-12	7
11528	Ciprofloxacin Hcl 500 Mg Po Tabs	ciprofloxacin	Oral	2 TIMES DAILY	antibiotics	quinolones	-12	-1	11
11528	Piperacillin-Tazobactam 4.5 Gram/100 Ml Ivpb Extended Infusion	piperacillin-tazobactam	Intravenous	EVERY 8 HOURS	antibiotics	non_carbapanem_beta_lactams	-11	-1	10
11528	Vancomycin Per Pharmacy Protocol	vancomycin-IV	Intravenous	PER PHARMACY PROTOCOL	antibiotics	vancomycin	-11	-8	3
11528	Vancomycin In Dextrose 5 % 1 Gram/200 Ml Iv Pgbk	vancomycin-IV	Intravenous	EVERY 12 HOURS	antibiotics	vancomycin	-11	-9	2
11528	Caspofungin Ivpb (Custom)	caspofungin	Intravenous	EVERY 24 HOURS	antifungals	echinocandins	-11	-8	3
11528	Caspofungin Ivpb (Custom)	caspofungin	Intravenous	EVERY 24 HOURS	antifungals	echinocandins	-11	-8	3
11528	Vancomycin 125 Mg Po Caps	vancomycin-oral	Oral	4 TIMES DAILY	antibiotics	vancomycin	-9	11	20
11528	Caspofungin Ivpb (Custom)	caspofungin	Intravenous	EVERY 24 HOURS	antifungals	echinocandins	-7	-1	6
11528	Caspofungin Ivpb (Custom)	caspofungin	Intravenous	EVERY 24 HOURS	antifungals	echinocandins	-7	-1	6
11528	Clotrimazole 10 Mg Mm Troc	clotrimazole	Oral	5 TIMES DAILY	antifungals	other_antifungals	-2	-1	1
11528	Nystatin 100,000 Unit/Ml Po Susp	nystatin	Oral	4 TIMES DAILY	antifungals	other_antifungals	-2	-1	1
11528	Ciprofloxacin 500 Mg/5 Ml Po Sumc	ciprofloxacin	Oral	2 TIMES DAILY	antibiotics	quinolones	-1	12	13
11528	Meropenem 1 G/100 Ml Extended Infusion Minibag Plus	meropenem	Intravenous	EVERY 8 HOURS	antibiotics	carbapanems	-1	12	13
11528	Meropenem 1 G/100 Ml Extended Infusion Minibag Plus	meropenem	Intravenous	EVERY 8 HOURS	antibiotics	carbapanems	-1	12	13
11528	Vancomycin In Dextrose 5 % 1 Gram/200 Ml Iv Pgbk	vancomycin-IV	Intravenous	EVERY 12 HOURS	antibiotics	vancomycin	-1	1	2
11528	Vancomycin Per Pharmacy Protocol (Inpatient Use Only)	vancomycin-IV	Intravenous	PER PHARMACY PROTOCOL	antibiotics	vancomycin	-1	12	13
11528	Posaconazole Ivpb	posaconazole	Intravenous	EVERY 24 HOURS	antifungals	azoles	-1	0	1
11528	Posaconazole Ivpb	posaconazole	Intravenous	EVERY 24 HOURS	antifungals	azoles	-1	0	1
11528	Clotrimazole 10 Mg Mm Troc	clotrimazole	Oral	5 TIMES DAILY	antifungals	other_antifungals	-1	1	2
11528	Vancomycin Ivpb (Custom Dose)	vancomycin-IV	Intravenous	EVERY 12 HOURS	antibiotics	vancomycin	1	3	2
11528	Vancomycin Ivpb (Custom Dose)	vancomycin-IV	Intravenous	EVERY 12 HOURS	antibiotics	vancomycin	1	3	2
11528	Posaconazole 200 Mg/5 Ml (40 Mg/Ml) Po Susp	posaconazole	Oral	3 TIMES DAILY WITH MEALS	antifungals	azoles	1	10	9
11528	Acyclovir Ivpb (<700 Mg)	acyclovir	Intravenous	EVERY 8 HOURS	antivirals		1	11	10
11528	Acyclovir Ivpb (<700 Mg)	acyclovir	Intravenous	EVERY 8 HOURS	antivirals		1	11	10
11528	Nystatin 100,000 Unit/Ml Po Susp	nystatin	Oral	4 TIMES DAILY	antifungals	other_antifungals	2	12	10
11528	Vancomycin In Dextrose 5 % 1 Gram/200 Ml Iv Pgbk	vancomycin-IV	Intravenous	EVERY 12 HOURS	antibiotics	vancomycin	4	12	8
11528	Posaconazole 100 Mg Po Tbec	posaconazole	Oral	DAILY	antifungals	azoles	10	12	2
11528	Acyclovir 400 Mg Po Tabs	acyclovir	Oral	3 TIMES DAILY	antivirals		11	12	1
11528	Atovaquone (Mepron) 750 Mg/5 Ml Oral Suspension	atovaquone	Oral	EVERY M W F	pjp_prophylaxis		12	35	23
11528	Azithromycin (Zithromax Z-Pak) 250 Mg Tabs Unit-Dose Pack	azithromycin	Oral	AS DIRECTED	other_antibacterials		41	44	3
11528	Valganciclovir (Valcyte) 450 Mg Tablet	ganciclovir	Oral	2 TIMES DAILY	antivirals		41	55	14
11528	Valganciclovir (Valcyte) 450 Mg Tablet	valganciclovir	Oral	2 TIMES DAILY	antivirals		41	55	14
11528	Piperacillin-Tazobactam 4.5 Gram/100 Ml Ivpb Extended Infusion	piperacillin-tazobactam	Intravenous	EVERY 8 HOURS	antibiotics	non_carbapanem_beta_lactams	66	69	3
11528	Vancomycin Ivpb (Custom Dose)	vancomycin-IV	Intravenous	EVERY 12 HOURS	antibiotics	vancomycin	66	67	1
11528	Vancomycin Ivpb (Custom Dose)	vancomycin-IV	Intravenous	EVERY 12 HOURS	antibiotics	vancomycin	66	67	1
11528	Posaconazole 100 Mg Po Tbec	posaconazole	Oral	DAILY	antifungals	azoles	66	73	7
11528	Ganciclovir Ivpb	ganciclovir	Intravenous	EVERY 12 HOURS	antivirals		66	69	3
11528	Ganciclovir Ivpb	ganciclovir	Intravenous	EVERY 12 HOURS	antivirals		66	69	3
11528	Levofloxacin In D5w 750 Mg/150 Ml Iv Pgbk	levofloxacin	Intravenous	EVERY 48 HOURS	antibiotics	quinolones	67	69	2
11528	Caspofungin Ivpb (Custom)	caspofungin	Intravenous	EVERY 24 HOURS	antifungals	echinocandins	67	69	2
11528	Caspofungin Ivpb (Custom)	caspofungin	Intravenous	EVERY 24 HOURS	antifungals	echinocandins	67	69	2
11528	Atovaquone 750 Mg/5 Ml Po Susp	atovaquone	Oral	EVERY MORNING WITH BREAKFAST	pjp_prophylaxis		69	75	6
11528	Acyclovir 400 Mg Po Tabs	acyclovir	Oral	3 TIMES DAILY	antivirals		70	73	3
11528	Piperacillin-Tazobactam 3.375 Gram/50 Ml Ivpb Extended Infusion	piperacillin-tazobactam	Intravenous	EVERY 8 HOURS	antibiotics	non_carbapanem_beta_lactams	73	75	2
11528	Acyclovir Ivpb (<700 Mg)	acyclovir	Intravenous	EVERY 8 HOURS	antivirals		73	75	2
11528	Acyclovir Ivpb (<700 Mg)	acyclovir	Intravenous	EVERY 8 HOURS	antivirals		73	75	2
11528	Posaconazole Ivpb	posaconazole	Intravenous	EVERY 24 HOURS	antifungals	azoles	74	75	1
11528	Posaconazole Ivpb	posaconazole	Intravenous	EVERY 24 HOURS	antifungals	azoles	74	75	1
11484	Ciprofloxacin Hcl (Cipro) 500 Mg Tablet	ciprofloxacin	Oral	2 TIMES DAILY	antibiotics	quinolones	-82	-68	14
11484	Acyclovir (Zovirax) 400 Mg Tablet	acyclovir	Oral	3 TIMES DAILY	antivirals		-82	-70	12
11484	Ciprofloxacin Hcl 500 Mg Po Tabs	ciprofloxacin	Oral	2 TIMES DAILY	antibiotics	quinolones	-78	-75	3
11484	Acyclovir 400 Mg Po Tabs	acyclovir	Oral	3 TIMES DAILY	antivirals		-76	-72	4
11484	Vancomycin Per Pharmacy Protocol	vancomycin-IV	Intravenous	PER PHARMACY PROTOCOL	antibiotics	vancomycin	-75	-72	3
11484	Ciprofloxacin Hcl 500 Mg Po Tabs	ciprofloxacin	Oral	2 TIMES DAILY	antibiotics	quinolones	-74	-69	5
11484	Piperacillin-Tazobactam 4.5 Gram/100 Ml Ivpb Extended Infusion	piperacillin-tazobactam	Intravenous	EVERY 8 HOURS	antibiotics	non_carbapanem_beta_lactams	-74	-69	5
11484	Vancomycin Ivpb (Custom Dose)	vancomycin-IV	Intravenous	EVERY 12 HOURS	antibiotics	vancomycin	-74	-72	2
11484	Vancomycin Ivpb (Custom Dose)	vancomycin-IV	Intravenous	EVERY 12 HOURS	antibiotics	vancomycin	-74	-72	2
11484	Acyclovir Ivpb (<700 Mg)	acyclovir	Intravenous	EVERY 8 HOURS	antivirals		-72	-70	2
11484	Acyclovir Ivpb (<700 Mg)	acyclovir	Intravenous	EVERY 8 HOURS	antivirals		-72	-70	2
11484	Acyclovir (Zovirax) 400 Mg Tablet	acyclovir	Oral	3 TIMES DAILY	antivirals		-70	18	88
11484	Acyclovir 400 Mg Po Tabs	acyclovir	Oral	3 TIMES DAILY	antivirals		-70	-68	2
11484	Ciprofloxacin Hcl (Cipro) 500 Mg Tabs	ciprofloxacin	Oral	2 TIMES DAILY	antibiotics	quinolones	-55	-54	1
11484	Ciprofloxacin Hcl (Cipro) 500 Mg Tabs	ciprofloxacin	Oral	2 TIMES DAILY	antibiotics	quinolones	-54	-40	14
11484	Ciprofloxacin Hcl 500 Mg Po Tabs	ciprofloxacin	Oral	2 TIMES DAILY	antibiotics	quinolones	-5	6	11
11484	Acyclovir Ivpb (<700 Mg)	acyclovir	Intravenous	EVERY 8 HOURS	antivirals		-4	18	22
11484	Acyclovir Ivpb (<700 Mg)	acyclovir	Intravenous	EVERY 8 HOURS	antivirals		-4	18	22
11484	Fluconazole 200 Mg Po Tabs	fluconazole	Oral	DAILY	antifungals	azoles	1	7	6
11484	Ciprofloxacin 500 Mg/5 Ml Po Sumc	ciprofloxacin	Oral	2 TIMES DAILY	antibiotics	quinolones	6	19	13
11484	Fluconazole In Nacl (Iso-Osm) 400 Mg/200 Ml Iv Pgbk	fluconazole	Intravenous	EVERY 24 HOURS	antifungals	azoles	7	18	11
11484	Clotrimazole 10 Mg Mm Troc	clotrimazole	Oral	5 TIMES DAILY	antifungals	other_antifungals	8	19	11
11484	Acyclovir 400 Mg Po Tabs	acyclovir	Oral	3 TIMES DAILY	antivirals		18	19	1
11484	Fluconazole (Diflucan) 200 Mg Tablet	fluconazole	Oral	DAILY	antifungals	azoles	19	83	64
11410	Levofloxacin 500 Mg Po Tabs	levofloxacin	Oral	EVERY 24 HOURS	antibiotics	quinolones	-74	-73	1
11410	Levofloxacin (Levaquin) 500 Mg Tablet	levofloxacin	Oral	DAILY	antibiotics	quinolones	-73	-70	3
11410	Cephalexin (Keflex) 500 Mg Capsule	keflex	Oral	4 TIMES DAILY	antibiotics	non_carbapanem_beta_lactams	-59	-52	7
11410	Ciprofloxacin Hcl (Cipro) 500 Mg Tablet	ciprofloxacin	Oral	2 TIMES DAILY	antibiotics	quinolones	-33	-19	14
11410	Ciprofloxacin Hcl (Cipro) 500 Mg Tablet	ciprofloxacin	Oral	2 TIMES DAILY	antibiotics	quinolones	-33	-20	13
11410	Rifampin (Rifadin) 300 Mg Capsule	rifampin	Oral	DAILY	other_antibacterials		-33	-19	14
11410	Rifampin (Rifadin) 300 Mg Capsule	rifampin	Oral	DAILY	other_antibacterials		-33	-32	1
11410	Ceftriaxone 2 Gram/50 Ml Mini-Bag Plus	ceftriaxone	Intravenous	EVERY 24 HOURS	antibiotics	non_carbapanem_beta_lactams	-31	-27	4
11410	Ceftriaxone 2 Gram/50 Ml Mini-Bag Plus	ceftriaxone	Intravenous	EVERY 24 HOURS	antibiotics	non_carbapanem_beta_lactams	-31	-27	4
11410	Ceftriaxone 2 Gram/50 Ml Mini-Bag Plus	ceftriaxone	Intravenous	EVERY 24 HOURS	antibiotics	non_carbapanem_beta_lactams	-30	-26	4
11410	Ceftriaxone 2 Gram/50 Ml Mini-Bag Plus	ceftriaxone	Intravenous	EVERY 24 HOURS	antibiotics	non_carbapanem_beta_lactams	-30	-26	4
11410	Ciprofloxacin Hcl 500 Mg Po Tabs	ciprofloxacin	Oral	2 TIMES DAILY	antibiotics	quinolones	-6	12	18
11410	Acyclovir 400 Mg Po Tabs	acyclovir	Oral	3 TIMES DAILY	antivirals		0	16	16
11410	Cefepime 2 G/100 Ml Extended Infusion Mini-Bag Plus	cefepime	Intravenous	EVERY 8 HOURS	antibiotics	non_carbapanem_beta_lactams	6	11	5
11410	Cefepime 2 G/100 Ml Extended Infusion Mini-Bag Plus	cefepime	Intravenous	EVERY 8 HOURS	antibiotics	non_carbapanem_beta_lactams	6	11	5
11410	Vancomycin Per Pharmacy Protocol	vancomycin-IV	Intravenous	PER PHARMACY PROTOCOL	antibiotics	vancomycin	6	16	10
11410	Vancomycin In D5w 1 Gram/200 Ml Iv Pgbk	vancomycin-IV	Intravenous	EVERY 12 HOURS	antibiotics	vancomycin	6	7	1
11410	Vancomycin Ivpb (Custom Dose)	vancomycin-IV	Intravenous	EVERY 12 HOURS	antibiotics	vancomycin	7	8	1
11410	Vancomycin Ivpb (Custom Dose)	vancomycin-IV	Intravenous	EVERY 12 HOURS	antibiotics	vancomycin	7	8	1
11410	Vancomycin Ivpb (Custom Dose)	vancomycin-IV	Intravenous	EVERY 8 HOURS	antibiotics	vancomycin	8	10	2
11410	Vancomycin Ivpb (Custom Dose)	vancomycin-IV	Intravenous	EVERY 8 HOURS	antibiotics	vancomycin	8	10	2
11410	Vancomycin In D5w 1 Gram/200 Ml Iv Pgbk	vancomycin-IV	Intravenous	EVERY 8 HOURS	antibiotics	vancomycin	10	11	1
11410	Vancomycin Ivpb (Custom Dose)	vancomycin-IV	Intravenous	EVERY 8 HOURS	antibiotics	vancomycin	11	13	2
11410	Vancomycin Ivpb (Custom Dose)	vancomycin-IV	Intravenous	EVERY 8 HOURS	antibiotics	vancomycin	11	13	2
11410	Fluconazole In Nacl (Iso-Osm) 400 Mg/200 Ml Iv Pgbk	fluconazole	Intravenous	EVERY 24 HOURS	antifungals	azoles	11	13	2
11410	Meropenem 1 G/100 Ml Extended Infusion Mini-Bag Plus	meropenem	Intravenous	EVERY 8 HOURS	antibiotics	carbapanems	12	13	1
11410	Meropenem 1 G/100 Ml Extended Infusion Mini-Bag Plus	meropenem	Intravenous	EVERY 8 HOURS	antibiotics	carbapanems	12	13	1
11410	Vancomycin In D5w 1 Gram/200 Ml Iv Pgbk	vancomycin-IV	Intravenous	EVERY 8 HOURS	antibiotics	vancomycin	13	15	2
11410	Voriconazole Ivpb	voriconazole	Intravenous	EVERY 12 HOURS	antifungals	azoles	13	14	1
11410	Voriconazole Ivpb	voriconazole	Intravenous	EVERY 12 HOURS	antifungals	azoles	13	14	1
11410	Voriconazole 200 Mg Po Tabs	voriconazole	Oral	2 TIMES DAILY BEFORE MEALS	antifungals	azoles	14	16	2
11410	Vancomycin Ivpb (Custom Dose)	vancomycin-IV	Intravenous	EVERY 12 HOURS	antibiotics	vancomycin	15	16	1
11410	Vancomycin Ivpb (Custom Dose)	vancomycin-IV	Intravenous	EVERY 12 HOURS	antibiotics	vancomycin	15	16	1
11410	Trimethoprim-Sulfamethoxazole (Bactrim Ds) 160-800 Mg Tablet	bactrim	Oral	2 TIMES DAILY	pjp_prophylaxis		19	28	9
11410	Trimethoprim-Sulfamethoxazole (Bactrim) 80-400 Mg Tablet	bactrim	Oral	DAILY	pjp_prophylaxis		28	58	30
11410	Amoxicillin-Clavulanate (Augmentin) 875-125 Mg Tablet	amoxicillin	Oral	2 TIMES DAILY	antibiotics	non_carbapanem_beta_lactams	84	93	9
11410	Amoxicillin-Clavulanate (Augmentin) 875-125 Mg Tablet	amoxicillin-clavulanate	Oral	2 TIMES DAILY	antibiotics	non_carbapanem_beta_lactams	84	93	9
11439	Acyclovir (Zovirax) 400 Mg Tablet	acyclovir	Oral	2 TIMES DAILY	antivirals		-76	-17	59
11439	Ciprofloxacin Hcl (Cipro) 500 Mg Tablet	ciprofloxacin	Oral	2 TIMES DAILY	antibiotics	quinolones	-51	-17	34
11439	Amoxicillin/Potassium Clav (Amoxicillin-Pot Clavulanate Po)	amoxicillin	Oral	2 TIMES DAILY	antibiotics	non_carbapanem_beta_lactams	-51	-17	34
11439	Amoxicillin/Potassium Clav (Amoxicillin-Pot Clavulanate Po)	amoxicillin-clavulanate	Oral	2 TIMES DAILY	antibiotics	non_carbapanem_beta_lactams	-51	-17	34
11439	Nystatin (Mycostatin) 100,000 Unit/Ml Oral Suspension	nystatin	Not Applicable		antifungals	other_antifungals	-14	-6	8
11439	Acyclovir (Zovirax) 400 Mg Tablet	acyclovir	Oral	2 TIMES DAILY	antivirals		-13	16	29
11439	Ciprofloxacin Hcl 500 Mg Po Tabs	ciprofloxacin	Oral	2 TIMES DAILY	antibiotics	quinolones	-5	16	21
11439	Acyclovir Ivpb (<700 Mg)	acyclovir	Intravenous	EVERY 8 HOURS	antivirals		-4	14	18
11439	Acyclovir Ivpb (<700 Mg)	acyclovir	Intravenous	EVERY 8 HOURS	antivirals		-4	14	18
11439	Fluconazole In Nacl (Iso-Osm) 400 Mg/200 Ml Iv Pgbk	fluconazole	Intravenous	EVERY 24 HOURS	antifungals	azoles	1	14	13
11439	Piperacillin-Tazobactam 3.375 Gram/50 Ml Ivpb Extended Infusion	piperacillin-tazobactam	Intravenous	EVERY 8 HOURS	antibiotics	non_carbapanem_beta_lactams	5	16	11
11439	Acyclovir 400 Mg Po Tabs	acyclovir	Oral	3 TIMES DAILY	antivirals		14	16	2
11439	Fluconazole (Diflucan) 200 Mg Tablet	fluconazole	Oral	DAILY	antifungals	azoles	15	78	63
11439	Fluconazole 200 Mg Po Tabs	fluconazole	Oral	DAILY	antifungals	azoles	15	16	1
11439	Ciprofloxacin Hcl (Cipro) 500 Mg Tablet	ciprofloxacin	Oral	2 TIMES DAILY	antibiotics	quinolones	16	21	5
11439	Nystatin (Mycostatin) 100,000 Unit/Ml Oral Suspension	nystatin	Oral	4 TIMES DAILY	antifungals	other_antifungals	22	29	7
11439	Acyclovir 400 Mg Po Tabs	acyclovir	Oral	3 TIMES DAILY	antivirals		38	42	4
11439	Piperacillin-Tazobactam 3.375 Gram/50 Ml Ivpb Extended Infusion	piperacillin-tazobactam	Intravenous	EVERY 8 HOURS	antibiotics	non_carbapanem_beta_lactams	39	42	3
11439	Vancomycin In D5w 1 Gram/200 Ml Iv Pgbk	vancomycin-IV	Intravenous	EVERY 12 HOURS	antibiotics	vancomycin	39	42	3
11439	Vancomycin Per Pharmacy Protocol	vancomycin-IV	Intravenous	PER PHARMACY PROTOCOL	antibiotics	vancomycin	39	42	3
11439	Fluconazole 200 Mg Po Tabs	fluconazole	Oral	DAILY	antifungals	azoles	39	42	3
11439	Clotrimazole 10 Mg Mm Troc	clotrimazole	Oral	5 TIMES DAILY	antifungals	other_antifungals	40	42	2
11439	Ciprofloxacin Hcl (Cipro) 500 Mg Tablet	ciprofloxacin	Oral	2 TIMES DAILY	antibiotics	quinolones	41	46	5
11439	Amoxicillin-Clavulanate (Augmentin) 875-125 Mg Tablet	amoxicillin	Oral	2 TIMES DAILY	antibiotics	non_carbapanem_beta_lactams	41	46	5
11439	Amoxicillin-Clavulanate (Augmentin) 875-125 Mg Tablet	amoxicillin-clavulanate	Oral	2 TIMES DAILY	antibiotics	non_carbapanem_beta_lactams	41	46	5
11656	Ciprofloxacin Hcl 500 Mg Po Tabs	ciprofloxacin	Oral	2 TIMES DAILY	antibiotics	quinolones	-5	10	15
11656	Piperacillin-Tazobactam 3.375 Gram/50 Ml Ivpb Extended Infusion	piperacillin-tazobactam	Intravenous	EVERY 8 HOURS	antibiotics	non_carbapanem_beta_lactams	-1	10	11
11656	Fluconazole In Nacl (Iso-Osm) 400 Mg/200 Ml Iv Pgbk	fluconazole	Intravenous	EVERY 24 HOURS	antifungals	azoles	1	5	4
11656	Clotrimazole 10 Mg Mm Troc	clotrimazole	Oral	5 TIMES DAILY	antifungals	other_antifungals	1	23	22
11656	Acyclovir Ivpb (<700 Mg)	acyclovir	Intravenous	EVERY 8 HOURS	antivirals		1	10	9
11656	Acyclovir Ivpb (<700 Mg)	acyclovir	Intravenous	EVERY 8 HOURS	antivirals		1	10	9
11656	Caspofungin Ivpb (Custom)	caspofungin	Intravenous	EVERY 24 HOURS	antifungals	echinocandins	6	16	10
11656	Caspofungin Ivpb (Custom)	caspofungin	Intravenous	EVERY 24 HOURS	antifungals	echinocandins	6	16	10
11656	Ciprofloxacin 500 Mg/5 Ml Po Sumc	ciprofloxacin	Oral	2 TIMES DAILY	antibiotics	quinolones	10	15	5
11656	Meropenem 1 G/100 Ml Extended Infusion Minibag Plus	meropenem	Intravenous	EVERY 12 HOURS	antibiotics	carbapanems	10	12	2
11656	Meropenem 1 G/100 Ml Extended Infusion Minibag Plus	meropenem	Intravenous	EVERY 12 HOURS	antibiotics	carbapanems	10	12	2
11656	Acyclovir Ivpb (<700 Mg)	acyclovir	Intravenous	EVERY 12 HOURS	antivirals		10	16	6
11656	Acyclovir Ivpb (<700 Mg)	acyclovir	Intravenous	EVERY 12 HOURS	antivirals		10	16	6
11656	Meropenem 1 G/100 Ml Extended Infusion Minibag Plus	meropenem	Intravenous	EVERY 8 HOURS	antibiotics	carbapanems	12	15	3
11656	Meropenem 1 G/100 Ml Extended Infusion Minibag Plus	meropenem	Intravenous	EVERY 8 HOURS	antibiotics	carbapanems	12	15	3
11656	Ceftriaxone 2 Gram/50 Ml Minibag Plus	ceftriaxone	Intravenous	EVERY 24 HOURS	antibiotics	non_carbapanem_beta_lactams	15	18	3
11656	Ceftriaxone 2 Gram/50 Ml Minibag Plus	ceftriaxone	Intravenous	EVERY 24 HOURS	antibiotics	non_carbapanem_beta_lactams	15	18	3
11656	Fluconazole (Diflucan) 200 Mg Tablet	fluconazole	Oral	DAILY	antifungals	azoles	15	22	7
11656	Acyclovir (Zovirax) 400 Mg Tablet	acyclovir	Oral	3 TIMES DAILY	antivirals		15	22	7
11656	Vancomycin Ivpb (Custom Dose)	vancomycin-IV	Intravenous	EVERY 12 HOURS	antibiotics	vancomycin	16	22	6
11656	Vancomycin Ivpb (Custom Dose)	vancomycin-IV	Intravenous	EVERY 12 HOURS	antibiotics	vancomycin	16	22	6
11656	Vancomycin Per Pharmacy Protocol (Inpatient Use Only)	vancomycin-IV	Intravenous	PER PHARMACY PROTOCOL	antibiotics	vancomycin	16	22	6
11656	Fluconazole 200 Mg Po Tabs	fluconazole	Oral	DAILY	antifungals	azoles	17	18	1
11656	Acyclovir Ivpb (<700 Mg)	acyclovir	Intravenous	EVERY 8 HOURS	antivirals		17	22	5
11656	Acyclovir Ivpb (<700 Mg)	acyclovir	Intravenous	EVERY 8 HOURS	antivirals		17	22	5
11656	Levofloxacin 500 Mg Po Tabs	levofloxacin	Oral	EVERY 24 HOURS	antibiotics	quinolones	18	23	5
11656	Meropenem 1 G/100 Ml Extended Infusion Minibag Plus	meropenem	Intravenous	EVERY 8 HOURS	antibiotics	carbapanems	18	22	4
11656	Meropenem 1 G/100 Ml Extended Infusion Minibag Plus	meropenem	Intravenous	EVERY 8 HOURS	antibiotics	carbapanems	18	22	4
11656	Voriconazole Ivpb	voriconazole	Intravenous	EVERY 12 HOURS	antifungals	azoles	19	22	3
11656	Voriconazole Ivpb	voriconazole	Intravenous	EVERY 12 HOURS	antifungals	azoles	19	22	3
11656	Levofloxacin (Levaquin) 750 Mg Tablet	levofloxacin	Oral	DAILY	antibiotics	quinolones	22	32	10
11656	Voriconazole 200 Mg Po Tabs	voriconazole	Oral	2 TIMES DAILY AFTER MEALS	antifungals	azoles	22	23	1
11656	Acyclovir 400 Mg Po Tabs	acyclovir	Oral	3 TIMES DAILY	antivirals		22	23	1
11656	Voriconazole Ivpb	voriconazole	Intravenous	EVERY 12 HOURS	antifungals	azoles	32	35	3
11656	Voriconazole Ivpb	voriconazole	Intravenous	EVERY 12 HOURS	antifungals	azoles	32	35	3
11656	Acyclovir Ivpb (<700 Mg)	acyclovir	Intravenous	EVERY 12 HOURS	antivirals		32	35	3
11656	Acyclovir Ivpb (<700 Mg)	acyclovir	Intravenous	EVERY 12 HOURS	antivirals		32	35	3
11656	Ganciclovir Ivpb	ganciclovir	Intravenous	EVERY 24 HOURS	antivirals		34	48	14
11656	Ganciclovir Ivpb	ganciclovir	Intravenous	EVERY 24 HOURS	antivirals		34	48	14
11656	Voriconazole Ivpb	voriconazole	Intravenous	EVERY 12 HOURS	antifungals	azoles	35	48	13
11656	Voriconazole Ivpb	voriconazole	Intravenous	EVERY 12 HOURS	antifungals	azoles	35	48	13
11656	Piperacillin-Tazobactam 3.375 Gram/50 Ml Ivpb Extended Infusion	piperacillin-tazobactam	Intravenous	EVERY 8 HOURS	antibiotics	non_carbapanem_beta_lactams	36	51	15
11656	Vancomycin Per Pharmacy Protocol (Inpatient Use Only)	vancomycin-IV	Intravenous	PER PHARMACY PROTOCOL	antibiotics	vancomycin	36	39	3
11656	Vancomycin In Dextrose 5 % 1 Gram/200 Ml Iv Pgbk	vancomycin-IV	Intravenous	EVERY 24 HOURS	antibiotics	vancomycin	38	39	1
11656	Voriconazole Ivpb	voriconazole	Intravenous	EVERY 12 HOURS	antifungals	azoles	48	49	1
11656	Voriconazole Ivpb	voriconazole	Intravenous	EVERY 12 HOURS	antifungals	azoles	48	49	1
11656	Ganciclovir Ivpb	ganciclovir	Intravenous	EVERY 24 HOURS	antivirals		49	50	1
11656	Ganciclovir Ivpb	ganciclovir	Intravenous	EVERY 24 HOURS	antivirals		49	50	1
11656	Caspofungin Ivpb (Custom)	caspofungin	Intravenous	EVERY 24 HOURS	antifungals	echinocandins	50	54	4
11656	Caspofungin Ivpb (Custom)	caspofungin	Intravenous	EVERY 24 HOURS	antifungals	echinocandins	50	54	4
11656	Ganciclovir Ivpb	ganciclovir	Intravenous	EVERY 24 HOURS	antivirals		51	54	3
11656	Ganciclovir Ivpb	ganciclovir	Intravenous	EVERY 24 HOURS	antivirals		51	54	3
11656	Meropenem 1 G/100 Ml Extended Infusion Minibag Plus	meropenem	Intravenous	EVERY 12 HOURS	antibiotics	carbapanems	53	54	1
11656	Meropenem 1 G/100 Ml Extended Infusion Minibag Plus	meropenem	Intravenous	EVERY 12 HOURS	antibiotics	carbapanems	53	54	1
11656	Azithromycin Ivpb	azithromycin	Intravenous	EVERY 24 HOURS	other_antibacterials		53	54	1
11656	Azithromycin Ivpb	azithromycin	Intravenous	EVERY 24 HOURS	other_antibacterials		53	54	1
11675	Ciprofloxacin Hcl (Cipro) 500 Mg Tablet	ciprofloxacin	Oral	2 TIMES DAILY	antibiotics	quinolones	-32	-18	14
11675	Rifampin (Rifadin) 300 Mg Capsule	rifampin	Oral	DAILY	other_antibacterials		-32	-18	14
11675	Ciprofloxacin Hcl 500 Mg Po Tabs	ciprofloxacin	Oral	2 TIMES DAILY	antibiotics	quinolones	-6	12	18
11675	Acyclovir 400 Mg Po Tabs	acyclovir	Oral	3 TIMES DAILY	antivirals		-6	12	18
11675	Trimethoprim-Sulfamethoxazole (Bactrim) 80-400 Mg Tablet	bactrim	Oral	DAILY	pjp_prophylaxis		30	60	30
11422	Dapsone Po	dapsone	Oral	2 TIMES DAILY	pjp_prophylaxis		-23	23	46
11422	Voriconazole (Vfend) 200 Mg Tablet	voriconazole	Oral	2 TIMES DAILY	antifungals	azoles	-23	20	43
11422	Ciprofloxacin Hcl 500 Mg Po Tabs	ciprofloxacin	Oral	2 TIMES DAILY	antibiotics	quinolones	-8	11	19
11422	Amoxicillin 500 Mg Po Caps	amoxicillin	Oral	EVERY 8 HOURS	antibiotics	non_carbapanem_beta_lactams	-8	-6	2
11422	Voriconazole 200 Mg Po Tabs	voriconazole	Oral	2 TIMES DAILY	antifungals	azoles	-8	11	19
11422	Clotrimazole 10 Mg Mm Troc	clotrimazole	Oral	5 TIMES DAILY	antifungals	other_antifungals	-1	5	6
11422	Valacyclovir 500 Mg Po Tabs	acyclovir	Oral	3 TIMES DAILY	antivirals		1	11	10
11422	Valacyclovir 500 Mg Po Tabs	valacyclovir	Oral	3 TIMES DAILY	antivirals		1	11	10
11422	Nystatin 100,000 Unit/Ml Po Susp	nystatin	Oral	4 TIMES DAILY	antifungals	other_antifungals	5	23	18
11422	Linezolid 600 Mg/300 Ml Iv Solp	linezolid	Intravenous	EVERY 12 HOURS	other_antibacterials		9	10	1
11422	Piperacillin-Tazobactam 3.375 Gram/50 Ml Ivpb Extended Infusion	piperacillin-tazobactam	Intravenous	EVERY 8 HOURS	antibiotics	non_carbapanem_beta_lactams	10	23	13
11422	Ciprofloxacin 500 Mg/5 Ml Po Sumc	ciprofloxacin	Oral	2 TIMES DAILY	antibiotics	quinolones	11	19	8
11422	Voriconazole Ivpb	voriconazole	Intravenous	EVERY 12 HOURS	antifungals	azoles	11	19	8
11422	Voriconazole Ivpb	voriconazole	Intravenous	EVERY 12 HOURS	antifungals	azoles	11	19	8
11422	Acyclovir Ivpb (<700 Mg)	acyclovir	Intravenous	EVERY 8 HOURS	antivirals		11	19	8
11422	Acyclovir Ivpb (<700 Mg)	acyclovir	Intravenous	EVERY 8 HOURS	antivirals		11	19	8
11422	Ciprofloxacin Hcl 500 Mg Po Tabs	ciprofloxacin	Oral	2 TIMES DAILY	antibiotics	quinolones	19	23	4
11422	Voriconazole 200 Mg Po Tabs	voriconazole	Oral	2 TIMES DAILY BEFORE MEALS	antifungals	azoles	19	23	4
11422	Valacyclovir 500 Mg Po Tabs	acyclovir	Oral	3 TIMES DAILY	antivirals		19	23	4
11422	Valacyclovir 500 Mg Po Tabs	valacyclovir	Oral	3 TIMES DAILY	antivirals		19	23	4
11422	Atovaquone (Mepron) 750 Mg/5 Ml Oral Suspension	atovaquone	Oral	DAILY	pjp_prophylaxis		20	21	1
11422	Voriconazole (Vfend) 200 Mg Tablet	voriconazole	Oral	2 TIMES DAILY	antifungals	azoles	20	46	26
11422	Valacyclovir (Valtrex) 1 G Tablet	acyclovir	Oral	3 TIMES DAILY	antivirals		20	68	48
11422	Valacyclovir (Valtrex) 1 G Tablet	valacyclovir	Oral	3 TIMES DAILY	antivirals		20	68	48
11422	Ciprofloxacin Hcl (Cipro) 500 Mg Tablet	ciprofloxacin	Oral	2 TIMES DAILY	antibiotics	quinolones	24	38	14
11422	Ceftriaxone 2 Gram/50 Ml Mini-Bag Plus	ceftriaxone	Intravenous	EVERY 24 HOURS	antibiotics	non_carbapanem_beta_lactams	24	28	4
11422	Ceftriaxone 2 Gram/50 Ml Mini-Bag Plus	ceftriaxone	Intravenous	EVERY 24 HOURS	antibiotics	non_carbapanem_beta_lactams	24	28	4
11422	Ceftriaxone 2 Gram/50 Ml Mini-Bag Plus	ceftriaxone	Intravenous	EVERY 24 HOURS	antibiotics	non_carbapanem_beta_lactams	25	29	4
11422	Ceftriaxone 2 Gram/50 Ml Mini-Bag Plus	ceftriaxone	Intravenous	EVERY 24 HOURS	antibiotics	non_carbapanem_beta_lactams	25	29	4
11422	Ceftriaxone 2 Gram/50 Ml Mini-Bag Plus	ceftriaxone	Intravenous	EVERY 24 HOURS	antibiotics	non_carbapanem_beta_lactams	26	30	4
11422	Ceftriaxone 2 Gram/50 Ml Mini-Bag Plus	ceftriaxone	Intravenous	EVERY 24 HOURS	antibiotics	non_carbapanem_beta_lactams	26	30	4
11422	Clotrimazole (Mycelex) 10 Mg Troche	clotrimazole	Oral	5 TIMES DAILY	antifungals	other_antifungals	32	94	62
11422	Trimethoprim-Sulfamethoxazole (Bactrim) 80-400 Mg Tablet	bactrim	Oral	DAILY	pjp_prophylaxis		42	62	20
11422	Vancomycin In D5w 1 Gram/200 Ml Iv Pgbk	vancomycin-IV	Intravenous	EVERY 12 HOURS	antibiotics	vancomycin	46	47	1
11422	Vancomycin Per Pharmacy Protocol	vancomycin-IV	Intravenous	PER PHARMACY PROTOCOL	antibiotics	vancomycin	46	49	3
11422	Vancomycin In D5w 1 Gram/200 Ml Iv Pgbk	vancomycin-IV	Intravenous	EVERY 12 HOURS	antibiotics	vancomycin	46	47	1
11422	Posaconazole 100 Mg Po Tbec	posaconazole	Oral	DAILY	antifungals	azoles	46	49	3
11422	Clotrimazole 10 Mg Mm Troc	clotrimazole	Oral	6 TIMES DAILY	antifungals	other_antifungals	46	49	3
11422	Cefepime 2 G/100 Ml Extended Infusion Mini-Bag Plus	cefepime	Intravenous	EVERY 8 HOURS	antibiotics	non_carbapanem_beta_lactams	47	49	2
11422	Cefepime 2 G/100 Ml Extended Infusion Mini-Bag Plus	cefepime	Intravenous	EVERY 8 HOURS	antibiotics	non_carbapanem_beta_lactams	47	49	2
11422	Posaconazole (Noxafil) 100 Mg Enteric Coated Tablet	posaconazole	Oral	DAILY	antifungals	azoles	48	86	38
11422	Ciprofloxacin Hcl (Cipro) 500 Mg Tablet	ciprofloxacin	Oral	2 TIMES DAILY	antibiotics	quinolones	49	59	10
11422	Amoxicillin-Clavulanate (Augmentin) 875-125 Mg Tablet	amoxicillin	Oral	2 TIMES DAILY	antibiotics	non_carbapanem_beta_lactams	49	59	10
11422	Amoxicillin-Clavulanate (Augmentin) 875-125 Mg Tablet	amoxicillin-clavulanate	Oral	2 TIMES DAILY	antibiotics	non_carbapanem_beta_lactams	49	59	10
11422	Ceftriaxone 2 Gram/50 Ml Mini-Bag Plus	ceftriaxone	Intravenous	EVERY 24 HOURS	antibiotics	non_carbapanem_beta_lactams	53	57	4
11422	Ceftriaxone 2 Gram/50 Ml Mini-Bag Plus	ceftriaxone	Intravenous	EVERY 24 HOURS	antibiotics	non_carbapanem_beta_lactams	53	57	4
11422	Azithromycin (Zithromax Z-Pak) 250 Mg Tabs Unit-Dose Pack	azithromycin	Oral	DAILY	other_antibacterials		53	62	9
11422	Ceftriaxone 2 Gram/50 Ml Mini-Bag Plus	ceftriaxone	Intravenous	EVERY 24 HOURS	antibiotics	non_carbapanem_beta_lactams	54	58	4
11422	Ceftriaxone 2 Gram/50 Ml Mini-Bag Plus	ceftriaxone	Intravenous	EVERY 24 HOURS	antibiotics	non_carbapanem_beta_lactams	54	58	4
11422	Ceftriaxone 2 Gram/50 Ml Mini-Bag Plus	ceftriaxone	Intravenous	EVERY 24 HOURS	antibiotics	non_carbapanem_beta_lactams	55	59	4
11422	Ceftriaxone 2 Gram/50 Ml Mini-Bag Plus	ceftriaxone	Intravenous	EVERY 24 HOURS	antibiotics	non_carbapanem_beta_lactams	55	59	4
11422	Dapsone 100 Mg Po Tabs	dapsone	Oral	DAILY	pjp_prophylaxis		60	62	2
11422	Posaconazole 100 Mg Po Tbec	posaconazole	Oral	DAILY	antifungals	azoles	60	62	2
11422	Valacyclovir 500 Mg Po Tabs	acyclovir	Oral	3 TIMES DAILY	antivirals		60	62	2
11422	Valacyclovir 500 Mg Po Tabs	valacyclovir	Oral	3 TIMES DAILY	antivirals		60	62	2
11422	Vancomycin 125 Mg Oral Capsule	vancomycin-oral	Oral	4 TIMES DAILY	antibiotics	vancomycin	65	75	10
11503	Ciprofloxacin Hcl 500 Mg Po Tabs	ciprofloxacin	Oral	2 TIMES DAILY	antibiotics	quinolones	-10	20	30
11503	Clotrimazole 10 Mg Mm Troc	clotrimazole	Oral	5 TIMES DAILY	antifungals	other_antifungals	-2	-1	1
11503	Nystatin 100,000 Unit/Ml Po Susp	nystatin	Oral	4 TIMES DAILY	antifungals	other_antifungals	-1	12	13
11503	Piperacillin-Tazobactam 3.375 Gram/50 Ml Ivpb Extended Infusion	piperacillin-tazobactam	Intravenous	EVERY 8 HOURS	antibiotics	non_carbapanem_beta_lactams	1	20	19
11503	Vancomycin Per Pharmacy Protocol	vancomycin-IV	Intravenous	PER PHARMACY PROTOCOL	antibiotics	vancomycin	1	10	9
11503	Vancomycin Ivpb (Custom Dose)	vancomycin-IV	Intravenous	EVERY 12 HOURS	antibiotics	vancomycin	1	3	2
11503	Vancomycin Ivpb (Custom Dose)	vancomycin-IV	Intravenous	EVERY 12 HOURS	antibiotics	vancomycin	1	3	2
11503	Fluconazole In Nacl (Iso-Osm) 400 Mg/200 Ml Iv Pgbk	fluconazole	Intravenous	DAILY	antifungals	azoles	1	14	13
11503	Acyclovir Ivpb (<700 Mg)	acyclovir	Intravenous	EVERY 8 HOURS	antivirals		1	20	19
11503	Acyclovir Ivpb (<700 Mg)	acyclovir	Intravenous	EVERY 8 HOURS	antivirals		1	20	19
11503	Vancomycin Ivpb (Custom Dose)	vancomycin-IV	Intravenous	EVERY 8 HOURS	antibiotics	vancomycin	3	6	3
11503	Vancomycin Ivpb (Custom Dose)	vancomycin-IV	Intravenous	EVERY 8 HOURS	antibiotics	vancomycin	3	6	3
11503	Vancomycin 1500 Mg In D5w 250 Ml Ivpb	vancomycin-IV	Intravenous	EVERY 12 HOURS	antibiotics	vancomycin	6	9	3
11503	Vancomycin 1500 Mg In D5w 250 Ml Ivpb	vancomycin-IV	Intravenous	EVERY 12 HOURS	antibiotics	vancomycin	6	9	3
11503	Vancomycin Ivpb (Custom Dose)	vancomycin-IV	Intravenous	EVERY 12 HOURS	antibiotics	vancomycin	10	14	4
11503	Vancomycin Ivpb (Custom Dose)	vancomycin-IV	Intravenous	EVERY 12 HOURS	antibiotics	vancomycin	10	14	4
11503	Acyclovir (Zovirax) 400 Mg Tablet	acyclovir	Oral	3 TIMES DAILY	antivirals		14	87	73
11503	Fluconazole (Diflucan) 200 Mg Tablet	fluconazole	Oral	DAILY	antifungals	azoles	15	48	33
11503	Fluconazole 200 Mg Po Tabs	fluconazole	Oral	DAILY	antifungals	azoles	15	20	5
11503	Posaconazole (Noxafil) 100 Mg Enteric Coated Tablet	posaconazole	Oral	DAILY	antifungals	azoles	34	97	63
11503	Vancomycin 125 Mg Oral Capsule	vancomycin-oral	Oral	4 TIMES DAILY	antibiotics	vancomycin	52	66	14
11503	Ganciclovir Ivpb	ganciclovir	Intravenous	EVERY 12 HOURS	antivirals		62	66	4
11503	Ganciclovir Ivpb	ganciclovir	Intravenous	EVERY 12 HOURS	antivirals		62	66	4
11503	Ganciclovir Sodium (Bmt Home Rx Ganciclovir)	ganciclovir	Intravenous	2 TIMES DAILY	antivirals		66	67	1
11503	Clotrimazole (Mycelex) 10 Mg Troche	clotrimazole	Oral	5 TIMES DAILY	antifungals	other_antifungals	76	84	8
11379	Acyclovir 400 Mg Po Tabs	acyclovir	Oral	2 TIMES DAILY	antivirals		-77	-69	8
11379	Cefepime 2 Gram/100 Ml Mini-Bag Plus	cefepime	Intravenous	EVERY 8 HOURS	antibiotics	non_carbapanem_beta_lactams	-73	-66	7
11379	Cefepime 2 Gram/100 Ml Mini-Bag Plus	cefepime	Intravenous	EVERY 8 HOURS	antibiotics	non_carbapanem_beta_lactams	-73	-66	7
11379	Acyclovir 400 Mg Po Tabs	acyclovir	Oral	3 TIMES DAILY	antivirals		-69	-66	3
11379	Nystatin And Diphenhydramine Oral Solution	nystatin	Oral	5 TIMES DAILY	antifungals	other_antifungals	-68	-66	2
11379	Nystatin And Diphenhydramine Oral Solution	nystatin	Oral	5 TIMES DAILY	antifungals	other_antifungals	-68	-66	2
11379	Acyclovir (Zovirax) 400 Mg Tablet	acyclovir	Oral	2 TIMES DAILY	antivirals		-66	-36	30
11379	Amoxicillin-Clavulanate (Augmentin) 500-125 Mg Tablet	amoxicillin	Oral	EVERY 8 HOURS	antibiotics	non_carbapanem_beta_lactams	-64	-55	9
11379	Amoxicillin-Clavulanate (Augmentin) 500-125 Mg Tablet	amoxicillin-clavulanate	Oral	EVERY 8 HOURS	antibiotics	non_carbapanem_beta_lactams	-64	-55	9
11379	Amoxicillin-Clavulanate (Augmentin) 500-125 Mg Tablet	amoxicillin	Oral	EVERY 8 HOURS	antibiotics	non_carbapanem_beta_lactams	-55	-52	3
11379	Amoxicillin-Clavulanate (Augmentin) 500-125 Mg Tablet	amoxicillin-clavulanate	Oral	EVERY 8 HOURS	antibiotics	non_carbapanem_beta_lactams	-55	-52	3
11379	Acyclovir 400 Mg Po Tabs	acyclovir	Oral	2 TIMES DAILY	antivirals		-47	-35	12
11379	Cefepime 2 G/100 Ml Extended Infusion Mini-Bag Plus	cefepime	Intravenous	EVERY 8 HOURS	antibiotics	non_carbapanem_beta_lactams	-33	-30	3
11379	Cefepime 2 G/100 Ml Extended Infusion Mini-Bag Plus	cefepime	Intravenous	EVERY 8 HOURS	antibiotics	non_carbapanem_beta_lactams	-33	-30	3
11379	Acyclovir 400 Mg Po Tabs	acyclovir	Oral	2 TIMES DAILY	antivirals		-33	-30	3
11379	Levofloxacin (Levaquin) 750 Mg Tablet	levofloxacin	Oral	DAILY	antibiotics	quinolones	-30	-28	2
11379	Acyclovir (Zovirax) 400 Mg Tablet	acyclovir	Oral	2 TIMES DAILY	antivirals		-30	-25	5
11379	Amoxicillin-Pot Clavulanate (Augmentin Xr) 1,000-62.5 Mg Sustained Release 12 Hr Tablet	amoxicillin	Oral	2 TIMES DAILY	antibiotics	non_carbapanem_beta_lactams	-28	-25	3
11379	Amoxicillin-Pot Clavulanate (Augmentin Xr) 1,000-62.5 Mg Sustained Release 12 Hr Tablet	amoxicillin-clavulanate	Oral	2 TIMES DAILY	antibiotics	non_carbapanem_beta_lactams	-28	-25	3
11379	Vancomycin Ed Order	vancomycin-IV	Intravenous	ONCE	antibiotics	vancomycin	-28	-27	1
11379	Vancomycin Ed Order	vancomycin-IV	Intravenous	ONCE	antibiotics	vancomycin	-28	-27	1
11379	Cefepime 2 G/100 Ml Extended Infusion Mini-Bag Plus	cefepime	Intravenous	EVERY 8 HOURS	antibiotics	non_carbapanem_beta_lactams	-27	-25	2
11379	Cefepime 2 G/100 Ml Extended Infusion Mini-Bag Plus	cefepime	Intravenous	EVERY 8 HOURS	antibiotics	non_carbapanem_beta_lactams	-27	-25	2
11379	Fluconazole 200 Mg Po Tabs	fluconazole	Oral	DAILY	antifungals	azoles	-27	-25	2
11379	Acyclovir 400 Mg Po Tabs	acyclovir	Oral	2 TIMES DAILY	antivirals		-27	-25	2
11379	Acyclovir (Zovirax) 400 Mg Tablet	acyclovir	Oral	2 TIMES DAILY	antivirals		-25	6	31
11379	Rifaximin 200 Mg Po Tabs	rifaximin	Oral	DAILY	other_antibacterials		-7	16	23
11379	Acyclovir 400 Mg Po Tabs	acyclovir	Oral	3 TIMES DAILY	antivirals		-5	0	5
11379	Fluconazole In Nacl (Iso-Osm) 400 Mg/200 Ml Iv Pgbk	fluconazole	Intravenous	EVERY 24 HOURS	antifungals	azoles	1	15	14
11379	Acyclovir Ivpb (<700 Mg)	acyclovir	Intravenous	EVERY 8 HOURS	antivirals		1	7	6
11379	Acyclovir Ivpb (<700 Mg)	acyclovir	Intravenous	EVERY 8 HOURS	antivirals		1	7	6
11379	Cefepime 2 G/100 Ml Extended Infusion Mini-Bag Plus	cefepime	Intravenous	EVERY 8 HOURS	antibiotics	non_carbapanem_beta_lactams	6	15	9
11379	Cefepime 2 G/100 Ml Extended Infusion Mini-Bag Plus	cefepime	Intravenous	EVERY 8 HOURS	antibiotics	non_carbapanem_beta_lactams	6	15	9
11379	Vancomycin Ivpb (Custom Dose)	vancomycin-IV	Intravenous	EVERY 12 HOURS	antibiotics	vancomycin	6	8	2
11379	Vancomycin Ivpb (Custom Dose)	vancomycin-IV	Intravenous	EVERY 12 HOURS	antibiotics	vancomycin	6	8	2
11379	Vancomycin Per Pharmacy Protocol	vancomycin-IV	Intravenous	PER PHARMACY PROTOCOL	antibiotics	vancomycin	6	9	3
11379	Acyclovir 400 Mg Po Tabs	acyclovir	Oral	3 TIMES DAILY	antivirals		7	17	10
11379	Vancomycin Ivpb (Custom Dose)	vancomycin-IV	Intravenous	EVERY 8 HOURS	antibiotics	vancomycin	8	9	1
11379	Vancomycin Ivpb (Custom Dose)	vancomycin-IV	Intravenous	EVERY 8 HOURS	antibiotics	vancomycin	8	9	1
11379	Ertapenem 1 Gram/50 Ml Mini-Bag Plus	ertapenem	Intravenous	EVERY 24 HOURS	antibiotics	carbapanems	15	17	2
11379	Ertapenem 1 Gram/50 Ml Mini-Bag Plus	ertapenem	Intravenous	EVERY 24 HOURS	antibiotics	carbapanems	15	17	2
11379	Acyclovir (Zovirax) 400 Mg Tablet	acyclovir	Oral	3 TIMES DAILY	antivirals		15	41	26
11379	Fluconazole (Diflucan) 200 Mg Tablet	fluconazole	Oral	DAILY	antifungals	azoles	16	29	13
11379	Fluconazole 200 Mg Po Tabs	fluconazole	Oral	DAILY	antifungals	azoles	16	17	1
11379	Ertapenem 1 Gram/50 Ml Mini-Bag Plus	ertapenem	Intravenous	EVERY 24 HOURS	antibiotics	carbapanems	18	22	4
11379	Ertapenem 1 Gram/50 Ml Mini-Bag Plus	ertapenem	Intravenous	EVERY 24 HOURS	antibiotics	carbapanems	18	22	4
11379	Ertapenem 1 Gram/50 Ml Mini-Bag Plus	ertapenem	Intravenous	EVERY 24 HOURS	antibiotics	carbapanems	19	23	4
11379	Ertapenem 1 Gram/50 Ml Mini-Bag Plus	ertapenem	Intravenous	EVERY 24 HOURS	antibiotics	carbapanems	19	23	4
11379	Ertapenem 1 Gram/50 Ml Mini-Bag Plus	ertapenem	Intravenous	EVERY 24 HOURS	antibiotics	carbapanems	20	24	4
11379	Ertapenem 1 Gram/50 Ml Mini-Bag Plus	ertapenem	Intravenous	EVERY 24 HOURS	antibiotics	carbapanems	20	24	4
11379	Clotrimazole (Mycelex) 10 Mg Troche	clotrimazole	Not Applicable		antifungals	other_antifungals	24	96	72
11379	Fluconazole (Diflucan) 200 Mg Tablet	fluconazole	Oral	DAILY	antifungals	azoles	29	41	12
11379	Fluconazole (Diflucan) 200 Mg Tablet	fluconazole	Oral	DAILY	antifungals	azoles	41	55	14
11450	Azithromycin (Zithromax) 250 Mg Tablet	azithromycin	Oral		other_antibacterials		-23	-18	5
11450	Ciprofloxacin Hcl (Cipro) 500 Mg Tablet	ciprofloxacin	Oral	2 TIMES DAILY	antibiotics	quinolones	-18	12	30
11450	Acyclovir (Zovirax) 400 Mg Tablet	acyclovir	Oral	3 TIMES DAILY	antivirals		-18	-9	9
11450	Acyclovir 400 Mg Po Tabs	acyclovir	Oral	3 TIMES DAILY	antivirals		-12	-9	3
11450	Vancomycin In Dextrose 5 % 1 Gram/200 Ml Iv Pgbk	vancomycin-IV	Intravenous	EVERY 12 HOURS	antibiotics	vancomycin	7	8	1
11450	Acyclovir 400 Mg Po Tabs	acyclovir	Oral	3 TIMES DAILY	antivirals		7	12	5
11450	Piperacillin-Tazobactam 4.5 Gram/100 Ml Ivpb Extended Infusion	piperacillin-tazobactam	Intravenous	EVERY 8 HOURS	antibiotics	non_carbapanem_beta_lactams	8	10	2
11450	Levofloxacin (Levaquin) 750 Mg Tablet	levofloxacin	Oral	DAILY	antibiotics	quinolones	10	17	7
11450	Levofloxacin 500 Mg Po Tabs	levofloxacin	Oral	EVERY 24 HOURS	antibiotics	quinolones	10	12	2
11450	Piperacillin-Tazobactam 4.5 Gram/100 Ml Ivpb Extended Infusion	piperacillin-tazobactam	Intravenous	EVERY 8 HOURS	antibiotics	non_carbapanem_beta_lactams	17	21	4
11450	Piperacillin-Tazobactam 4.5 Gram/100 Ml Ivpb Extended Infusion	piperacillin-tazobactam	Intravenous	EVERY 8 HOURS	antibiotics	non_carbapanem_beta_lactams	17	19	2
11450	Vancomycin In Dextrose 5 % 1 Gram/200 Ml Iv Pgbk	vancomycin-IV	Intravenous	EVERY 12 HOURS	antibiotics	vancomycin	17	19	2
11450	Nystatin 100,000 Unit/Ml Po Susp	nystatin	Oral	4 TIMES DAILY	antifungals	other_antifungals	17	19	2
11450	Valganciclovir 450 Mg Po Tabs	ganciclovir	Oral	2 TIMES DAILY	antivirals		17	19	2
11450	Valganciclovir 450 Mg Po Tabs	valganciclovir	Oral	2 TIMES DAILY	antivirals		17	19	2
11450	Valganciclovir (Valcyte) 450 Mg Tablet	ganciclovir	Oral	2 TIMES DAILY	antivirals		19	40	21
11450	Valganciclovir (Valcyte) 450 Mg Tablet	valganciclovir	Oral	2 TIMES DAILY	antivirals		19	40	21
11450	Trimethoprim-Sulfamethoxazole (Bactrim) 80-400 Mg Tablet	bactrim	Oral	2 TIMES DAILY	pjp_prophylaxis		41	52	11
11450	Acyclovir (Zovirax) 400 Mg Tablet	acyclovir	Oral	3 TIMES DAILY	antivirals		48	80	32
11450	Piperacillin-Tazobactam 3.375 Gram/50 Ml Ivpb Extended Infusion	piperacillin-tazobactam	Intravenous	EVERY 8 HOURS	antibiotics	non_carbapanem_beta_lactams	72	74	2
11450	Vancomycin Per Pharmacy Protocol (Inpatient Use Only)	vancomycin-IV	Intravenous	PER PHARMACY PROTOCOL	antibiotics	vancomycin	72	74	2
11450	Acyclovir 400 Mg Po Tabs	acyclovir	Oral	2 TIMES DAILY	antivirals		72	80	8
11450	Vancomycin Ivpb (Custom Dose)	vancomycin-IV	Intravenous	EVERY 24 HOURS	antibiotics	vancomycin	73	74	1
11450	Vancomycin Ivpb (Custom Dose)	vancomycin-IV	Intravenous	EVERY 24 HOURS	antibiotics	vancomycin	73	74	1
11450	Dapsone 100 Mg Po Tabs	dapsone	Oral	DAILY	pjp_prophylaxis		73	80	7
11450	Cefazolin In Dextrose (Iso-Os) 2 Gram/100 Ml Iv Pgbk	cefazolin	Intravenous	EVERY 8 HOURS	antibiotics	non_carbapanem_beta_lactams	74	80	6
11450	Posaconazole 100 Mg Po Tbec	posaconazole	Oral	2 TIMES DAILY	antifungals	azoles	74	75	1
11450	Posaconazole 100 Mg Po Tbec	posaconazole	Oral	DAILY	antifungals	azoles	75	80	5
11750	Ciprofloxacin Hcl 500 Mg Po Tabs	ciprofloxacin	Oral	2 TIMES DAILY	antibiotics	quinolones	-8	12	20
11750	Fluconazole In Nacl (Iso-Osm) 400 Mg/200 Ml Iv Pgbk	fluconazole	Intravenous	DAILY	antifungals	azoles	1	15	14
11750	Acyclovir Ivpb (<700 Mg)	acyclovir	Intravenous	EVERY 8 HOURS	antivirals		1	15	14
11750	Acyclovir Ivpb (<700 Mg)	acyclovir	Intravenous	EVERY 8 HOURS	antivirals		1	15	14
11750	Cefepime 2 G/100 Ml Extended Infusion Minibag Plus	cefepime	Intravenous	EVERY 8 HOURS	antibiotics	non_carbapanem_beta_lactams	2	11	9
11750	Cefepime 2 G/100 Ml Extended Infusion Minibag Plus	cefepime	Intravenous	EVERY 8 HOURS	antibiotics	non_carbapanem_beta_lactams	2	11	9
11750	Piperacillin-Tazobactam 3.375 Gram/50 Ml Ivpb Extended Infusion	piperacillin-tazobactam	Intravenous	EVERY 8 HOURS	antibiotics	non_carbapanem_beta_lactams	11	16	5
11750	Ciprofloxacin 500 Mg/5 Ml Po Sumc	ciprofloxacin	Oral	2 TIMES DAILY	antibiotics	quinolones	12	14	2
11750	Ciprofloxacin Hcl 500 Mg Po Tabs	ciprofloxacin	Oral	2 TIMES DAILY	antibiotics	quinolones	14	16	2
11750	Fluconazole (Diflucan) 200 Mg Tablet	fluconazole	Oral	DAILY	antifungals	azoles	15	31	16
11750	Acyclovir (Zovirax) 400 Mg Tablet	acyclovir	Oral	3 TIMES DAILY	antivirals		15	51	36
11750	Fluconazole 200 Mg Po Tabs	fluconazole	Oral	DAILY	antifungals	azoles	16	18	2
11750	Acyclovir 400 Mg Po Tabs	acyclovir	Oral	3 TIMES DAILY	antivirals		16	18	2
11750	Acyclovir 400 Mg Po Tabs	acyclovir	Oral	3 TIMES DAILY	antivirals		23	31	8
11750	Piperacillin-Tazobactam 3.375 Gram/50 Ml Ivpb Extended Infusion	piperacillin-tazobactam	Intravenous	EVERY 8 HOURS	antibiotics	non_carbapanem_beta_lactams	24	30	6
11750	Fluconazole 200 Mg Po Tabs	fluconazole	Oral	DAILY	antifungals	azoles	24	27	3
11750	Posaconazole 100 Mg Po Tbec	posaconazole	Oral	DAILY	antifungals	azoles	27	31	4
11750	Ciprofloxacin Hcl (Cipro) 500 Mg Tablet	ciprofloxacin	Oral	2 TIMES DAILY	antibiotics	quinolones	30	33	3
11750	Ciprofloxacin Hcl 500 Mg Po Tabs	ciprofloxacin	Oral	2 TIMES DAILY	antibiotics	quinolones	30	31	1
11750	Posaconazole (Noxafil) 100 Mg Enteric Coated Tablet	posaconazole	Oral	DAILY	antifungals	azoles	31	78	47
11750	Posaconazole 100 Mg Po Tbec	posaconazole	Oral	DAILY	antifungals	azoles	45	51	6
11750	Acyclovir 400 Mg Po Tabs	acyclovir	Oral	3 TIMES DAILY	antivirals		45	47	2
11750	Valganciclovir (Valcyte) 450 Mg Tablet	ganciclovir	Oral	2 TIMES DAILY	antivirals		47	48	1
11750	Ganciclovir Ivpb	ganciclovir	Intravenous	EVERY 12 HOURS	antivirals		47	51	4
11750	Ganciclovir Ivpb	ganciclovir	Intravenous	EVERY 12 HOURS	antivirals		47	51	4
11750	Valganciclovir (Valcyte) 450 Mg Tablet	valganciclovir	Oral	2 TIMES DAILY	antivirals		47	48	1
11750	Bmt Home Rx Ganciclovir	ganciclovir	Intravenous	2 TIMES DAILY	antivirals		48	49	1
11750	Ganciclovir Ivpb	ganciclovir	Intravenous	EVERY 12 HOURS	antivirals		54	55	1
11750	Ganciclovir Ivpb	ganciclovir	Intravenous	EVERY 12 HOURS	antivirals		54	55	1
11750	Levofloxacin 500 Mg Po Tabs	levofloxacin	Oral	EVERY 24 HOURS	antibiotics	quinolones	55	58	3
11750	Posaconazole 100 Mg Po Tbec	posaconazole	Oral	DAILY	antifungals	azoles	55	61	6
11750	Ganciclovir Ivpb	ganciclovir	Intravenous	EVERY 12 HOURS	antivirals		55	57	2
11750	Ganciclovir Ivpb	ganciclovir	Intravenous	EVERY 12 HOURS	antivirals		55	57	2
11750	Vancomycin 125 Mg Po Caps	vancomycin-oral	Oral	4 TIMES DAILY	antibiotics	vancomycin	57	71	14
11750	Ganciclovir Ivpb	ganciclovir	Intravenous	EVERY 12 HOURS	antivirals		57	64	7
11750	Ganciclovir Ivpb	ganciclovir	Intravenous	EVERY 12 HOURS	antivirals		57	64	7
11750	Posaconazole 100 Mg Po Tbec	posaconazole	Oral	DAILY	antifungals	azoles	62	79	17
11750	Ganciclovir Ivpb	ganciclovir	Intravenous	EVERY 24 HOURS	antivirals		65	66	1
11750	Ganciclovir Ivpb	ganciclovir	Intravenous	EVERY 24 HOURS	antivirals		65	66	1
11750	Ganciclovir Ivpb	ganciclovir	Intravenous	EVERY 12 HOURS	antivirals		66	70	4
11750	Ganciclovir Ivpb	ganciclovir	Intravenous	EVERY 12 HOURS	antivirals		66	70	4
11750	Ganciclovir Ivpb	ganciclovir	Intravenous	EVERY 24 HOURS	antivirals		71	77	6
11750	Ganciclovir Ivpb	ganciclovir	Intravenous	EVERY 24 HOURS	antivirals		71	77	6
11750	Posaconazole (Noxafil) 100 Mg Enteric Coated Tablet	posaconazole	Oral	DAILY	antifungals	azoles	78	96	18
11750	Valganciclovir 450 Mg Po Tabs	ganciclovir	Oral	DAILY	antivirals		78	84	6
11750	Valganciclovir 450 Mg Po Tabs	valganciclovir	Oral	DAILY	antivirals		78	84	6
11750	Valganciclovir (Valcyte) 450 Mg Tablet	ganciclovir	Oral	DAILY	antivirals		79	96	17
11750	Valganciclovir (Valcyte) 450 Mg Tablet	valganciclovir	Oral	DAILY	antivirals		79	96	17
11750	Fluconazole 200 Mg Po Tabs	fluconazole	Oral	DAILY	antifungals	azoles	80	87	7
11750	Vancomycin 125 Mg Po Caps	vancomycin-oral	Oral	4 TIMES DAILY	antibiotics	vancomycin	82	84	2
11750	Acyclovir 400 Mg Po Tabs	acyclovir	Oral	3 TIMES DAILY	antivirals		84	85	1
11750	Valganciclovir 450 Mg Po Tabs	ganciclovir	Oral	DAILY	antivirals		85	91	6
11750	Valganciclovir 450 Mg Po Tabs	valganciclovir	Oral	DAILY	antivirals		85	91	6
11750	Rifaximin 550 Mg Po Tabs	rifaximin	Oral	2 TIMES DAILY	other_antibacterials		86	97	11
11750	Posaconazole 100 Mg Po Tbec	posaconazole	Oral	EVERY MORNING WITH BREAKFAST	antifungals	azoles	88	97	9
11750	Acyclovir 400 Mg Po Tabs	acyclovir	Oral	3 TIMES DAILY	antivirals		91	97	6
11774	Ciprofloxacin Hcl 500 Mg Po Tabs	ciprofloxacin	Oral	2 TIMES DAILY	antibiotics	quinolones	-5	8	13
11774	Amoxicillin-Pot Clavulanate 875-125 Mg Po Tabs	amoxicillin	Oral	EVERY 12 HOURS	antibiotics	non_carbapanem_beta_lactams	-5	2	7
11774	Amoxicillin-Pot Clavulanate 875-125 Mg Po Tabs	amoxicillin-clavulanate	Oral	EVERY 12 HOURS	antibiotics	non_carbapanem_beta_lactams	-5	2	7
11774	Fluconazole In Nacl (Iso-Osm) 400 Mg/200 Ml Iv Pgbk	fluconazole	Intravenous	EVERY 24 HOURS	antifungals	azoles	1	14	13
11774	Acyclovir Ivpb (<700 Mg)	acyclovir	Intravenous	EVERY 8 HOURS	antivirals		1	14	13
11774	Acyclovir Ivpb (<700 Mg)	acyclovir	Intravenous	EVERY 8 HOURS	antivirals		1	14	13
11774	Clotrimazole 10 Mg Mm Troc	clotrimazole	Oral	5 TIMES DAILY	antifungals	other_antifungals	4	23	19
11774	Piperacillin-Tazobactam 4.5 Gram/100 Ml Ivpb Extended Infusion	piperacillin-tazobactam	Intravenous	EVERY 8 HOURS	antibiotics	non_carbapanem_beta_lactams	8	10	2
11774	Meropenem 2 G/50 Ml Extended Infusion Ivpb	meropenem	Intravenous	EVERY 8 HOURS	antibiotics	carbapanems	9	23	14
11774	Meropenem 2 G/50 Ml Extended Infusion Ivpb	meropenem	Intravenous	EVERY 8 HOURS	antibiotics	carbapanems	9	23	14
11774	Fluconazole 200 Mg Po Tabs	fluconazole	Oral	DAILY	antifungals	azoles	14	23	9
11774	Acyclovir 400 Mg Po Tabs	acyclovir	Oral	3 TIMES DAILY	antivirals		14	23	9
11774	Fluconazole (Diflucan) 200 Mg Tablet	fluconazole	Oral	DAILY	antifungals	azoles	22	30	8
11774	Cephalexin (Keflex) 500 Mg Capsule	keflex	Oral	4 TIMES DAILY	antibiotics	non_carbapanem_beta_lactams	24	25	1
11774	Cephalexin (Keflex) 500 Mg Capsule	keflex	Oral	4 TIMES DAILY	antibiotics	non_carbapanem_beta_lactams	25	30	5
11774	Posaconazole (Noxafil) 100 Mg Enteric Coated Tablet	posaconazole	Oral	DAILY	antifungals	azoles	30	89	59
11466	Ciprofloxacin Hcl 500 Mg Po Tabs	ciprofloxacin	Oral	2 TIMES DAILY	antibiotics	quinolones	-8	3	11
11466	Posaconazole 100 Mg Po Tbec	posaconazole	Oral	DAILY	antifungals	azoles	-7	4	11
11466	Vancomycin Per Pharmacy Protocol	vancomycin-IV	Intravenous	PER PHARMACY PROTOCOL	antibiotics	vancomycin	-2	1	3
11466	Vancomycin In D5w 1 Gram/200 Ml Iv Pgbk	vancomycin-IV	Intravenous	EVERY 12 HOURS	antibiotics	vancomycin	-2	1	3
11466	Valacyclovir 500 Mg Po Tabs	acyclovir	Oral	3 TIMES DAILY	antivirals		1	4	3
11466	Valacyclovir 500 Mg Po Tabs	valacyclovir	Oral	3 TIMES DAILY	antivirals		1	4	3
11466	Ciprofloxacin 500 Mg/5 Ml Po Sumc	ciprofloxacin	Oral	2 TIMES DAILY	antibiotics	quinolones	3	10	7
11466	Clotrimazole 10 Mg Mm Troc	clotrimazole	Oral	5 TIMES DAILY	antifungals	other_antifungals	3	11	8
11466	Vancomycin In Dextrose 5 % 1 Gram/200 Ml Iv Pgbk	vancomycin-IV	Intravenous	EVERY 12 HOURS	antibiotics	vancomycin	4	7	3
11466	Vancomycin Per Pharmacy Protocol	vancomycin-IV	Intravenous	PER PHARMACY PROTOCOL	antibiotics	vancomycin	4	8	4
11466	Posaconazole Ivpb	posaconazole	Intravenous	DAILY	antifungals	azoles	4	10	6
11466	Posaconazole Ivpb	posaconazole	Intravenous	DAILY	antifungals	azoles	4	10	6
11466	Acyclovir Ivpb (<700 Mg)	acyclovir	Intravenous	EVERY 8 HOURS	antivirals		4	5	1
11466	Acyclovir Ivpb (<700 Mg)	acyclovir	Intravenous	EVERY 8 HOURS	antivirals		4	5	1
11466	Piperacillin-Tazobactam-Dextrs 3.375 Gram/50 Ml Iv Pgbk	piperacillin-tazobactam	Intravenous	EVERY 6 HOURS	antibiotics	non_carbapanem_beta_lactams	5	10	5
11466	Acyclovir Ivpb (<700 Mg)	acyclovir	Intravenous	EVERY 8 HOURS	antivirals		5	8	3
11466	Acyclovir Ivpb (<700 Mg)	acyclovir	Intravenous	EVERY 8 HOURS	antivirals		5	8	3
11466	Vancomycin In Dextrose 5 % 1 Gram/200 Ml Iv Pgbk	vancomycin-IV	Intravenous	EVERY 12 HOURS	antibiotics	vancomycin	9	10	1
11466	Vancomycin Per Pharmacy Protocol	vancomycin-IV	Intravenous	PER PHARMACY PROTOCOL	antibiotics	vancomycin	9	10	1
11466	Valacyclovir 500 Mg Po Tabs	acyclovir	Oral	3 TIMES DAILY	antivirals		9	15	6
11466	Valacyclovir 500 Mg Po Tabs	valacyclovir	Oral	3 TIMES DAILY	antivirals		9	15	6
11466	Posaconazole 100 Mg Po Tbec	posaconazole	Oral	DAILY	antifungals	azoles	10	11	1
11466	Meropenem 1 G/100 Ml Extended Infusion Mini-Bag Plus	meropenem	Intravenous	EVERY 12 HOURS	antibiotics	carbapanems	11	14	3
11466	Meropenem 1 G/100 Ml Extended Infusion Mini-Bag Plus	meropenem	Intravenous	EVERY 12 HOURS	antibiotics	carbapanems	11	14	3
11466	Posaconazole Ivpb	posaconazole	Intravenous	DAILY	antifungals	azoles	12	14	2
11466	Posaconazole Ivpb	posaconazole	Intravenous	DAILY	antifungals	azoles	12	14	2
11466	Posaconazole (Noxafil) 100 Mg Enteric Coated Tablet	posaconazole	Oral	DAILY	antifungals	azoles	14	81	67
11466	Posaconazole 100 Mg Po Tbec	posaconazole	Oral	DAILY	antifungals	azoles	14	15	1
11466	Valacyclovir (Valtrex) 1 G Tablet	acyclovir	Oral	3 TIMES DAILY	antivirals		14	47	33
11466	Valacyclovir (Valtrex) 1 G Tablet	valacyclovir	Oral	3 TIMES DAILY	antivirals		14	47	33
11466	Azithromycin (Zithromax) 500 Mg Tablet	azithromycin	Oral	DAILY	other_antibacterials		21	31	10
11466	Vancomycin Per Pharmacy Protocol	vancomycin-IV	Intravenous	PER PHARMACY PROTOCOL	antibiotics	vancomycin	26	29	3
11466	Vancomycin Ivpb (Custom Dose)	vancomycin-IV	Intravenous	EVERY 12 HOURS	antibiotics	vancomycin	26	29	3
11466	Vancomycin Ivpb (Custom Dose)	vancomycin-IV	Intravenous	EVERY 12 HOURS	antibiotics	vancomycin	26	29	3
11466	Posaconazole 100 Mg Po Tbec	posaconazole	Oral	DAILY	antifungals	azoles	26	31	5
11466	Nystatin 100,000 Unit/Ml Po Susp	nystatin	Oral	4 TIMES DAILY	antifungals	other_antifungals	26	31	5
11466	Piperacillin-Tazobactam 3.375 Gram/50 Ml Ivpb Extended Infusion	piperacillin-tazobactam	Intravenous	EVERY 8 HOURS	antibiotics	non_carbapanem_beta_lactams	27	28	1
11466	Valacyclovir 500 Mg Po Tabs	acyclovir	Oral	TID After Meals	antivirals		27	31	4
11466	Valacyclovir 500 Mg Po Tabs	valacyclovir	Oral	TID After Meals	antivirals		27	31	4
11466	Ganciclovir Sodium (Bmt Home Rx Ganciclovir)	ganciclovir	Intravenous	2 TIMES DAILY	antivirals		45	46	1
11466	Ganciclovir Sodium (Bmt Home Rx Ganciclovir)	ganciclovir	Intravenous	2 TIMES DAILY	antivirals		46	47	1
11466	Ganciclovir Sodium (Bmt Home Rx Ganciclovir)	ganciclovir	Intravenous	2 TIMES DAILY	antivirals		54	81	27
11466	Posaconazole 100 Mg Po Tbec	posaconazole	Oral	DAILY	antifungals	azoles	80	81	1
11466	Acyclovir Ivpb (<700 Mg)	acyclovir	Intravenous	EVERY 12 HOURS	antivirals		81	93	12
11466	Acyclovir Ivpb (<700 Mg)	acyclovir	Intravenous	EVERY 12 HOURS	antivirals		81	93	12
11466	Piperacillin-Tazobactam 3.375 Gram/50 Ml Ivpb Extended Infusion	piperacillin-tazobactam	Intravenous	EVERY 8 HOURS	antibiotics	non_carbapanem_beta_lactams	83	91	8
11466	Acyclovir Ivpb (<700 Mg)	acyclovir	Intravenous	EVERY 8 HOURS	antivirals		93	97	4
11466	Acyclovir Ivpb (<700 Mg)	acyclovir	Intravenous	EVERY 8 HOURS	antivirals		93	97	4
11466	Rifampin Ivpb	rifampin	Intravenous	EVERY 24 HOURS	other_antibacterials		98	100	2
11466	Rifampin Ivpb	rifampin	Intravenous	EVERY 24 HOURS	other_antibacterials		98	100	2
11594	Acyclovir 400 Mg Po Tabs	acyclovir	Oral	3 TIMES DAILY	antivirals		-12	-9	3
11594	Ciprofloxacin Hcl (Cipro) 500 Mg Tabs	ciprofloxacin	Oral	2 TIMES DAILY	antibiotics	quinolones	-9	12	21
11594	Acyclovir Ivpb (<700 Mg)	acyclovir	Intravenous	EVERY 8 HOURS	antivirals		2	3	1
11594	Acyclovir Ivpb (<700 Mg)	acyclovir	Intravenous	EVERY 8 HOURS	antivirals		2	3	1
11594	Acyclovir 400 Mg Po Tabs	acyclovir	Oral	3 TIMES DAILY	antivirals		3	12	9
11594	Cefepime 2 G/50 Ml Extended Infusion Minibag Plus	cefepime	Intravenous	EVERY 12 HOURS	antibiotics	non_carbapanem_beta_lactams	4	10	6
11594	Cefepime 2 G/50 Ml Extended Infusion Minibag Plus	cefepime	Intravenous	EVERY 12 HOURS	antibiotics	non_carbapanem_beta_lactams	4	10	6
11594	Voriconazole (Vfend) 200 Mg Tablet	voriconazole	Oral	2 TIMES DAILY	antifungals	azoles	13	48	35
11594	Valganciclovir (Valcyte) 450 Mg Tablet	ganciclovir	Oral	2 TIMES DAILY	antivirals		13	41	28
11594	Valganciclovir (Valcyte) 450 Mg Tablet	valganciclovir	Oral	2 TIMES DAILY	antivirals		13	41	28
11594	Bmt Home Rx Ganciclovir	ganciclovir	Intravenous	2 TIMES DAILY	antivirals		17	18	1
11594	Ganciclovir Ivpb	ganciclovir	Intravenous	EVERY 12 HOURS	antivirals		17	21	4
11594	Ganciclovir Ivpb	ganciclovir	Intravenous	EVERY 12 HOURS	antivirals		17	21	4
11594	Ganciclovir Ivpb	ganciclovir	Intravenous	EVERY 12 HOURS	antivirals		18	22	4
11594	Ganciclovir Ivpb	ganciclovir	Intravenous	EVERY 12 HOURS	antivirals		18	22	4
11440	Ciprofloxacin Hcl (Cipro) 500 Mg Tablet	ciprofloxacin	Oral	2 TIMES DAILY	antibiotics	quinolones	-32	-18	14
11440	Rifampin (Rifadin) 300 Mg Capsule	rifampin	Oral	DAILY	other_antibacterials		-32	-18	14
11440	Ciprofloxacin Hcl 500 Mg Po Tabs	ciprofloxacin	Oral	2 TIMES DAILY	antibiotics	quinolones	-6	11	17
11440	Acyclovir 400 Mg Po Tabs	acyclovir	Oral	3 TIMES DAILY	antivirals		1	12	11
11440	Vancomycin In D5w 1 Gram/200 Ml Iv Pgbk	vancomycin-IV	Intravenous	EVERY 12 HOURS	antibiotics	vancomycin	6	8	2
11440	Vancomycin Per Pharmacy Protocol	vancomycin-IV	Intravenous	PER PHARMACY PROTOCOL	antibiotics	vancomycin	6	8	2
11440	Cefepime 2 G/100 Ml Extended Infusion Mini-Bag Plus	cefepime	Intravenous	EVERY 8 HOURS	antibiotics	non_carbapanem_beta_lactams	7	11	4
11440	Cefepime 2 G/100 Ml Extended Infusion Mini-Bag Plus	cefepime	Intravenous	EVERY 8 HOURS	antibiotics	non_carbapanem_beta_lactams	7	11	4
11440	Trimethoprim-Sulfamethoxazole (Bactrim) 80-400 Mg Tabs	bactrim	Oral	DAILY	pjp_prophylaxis		30	60	30
11520	Trimethoprim-Sulfamethoxazole (Bactrim) 80-400 Mg Tablet	bactrim	Oral	DAILY	pjp_prophylaxis		-42	26	68
11520	Acyclovir (Zovirax) 400 Mg Tablet	acyclovir	Oral		antivirals		-40	26	66
11520	Ciprofloxacin Hcl 500 Mg Po Tabs	ciprofloxacin	Oral	2 TIMES DAILY	antibiotics	quinolones	-8	6	14
11520	Caspofungin Ivpb (Custom)	caspofungin	Intravenous	EVERY 24 HOURS	antifungals	echinocandins	-7	0	7
11520	Caspofungin Ivpb (Custom)	caspofungin	Intravenous	EVERY 24 HOURS	antifungals	echinocandins	-7	0	7
11520	Acyclovir Ivpb (<700 Mg)	acyclovir	Intravenous	EVERY 8 HOURS	antivirals		1	17	16
11520	Acyclovir Ivpb (<700 Mg)	acyclovir	Intravenous	EVERY 8 HOURS	antivirals		1	17	16
11520	Posaconazole 100 Mg Po Tbec	posaconazole	Oral	DAILY	antifungals	azoles	2	14	12
11520	Ciprofloxacin Hcl 500 Mg Po Tabs	ciprofloxacin	Oral	2 TIMES DAILY	antibiotics	quinolones	6	14	8
11520	Piperacillin-Tazobactam 4.5 Gram/100 Ml Ivpb Extended Infusion	piperacillin-tazobactam	Intravenous	EVERY 8 HOURS	antibiotics	non_carbapanem_beta_lactams	9	10	1
11520	Vancomycin In Dextrose 5 % 1 Gram/200 Ml Iv Pgbk	vancomycin-IV	Intravenous	EVERY 8 HOURS	antibiotics	vancomycin	9	11	2
11520	Vancomycin Per Pharmacy Protocol	vancomycin-IV	Intravenous	PER PHARMACY PROTOCOL	antibiotics	vancomycin	9	24	15
11520	Meropenem 1 G/100 Ml Extended Infusion Minibag Plus	meropenem	Intravenous	EVERY 8 HOURS	antibiotics	carbapanems	10	23	13
11520	Meropenem 1 G/100 Ml Extended Infusion Minibag Plus	meropenem	Intravenous	EVERY 8 HOURS	antibiotics	carbapanems	10	23	13
11520	Vancomycin 50 Mg/Ml Po Soln	vancomycin	Feeding Tube	4 TIMES DAILY	antibiotics	vancomycin	10	14	4
11520	Vancomycin Ivpb (Custom Dose)	vancomycin-IV	Intravenous	EVERY 8 HOURS	antibiotics	vancomycin	11	23	12
11520	Vancomycin Ivpb (Custom Dose)	vancomycin-IV	Intravenous	EVERY 8 HOURS	antibiotics	vancomycin	11	23	12
11520	Ciprofloxacin 500 Mg/5 Ml Po Sumc	ciprofloxacin	Oral	2 TIMES DAILY	antibiotics	quinolones	14	18	4
11520	Vancomycin 50 Mg/Ml Po Soln	vancomycin-oral	Oral	4 TIMES DAILY	antibiotics	vancomycin	14	24	10
11520	Posaconazole Ivpb	posaconazole	Intravenous	EVERY 24 HOURS	antifungals	azoles	15	19	4
11520	Posaconazole Ivpb	posaconazole	Intravenous	EVERY 24 HOURS	antifungals	azoles	15	19	4
11520	Acyclovir Ivpb (<700 Mg)	acyclovir	Intravenous	EVERY 8 HOURS	antivirals		17	19	2
11520	Acyclovir Ivpb (<700 Mg)	acyclovir	Intravenous	EVERY 8 HOURS	antivirals		17	19	2
11520	Ciprofloxacin Hcl 500 Mg Po Tabs	ciprofloxacin	Oral	2 TIMES DAILY	antibiotics	quinolones	18	24	6
11520	Posaconazole 100 Mg Po Tbec	posaconazole	Oral	DAILY	antifungals	azoles	19	26	7
11520	Acyclovir 400 Mg Po Tabs	acyclovir	Oral	3 TIMES DAILY	antivirals		19	26	7
11520	Posaconazole (Noxafil) 100 Mg Enteric Coated Tablet	posaconazole	Oral	DAILY	antifungals	azoles	20	23	3
11520	Acyclovir (Zovirax) 400 Mg Tablet	acyclovir	Oral	3 TIMES DAILY	antivirals		20	59	39
11520	Posaconazole (Noxafil) 100 Mg Enteric Coated Tablet	posaconazole	Oral	DAILY	antifungals	azoles	23	79	56
11520	Trimethoprim-Sulfamethoxazole (Bactrim) 80-400 Mg Tabs	bactrim	Oral	DAILY	pjp_prophylaxis		40	71	31
11520	Vancomycin 125 Mg Oral Capsule	vancomycin-oral	Oral	4 TIMES DAILY	antibiotics	vancomycin	42	65	23
11520	Vancomycin 125 Mg Oral Capsule	vancomycin-oral	Oral	4 TIMES DAILY	antibiotics	vancomycin	65	71	6
11742	Rifampin (Rifadin) 300 Mg Capsule	rifampin	Oral	DAILY	other_antibacterials		-36	-22	14
11742	Ciprofloxacin Hcl (Cipro) 500 Mg Tablet	ciprofloxacin	Oral	2 TIMES DAILY	antibiotics	quinolones	-33	-19	14
11742	Ciprofloxacin Hcl (Cipro) 500 Mg Tablet	ciprofloxacin	Oral	2 TIMES DAILY	antibiotics	quinolones	-6	-3	3
11742	Acyclovir (Zovirax) 400 Mg Tablet	acyclovir	Oral	3 TIMES DAILY	antivirals		-6	-3	3
11742	Ciprofloxacin Hcl (Cipro) 500 Mg Tablet	ciprofloxacin	Oral	2 TIMES DAILY	antibiotics	quinolones	-4	7	11
11742	Ciprofloxacin Hcl 500 Mg Po Tabs	ciprofloxacin	Oral	2 TIMES DAILY	antibiotics	quinolones	-4	-3	1
11742	Acyclovir (Zovirax) 400 Mg Tablet	acyclovir	Oral	2 TIMES DAILY	antivirals		-4	7	11
11742	Ciprofloxacin (Cipro) 500 Mg/5 Ml Oral Suspension	ciprofloxacin	Oral	2 TIMES DAILY	antibiotics	quinolones	7	21	14
11742	Ciprofloxacin 500 Mg/5 Ml Po Sumc	ciprofloxacin	Oral	2 TIMES DAILY	antibiotics	quinolones	7	11	4
11742	Vancomycin Per Pharmacy Protocol (Inpatient Use Only)	vancomycin-IV	Intravenous	PER PHARMACY PROTOCOL	antibiotics	vancomycin	7	8	1
11742	Vancomycin Ivpb (Custom Dose)	vancomycin-IV	Intravenous	ONCE	antibiotics	vancomycin	7	8	1
11742	Vancomycin Ivpb (Custom Dose)	vancomycin-IV	Intravenous	ONCE	antibiotics	vancomycin	7	8	1
11742	Vancomycin In Dextrose 5 % 1 Gram/200 Ml Iv Pgbk	vancomycin-IV	Intravenous	EVERY 12 HOURS	antibiotics	vancomycin	7	11	4
11742	Acyclovir (Zovirax) 200 Mg/5 Ml Oral Suspension	acyclovir	Oral	3 TIMES DAILY	antivirals		7	21	14
11742	Acyclovir 200 Mg/5 Ml Po Susp	acyclovir	Oral	3 TIMES DAILY	antivirals		7	16	9
11742	Cefepime 2 G/100 Ml Extended Infusion Minibag Plus	cefepime	Intravenous	EVERY 8 HOURS	antibiotics	non_carbapanem_beta_lactams	8	15	7
11742	Cefepime 2 G/100 Ml Extended Infusion Minibag Plus	cefepime	Intravenous	EVERY 8 HOURS	antibiotics	non_carbapanem_beta_lactams	8	15	7
[truncated: 3,260 more rows]

## Sheet: key
column	notes
pt_id	Patient identifier
drug	full drug prescription
drug_simple	simplified drug prescription
route	prescription route
frequency	prescription frequency
drug_class	first-order drug class
drug_class_detailed	detailed drug class
start_rel_HCT	prescription start, relative to HCT date for this patient
end_rel_HCT	prescription end, relative to HCT date for this patient
difftime	total number of days drug was prescribed
