# Supplementary material for: Rare transmission of commensal and pathogenic bacteria in the gut microbiome of hospitalized adults
Source: Nat Commun. 2022 Jan 31;13:586. doi: 10.1038/s41467-022-28048-7 (PMC8803835; doi:10.1038/s41467-022-28048-7)
Supplement: Supplementary file 10 — Supplementary Dataset 7 [file 41467_2022_28048_MOESM10_ESM.gz › hospital_day_overlap_matrix.tsv]

	11901	11551	11933	11508	11778	11344	11636	11556	11768	11779	11612	11865	11571	11557	11680	11349	11882	11639	11903	11660	11742	11879	11598	11587	11771	11564	11303	11774	11439	11645	11369	11502	11908	11308	11871	11594	11868	11623	11840	11613	11440	11629	11310	11854	11754	11524	11503	11504	11675
11901	0	0	0	0	0	0	0	0	0	0	0	0	0	0	0	0	0	0	18	0	0	0	0	0	0	0	0	0	0	0	0	0	22	0	0	0	0	0	0	0	0	0	0	0	0	0	0	0	0
11551	0	0	0	0	0	0	0	12	0	0	0	0	0	12	0	0	0	0	0	0	0	0	0	0	0	12	0	0	0	0	0	0	0	0	0	0	0	0	0	0	0	0	0	0	0	0	0	0	0
11933	0	0	0	0	0	0	0	0	0	0	0	0	0	0	0	0	0	0	0	0	0	0	0	0	0	0	0	0	0	0	0	0	0	0	0	0	0	0	0	0	0	0	0	0	0	0	0	0	0
11508	0	0	0	0	0	0	0	0	0	0	1	0	13	8	6	0	0	6	0	5	0	0	10	13	0	0	0	0	0	0	0	17	0	0	0	13	0	0	0	0	0	4	0	0	0	5	20	25	6
11778	0	0	0	0	0	0	0	0	7	20	3	0	0	0	0	0	0	0	0	0	0	0	0	0	15	0	0	23	0	0	0	0	0	0	0	0	0	0	0	0	0	0	0	0	0	0	0	0	0
11344	0	0	0	0	0	0	0	0	0	0	0	0	0	0	0	24	0	0	0	0	0	0	0	0	0	0	0	0	0	0	0	0	0	0	0	0	0	0	0	0	0	0	0	0	0	0	0	0	0
11636	0	0	0	0	0	0	0	0	0	0	2	0	2	0	1	0	0	17	0	0	0	0	0	0	0	0	0	0	0	21	0	0	0	0	0	0	0	5	0	0	0	27	0	0	0	0	0	0	7
11556	0	12	0	0	0	0	0	0	0	0	0	0	0	20	0	0	0	0	0	0	0	0	0	0	0	20	0	0	0	0	0	0	0	0	0	0	0	0	0	0	0	0	0	0	0	1	0	0	0
11768	0	0	0	0	7	0	0	0	0	10	0	0	0	0	0	0	0	0	0	0	0	0	0	0	19	0	0	13	0	0	0	0	0	0	0	0	0	0	0	0	0	0	0	0	4	0	0	0	0
11779	0	0	0	0	20	0	0	0	10	0	0	0	0	0	0	0	0	0	0	0	0	0	0	0	18	0	0	23	0	0	0	0	0	0	0	0	0	0	0	0	0	0	0	0	3	0	0	0	0
11612	0	0	0	1	3	0	2	0	0	0	0	0	37	4	5	0	0	7	0	12	0	0	0	0	0	0	0	0	0	3	0	0	0	2	0	0	0	33	0	24	0	25	0	0	0	0	0	27	4
11865	0	0	0	0	0	0	0	0	0	0	0	0	0	0	0	0	7	0	14	0	0	8	0	0	0	0	0	0	0	0	0	0	0	0	27	0	25	0	0	0	0	0	0	0	11	0	0	0	0
11571	0	0	0	13	0	0	2	0	0	0	37	0	0	4	0	0	0	0	0	0	0	0	20	9	0	2	0	0	0	0	0	0	0	0	0	12	0	34	0	24	0	50	0	0	0	5	17	31	0
11557	0	12	0	8	0	0	0	20	0	0	4	0	4	0	0	0	0	6	0	6	0	0	0	16	0	26	0	0	0	0	0	0	0	0	0	5	2	0	0	0	0	0	0	0	0	9	0	0	0
11680	0	0	0	6	0	0	1	0	0	0	5	0	0	0	0	0	0	10	0	15	0	0	0	0	0	0	0	0	0	0	0	0	0	0	0	0	0	0	0	0	0	0	0	0	0	0	0	0	12
11349	0	0	0	0	0	24	0	0	0	0	0	0	0	0	0	0	0	0	0	0	0	0	0	0	0	0	0	0	0	0	0	0	0	0	0	0	0	0	0	0	0	0	0	0	0	0	0	0	0
11882	0	0	0	0	0	0	0	0	0	0	0	7	0	0	0	0	0	0	0	0	0	11	0	0	0	0	0	0	0	0	0	0	0	0	7	0	11	0	0	0	0	0	0	0	0	0	0	0	0
11639	0	0	0	6	0	0	17	0	0	0	7	0	0	6	10	0	0	0	0	23	0	0	0	0	0	0	0	0	0	10	0	0	0	0	0	0	0	0	0	0	0	12	0	0	0	0	0	0	17
11903	18	0	0	0	0	0	0	0	0	0	0	14	0	0	0	0	0	0	0	0	0	0	0	0	0	0	0	0	0	0	0	0	18	0	0	0	0	0	0	0	0	0	0	0	0	0	0	0	0
11660	0	0	0	5	0	0	0	0	0	0	12	0	0	6	15	0	0	23	0	0	0	0	0	0	0	0	0	0	0	6	0	0	0	4	0	0	0	1	0	0	0	6	0	0	0	0	0	0	10
11742	0	0	0	0	0	0	0	0	0	0	0	0	0	0	0	0	0	0	0	0	0	0	0	0	0	0	0	0	0	0	0	0	0	0	0	0	0	2	0	0	0	0	0	0	0	0	0	0	0
11879	0	0	0	0	0	0	0	0	0	0	0	8	0	0	0	0	11	0	0	0	0	0	0	0	0	0	0	0	0	0	0	0	0	0	8	0	12	0	0	0	0	0	0	0	0	0	0	0	0
11598	0	0	0	10	0	0	0	0	0	0	0	0	20	0	0	0	0	0	0	0	0	0	0	6	0	0	0	0	0	0	0	0	0	0	0	9	0	0	0	0	0	14	0	0	0	5	9	4	0
11587	0	0	0	13	0	0	0	0	0	0	0	0	9	16	0	0	0	0	0	0	0	0	6	0	0	0	0	0	0	0	0	0	0	0	0	12	0	0	0	0	0	0	0	0	0	10	0	0	0
11771	0	0	0	0	15	0	0	0	19	18	0	0	0	0	0	0	0	0	0	0	0	0	0	0	0	0	0	21	0	0	0	0	0	0	0	0	0	0	0	0	0	0	0	0	4	0	0	0	0
11564	0	12	0	0	0	0	0	20	0	0	0	0	2	26	0	0	0	0	0	0	0	0	0	0	0	0	0	0	0	0	0	0	0	0	0	0	0	0	0	0	0	0	0	0	0	4	0	0	0
11303	0	0	0	0	0	0	0	0	0	0	0	0	0	0	0	0	0	0	0	0	0	0	0	0	0	0	0	0	0	0	0	0	0	11	0	0	0	0	0	0	0	0	17	0	0	0	0	0	0
11774	0	0	0	0	23	0	0	0	13	23	0	0	0	0	0	0	0	0	0	0	0	0	0	0	21	0	0	0	0	0	0	0	0	0	0	0	0	0	0	0	0	0	0	0	4	0	0	0	0
11439	0	0	0	0	0	0	0	0	0	0	0	0	0	0	0	0	0	0	0	0	0	0	0	0	0	0	0	0	0	0	0	0	0	0	0	0	0	0	0	0	18	0	0	0	0	0	0	0	0
11645	0	0	0	0	0	0	21	0	0	0	3	0	0	0	0	0	0	10	0	6	0	0	0	0	0	0	0	0	0	0	0	0	0	4	0	0	0	3	0	0	0	31	0	0	0	0	0	0	0
11369	0	0	0	0	0	0	0	0	0	0	0	0	0	0	0	0	0	0	0	0	0	0	0	0	0	0	0	0	0	0	0	0	0	0	0	0	0	0	0	0	0	0	0	0	0	0	0	0	0
11502	0	0	0	17	0	0	0	0	0	0	0	0	0	0	0	0	0	0	0	0	0	0	0	0	0	0	0	0	0	0	0	0	0	0	0	0	0	0	0	0	0	0	0	0	0	8	25	18	0
11908	22	0	0	0	0	0	0	0	0	0	0	0	0	0	0	0	0	0	18	0	0	0	0	0	0	0	0	0	0	0	0	0	0	0	0	0	0	0	0	0	0	0	0	0	0	0	0	0	0
11308	0	0	0	0	0	0	0	0	0	0	2	0	0	0	0	0	0	0	0	4	0	0	0	0	0	0	11	0	0	4	0	0	0	0	0	0	0	0	0	0	0	4	16	0	0	0	0	0	0
11871	0	0	0	0	0	0	0	0	0	0	0	27	0	0	0	0	7	0	0	0	0	8	0	0	0	0	0	0	0	0	0	0	0	0	0	0	24	0	0	0	0	0	0	0	0	0	0	0	0
11594	0	0	0	13	0	0	0	0	0	0	0	0	12	5	0	0	0	0	0	0	0	0	9	12	0	0	0	0	0	0	0	0	0	0	0	0	0	0	0	0	0	3	0	0	0	5	1	1	0
11868	0	0	0	0	0	0	0	0	0	0	0	25	0	2	0	0	11	0	0	0	0	12	0	0	0	0	0	0	0	0	0	0	0	0	24	0	0	0	0	0	0	0	0	0	1	0	0	0	0
11623	0	0	0	0	0	0	5	0	0	0	33	0	34	0	0	0	0	0	0	1	2	0	0	0	0	0	0	0	0	3	0	0	0	0	0	0	0	0	0	16	0	22	0	0	0	0	0	22	0
11840	0	0	0	0	0	0	0	0	0	0	0	0	0	0	0	0	0	0	0	0	0	0	0	0	0	0	0	0	0	0	0	0	0	0	0	0	0	0	0	0	0	0	0	27	0	0	0	0	0
11613	0	0	0	0	0	0	0	0	0	0	24	0	24	0	0	0	0	0	0	0	0	0	0	0	0	0	0	0	0	0	0	0	0	0	0	0	0	16	0	0	0	9	0	0	0	0	0	21	0
11440	0	0	0	0	0	0	0	0	0	0	0	0	0	0	0	0	0	0	0	0	0	0	0	0	0	0	0	0	18	0	0	0	0	0	0	0	0	0	0	0	0	0	0	0	0	0	0	0	0
11629	0	0	0	4	0	0	27	0	0	0	25	0	50	0	0	0	0	12	0	6	0	0	14	0	0	0	0	0	0	31	0	0	0	4	0	3	0	22	0	9	0	0	0	0	0	0	17	16	0
11310	0	0	0	0	0	0	0	0	0	0	0	0	0	0	0	0	0	0	0	0	0	0	0	0	0	0	17	0	0	0	0	0	0	16	0	0	0	0	0	0	0	0	0	0	0	0	0	0	0
11854	0	0	0	0	0	0	0	0	0	0	0	0	0	0	0	0	0	0	0	0	0	0	0	0	0	0	0	0	0	0	0	0	0	0	0	0	0	0	27	0	0	0	0	0	0	0	0	0	0
11754	0	0	0	0	0	0	0	0	4	3	0	11	0	0	0	0	0	0	0	0	0	0	0	0	4	0	0	4	0	0	0	0	0	0	0	0	1	0	0	0	0	0	0	0	0	0	0	0	0
11524	0	0	0	5	0	0	0	1	0	0	0	0	5	9	0	0	0	0	0	0	0	0	5	10	0	4	0	0	0	0	0	8	0	0	0	5	0	0	0	0	0	0	0	0	0	0	0	0	0
11503	0	0	0	20	0	0	0	0	0	0	0	0	17	0	0	0	0	0	0	0	0	0	9	0	0	0	0	0	0	0	0	25	0	0	0	1	0	0	0	0	0	17	0	0	0	0	0	24	0
11504	0	0	0	25	0	0	0	0	0	0	27	0	31	0	0	0	0	0	0	0	0	0	4	0	0	0	0	0	0	0	0	18	0	0	0	1	0	22	0	21	0	16	0	0	0	0	24	0	0
11675	0	0	0	6	0	0	7	0	0	0	4	0	0	0	12	0	0	17	0	10	0	0	0	0	0	0	0	0	0	0	0	0	0	0	0	0	0	0	0	0	0	0	0	0	0	0	0	0	0
11647	0	0	0	6	0	0	20	0	0	0	18	0	0	6	17	0	0	40	0	43	11	0	0	0	0	0	0	0	0	23	0	0	0	4	0	0	0	5	0	0	0	23	0	0	4	0	0	0	19
11642	0	0	0	0	0	0	20	0	0	0	0	0	0	0	0	0	0	9	0	0	0	0	0	0	0	0	0	0	0	24	0	0	0	0	0	0	0	3	0	0	0	24	0	0	0	0	0	0	0
11877	24	0	0	0	0	0	0	0	0	0	0	31	0	2	0	0	11	0	32	0	0	12	0	0	0	0	0	0	0	0	0	4	23	0	18	0	29	0	0	0	0	0	0	0	0	0	0	0	0
11342	0	0	0	0	0	28	0	0	0	0	0	0	0	0	0	21	0	0	0	0	0	0	0	0	0	0	0	0	0	0	0	0	0	0	0	0	0	0	0	0	0	0	0	0	0	0	0	0	0
11593	0	0	0	15	0	0	0	0	0	0	3	0	18	15	0	0	0	0	0	0	0	0	8	24	0	0	0	0	0	0	0	0	0	0	0	13	0	5	0	0	0	8	0	0	0	10	0	2	0
11938	0	0	12	0	0	0	0	0	0	0	0	0	0	0	0	0	0	0	0	0	0	0	0	0	0	0	0	0	0	0	0	0	0	0	0	0	0	0	0	0	0	0	0	0	0	0	0	0	0
11373	0	0	0	0	0	0	0	0	0	0	0	0	0	0	0	0	0	0	0	0	0	0	0	0	0	0	0	0	0	0	16	0	0	0	0	0	0	0	0	0	0	0	0	0	0	0	0	0	0
11568	0	0	0	19	0	0	19	4	0	0	8	0	22	27	13	0	0	24	0	13	0	0	6	28	0	9	0	0	0	12	0	0	0	0	0	12	0	4	0	3	0	15	0	0	0	14	0	3	19
11752	0	0	0	0	0	0	0	0	0	0	0	0	0	0	0	0	0	0	0	0	3	0	0	0	0	0	0	0	0	0	0	0	0	0	0	0	0	0	0	0	0	0	0	0	8	0	0	0	0
11585	0	0	0	8	0	0	0	0	0	0	0	0	4	16	0	0	0	0	0	0	0	0	1	23	0	0	0	0	0	0	0	0	0	0	0	7	0	0	0	0	0	0	0	0	0	6	0	0	0
11547	0	12	0	0	0	0	0	20	0	0	0	0	10	37	0	0	0	0	0	0	0	0	0	12	0	26	0	0	6	0	0	0	0	0	0	0	0	0	0	0	2	0	0	0	0	7	0	0	0
11346	0	0	0	0	0	30	0	0	0	0	0	0	0	0	0	24	0	0	0	0	0	0	0	0	0	0	0	0	0	0	2	0	0	0	0	0	0	0	0	0	0	0	0	0	0	0	0	0	0
11304	0	0	0	2	0	0	0	0	0	0	0	0	0	0	0	0	0	0	0	0	0	0	0	0	0	0	14	0	0	0	0	6	0	20	0	0	0	0	0	0	0	0	19	0	0	14	5	5	0
11469	0	0	0	0	0	0	0	0	0	0	0	0	0	0	0	0	0	0	0	0	0	0	0	0	0	0	0	0	0	0	0	5	0	0	0	0	0	0	0	0	0	0	0	0	0	0	5	0	0
11766	0	0	0	0	10	0	0	0	19	13	0	0	0	0	0	0	0	0	0	0	0	0	0	0	24	0	0	16	0	0	0	0	0	0	0	0	0	0	0	0	0	0	0	0	18	0	0	0	0
11419	0	0	0	0	0	0	0	0	0	0	0	0	0	0	0	0	0	0	0	0	0	0	0	0	0	0	0	0	21	0	0	0	0	0	0	0	0	0	0	0	20	0	0	0	0	0	0	0	0
11375	0	0	0	0	0	0	0	0	0	0	0	0	0	0	0	0	0	0	0	0	0	0	0	0	0	0	0	0	0	0	11	0	0	0	0	0	0	0	0	0	0	0	0	0	0	0	0	0	0
11516	0	0	0	7	0	0	0	0	0	0	0	0	0	0	0	0	0	1	0	1	0	0	0	0	0	0	0	0	0	0	0	8	0	0	0	0	0	0	0	0	0	0	0	0	0	17	1	2	0
11580	0	0	0	17	0	0	0	0	0	0	27	0	57	16	0	0	0	0	0	0	0	0	18	28	0	0	0	0	0	0	0	0	0	0	0	14	0	19	0	24	0	32	0	0	0	10	15	28	0
11506	0	0	0	18	0	0	0	0	0	0	0	0	0	0	0	0	0	0	0	0	0	0	0	0	0	0	0	0	0	0	0	25	0	0	0	0	0	0	0	0	0	0	0	0	0	0	29	22	0
11492	0	2	0	18	0	0	0	6	0	0	0	0	0	7	0	0	0	5	0	7	0	0	0	0	0	7	0	0	0	0	0	25	0	0	0	0	0	0	0	0	0	0	0	0	0	0	29	22	0
11721	0	0	0	0	7	0	0	0	0	6	0	0	0	0	0	0	0	0	0	0	13	0	0	0	1	0	0	7	0	1	0	0	0	0	0	0	0	6	0	0	0	0	0	0	15	0	0	0	0
11562	0	0	0	1	0	0	0	5	0	0	0	0	6	12	0	0	0	0	0	0	0	0	0	0	0	10	0	0	0	0	0	0	0	0	0	0	0	0	0	0	0	0	0	0	0	4	0	0	0
11656	0	0	0	1	0	0	4	0	0	0	7	0	0	6	7	0	0	23	0	26	0	0	0	0	0	0	0	0	0	6	0	0	0	4	0	0	0	0	0	0	0	6	0	0	0	0	0	0	10
11410	3	0	0	0	0	0	0	0	0	0	10	0	10	0	0	0	0	0	3	0	0	0	0	0	0	0	0	0	0	0	0	0	3	0	0	4	0	10	0	4	0	6	0	0	0	0	0	10	0
11824	0	0	0	4	7	0	0	0	0	0	0	2	0	12	0	0	0	0	0	0	0	1	0	0	0	0	0	0	0	0	0	0	0	0	1	9	1	0	27	0	0	0	0	27	7	0	0	0	0
11624	0	0	0	0	0	0	0	0	0	0	18	0	18	1	0	0	0	1	0	7	0	0	0	0	0	0	0	0	0	7	0	0	0	4	0	0	0	16	0	1	0	23	0	0	0	0	0	7	0
11750	0	0	0	0	8	0	0	0	1	2	3	0	0	6	0	0	0	0	0	0	10	0	0	0	3	0	0	5	0	0	0	0	0	0	0	5	0	0	0	0	0	0	0	0	18	0	0	0	0
11528	0	1	0	19	0	0	0	2	0	0	0	0	15	3	0	0	0	0	0	0	0	0	13	8	0	3	0	0	0	0	0	8	0	0	0	11	0	0	0	0	0	7	0	0	0	15	2	4	0
11432	0	0	0	0	0	0	0	0	0	0	0	0	0	0	0	0	0	0	0	0	0	0	0	0	0	0	0	0	5	0	0	0	0	0	0	0	0	0	0	0	0	0	0	0	0	0	0	0	0
11911	0	0	0	0	0	0	0	0	0	0	0	14	0	0	0	0	0	0	20	0	0	0	0	0	0	0	0	0	0	0	0	0	0	0	0	0	0	0	0	0	0	0	0	0	0	0	0	0	0
11685	0	0	0	0	1	0	0	0	0	0	0	0	0	0	0	0	0	10	0	8	0	0	0	0	0	0	0	0	0	0	0	0	0	0	0	0	0	0	0	0	0	0	0	0	0	0	0	0	0
11463	0	0	0	17	0	0	0	0	0	0	0	0	0	0	0	0	0	0	0	0	0	0	0	0	0	0	0	0	5	0	0	25	0	0	0	0	0	0	0	0	0	0	0	0	0	0	25	18	0
11472	0	0	0	21	0	0	0	0	0	0	0	0	0	0	0	0	0	0	0	0	0	0	0	0	0	0	0	0	0	0	0	16	0	0	0	0	0	0	0	0	0	0	0	0	0	0	22	23	0
11671	0	0	0	1	0	0	7	0	0	0	5	1	4	0	2	0	3	10	0	8	0	3	4	0	0	0	0	0	0	0	0	0	0	0	1	1	3	1	0	0	0	4	0	0	0	0	4	0	9
11917	0	0	0	0	0	0	0	0	0	0	0	13	0	0	0	0	0	0	15	0	0	0	0	0	0	0	0	0	0	0	0	0	0	0	0	0	0	0	0	0	0	0	0	0	0	0	0	0	0
11744	0	0	0	0	0	0	0	0	0	0	0	0	0	0	0	0	0	6	0	8	13	0	0	0	0	0	0	0	0	2	0	0	0	0	0	0	0	6	0	0	0	0	0	0	0	0	0	0	0
11383	0	0	0	24	0	0	0	0	0	0	0	0	0	0	0	0	0	0	0	0	0	0	0	0	0	0	0	0	0	0	5	25	0	0	0	0	0	0	0	0	0	0	0	0	0	3	26	20	0
11605	0	0	0	0	0	0	0	0	7	0	23	7	39	0	0	0	0	0	0	0	0	0	8	0	9	0	0	1	0	0	0	0	0	0	0	0	0	15	0	23	0	25	0	0	30	0	16	20	0
11495	0	0	0	26	0	0	0	0	0	0	0	0	0	0	0	0	0	0	0	0	0	0	0	0	0	0	0	0	0	0	0	25	0	0	0	0	0	0	0	0	0	0	0	0	0	1	31	25	0
11839	0	0	0	0	0	0	0	0	0	0	0	0	0	0	0	0	0	0	0	0	0	0	0	0	0	0	0	0	0	0	0	0	0	0	0	0	0	0	15	0	0	0	0	15	0	0	0	0	0
11591	0	0	0	10	0	0	4	0	0	0	0	0	6	16	0	0	0	4	0	0	0	0	3	23	0	0	0	0	0	4	0	0	0	0	0	9	0	0	0	0	0	4	0	0	0	8	0	0	0
11713	0	0	0	0	0	0	0	0	0	0	0	0	0	0	0	0	0	0	0	0	0	0	0	0	0	0	0	0	0	2	0	0	0	0	0	0	0	0	0	0	0	0	0	0	0	0	0	0	0
11558	0	4	0	17	0	0	0	11	0	0	0	0	17	23	0	0	0	0	0	4	11	0	14	18	0	14	0	0	0	0	0	0	0	0	0	15	0	0	0	0	0	8	0	0	0	13	3	4	0
11618	0	0	0	0	0	0	0	0	0	0	21	0	24	0	0	0	0	0	0	0	0	0	0	0	0	0	0	0	0	0	0	0	0	0	0	0	0	22	0	8	0	15	0	0	0	0	0	14	0
11575	0	0	0	17	0	0	0	0	0	0	2	0	23	15	0	0	0	0	0	0	0	0	11	26	0	0	0	0	0	0	0	0	0	0	0	14	0	0	0	2	0	7	0	0	0	10	0	6	0
11450	21	0	0	0	0	0	0	0	0	0	8	9	10	3	0	0	0	4	30	8	0	0	0	0	0	0	0	0	12	0	0	0	20	0	0	0	0	6	0	7	8	4	0	0	0	0	3	6	0
11466	0	0	0	4	0	0	0	0	0	0	0	0	0	0	0	0	0	0	0	0	0	0	0	0	0	0	0	0	5	0	0	3	0	0	0	0	0	0	0	0	0	0	0	0	0	11	0	0	0
11904	22	0	0	0	0	0	0	0	0	0	0	0	0	0	0	0	0	0	18	0	0	0	0	0	0	0	0	0	0	0	0	0	20	0	0	0	0	0	0	0	0	0	0	0	0	0	0	0	0
11789	0	0	0	0	17	0	0	0	0	11	3	0	0	0	0	0	0	0	0	0	0	0	0	0	6	0	0	14	0	0	0	0	0	0	0	0	0	0	0	0	0	0	0	0	0	0	0	0	0
11422	0	0	0	4	0	0	0	0	0	0	0	0	0	0	0	0	0	0	0	0	0	0	0	0	0	0	0	0	4	0	0	0	0	0	0	0	0	0	0	0	2	0	0	0	0	0	3	4	0
11806	0	0	0	4	0	0	0	0	0	0	0	0	0	12	0	0	0	0	0	0	0	0	0	0	0	0	0	0	0	0	0	0	0	0	0	15	0	0	0	0	0	0	0	0	0	0	0	0	0
11360	0	0	0	0	0	20	0	0	0	0	0	0	0	0	0	14	0	0	0	0	0	0	0	0	0	0	0	0	0	0	0	7	0	0	0	0	0	0	0	0	0	0	0	0	0	0	7	0	0
11537	0	9	0	13	0	0	0	10	0	0	16	0	42	11	0	0	0	0	0	0	0	0	18	4	0	11	0	0	0	0	0	0	0	0	0	7	0	8	0	16	0	31	0	0	0	3	17	17	0
11471	0	0	0	0	0	0	0	0	0	0	0	0	0	0	0	0	0	0	0	0	0	0	0	0	0	0	0	0	0	0	0	0	0	0	0	0	0	0	0	0	0	0	0	0	0	0	0	0	0
11526	0	0	0	7	0	0	0	0	0	0	0	0	0	0	0	0	0	0	0	0	0	0	0	0	0	0	0	0	0	0	0	7	0	0	0	0	0	0	0	0	0	0	0	0	0	8	0	0	0
11307	0	0	0	0	0	0	0	0	0	0	0	0	0	0	0	0	0	0	0	0	0	0	0	0	0	0	6	0	0	0	0	0	0	10	0	0	0	0	0	0	0	0	6	0	0	0	0	0	0
11559	0	0	0	0	0	0	0	7	0	0	0	0	10	19	0	0	0	0	0	0	0	0	0	5	0	12	0	0	0	0	0	0	0	0	0	0	0	0	0	0	0	0	0	0	0	8	0	0	0
11661	0	0	0	0	0	0	7	0	0	0	7	0	0	6	1	0	0	21	0	14	0	0	0	0	0	0	0	0	0	1	0	0	0	0	0	0	0	0	0	0	0	1	0	0	0	0	0	0	8
11484	0	0	0	4	0	0	0	0	0	0	0	0	0	0	0	0	0	0	0	0	0	0	0	0	0	0	0	0	0	0	0	8	0	0	0	0	0	0	0	0	0	0	0	0	0	15	0	0	0
11578	0	0	0	10	0	0	0	0	0	0	0	0	24	10	0	0	0	0	0	0	0	0	18	19	0	0	0	0	0	0	0	0	0	0	0	9	0	0	0	0	0	16	0	0	0	7	11	4	0
11673	0	0	0	6	0	0	7	0	0	0	11	0	0	0	17	0	0	23	0	21	0	0	0	0	0	0	0	0	0	0	0	0	0	0	0	0	0	4	0	0	0	0	0	0	0	0	0	0	19
11569	0	0	0	1	0	0	0	7	0	0	21	0	35	27	0	0	0	0	0	0	0	0	0	16	0	12	0	0	0	0	0	0	0	0	0	0	0	13	0	21	0	13	0	0	0	9	4	18	0
12224	0	0	0	0	15	0	0	0	16	18	0	0	0	0	0	0	0	0	0	0	0	0	0	0	24	0	0	21	0	0	0	0	0	0	0	0	0	0	0	0	0	0	0	0	4	0	0	0	0
11365	0	0	0	0	0	5	0	0	0	0	0	0	0	0	0	2	0	0	0	0	0	0	0	0	0	0	0	0	0	0	19	0	0	0	0	0	0	0	0	0	0	0	0	0	0	0	0	0	0
11379	0	0	0	0	0	0	0	0	0	0	0	0	0	0	0	0	0	0	0	0	0	0	0	0	0	0	0	0	0	0	12	0	0	0	0	0	0	0	0	0	0	0	0	0	0	0	0	0	0
11566	0	0	0	0	0	0	0	3	0	0	0	0	4	10	0	0	0	0	0	0	0	0	0	0	0	8	0	0	0	0	0	0	0	0	0	0	0	0	0	0	0	0	0	0	0	4	0	0	0
11339	0	0	0	0	0	33	0	0	0	0	0	0	0	0	0	24	0	0	0	0	0	0	0	0	0	0	0	0	5	0	18	0	0	0	0	0	0	0	0	0	8	0	0	0	0	0	0	0	0
11896	22	0	5	0	0	0	0	0	0	0	0	0	0	0	0	0	0	0	18	0	0	0	0	0	0	0	0	0	0	0	0	2	23	0	0	0	0	0	0	0	0	0	0	0	0	0	0	0	0
11703	0	0	0	0	0	0	0	0	0	0	0	10	0	0	0	0	0	0	0	0	0	0	0	0	0	0	0	0	0	2	0	0	0	0	4	4	2	0	0	0	0	0	0	0	2	0	0	0	0
11662	0	0	0	6	0	0	7	0	0	0	11	0	0	6	17	0	0	34	0	29	0	0	0	0	0	0	0	0	0	1	0	0	0	0	0	0	0	0	0	0	0	1	0	0	0	0	0	0	19
11586	0	0	0	11	0	0	0	0	0	0	0	0	7	14	0	0	0	0	0	0	0	0	4	21	0	0	0	0	0	0	0	0	0	0	0	10	0	0	0	0	0	0	0	0	0	9	0	0	0
11561	0	0	0	0	0	0	0	3	0	0	0	0	10	10	0	0	0	0	0	0	11	0	0	3	0	8	0	0	0	0	0	0	0	0	0	0	0	0	0	0	0	0	0	0	1	4	0	0	0
11400	0	0	0	0	0	0	0	0	0	0	0	0	0	0	0	0	0	0	0	0	0	0	0	0	0	0	0	0	0	0	0	0	0	0	0	0	0	0	0	0	0	0	0	0	0	0	0	0	0
11534	0	1	0	7	0	0	0	2	0	0	0	0	7	5	0	0	0	0	0	0	0	0	0	0	0	3	0	0	0	0	0	8	0	0	0	0	0	0	0	0	0	0	0	0	0	11	0	0	0
11711	0	0	0	0	0	0	0	0	0	0	0	0	0	0	0	0	0	0	0	0	0	0	0	0	0	0	0	0	0	2	0	0	0	0	0	0	0	0	0	0	0	0	0	0	0	0	0	0	0
11666	0	0	0	0	0	0	2	0	0	0	7	0	0	6	0	0	0	17	0	16	0	0	0	0	0	0	0	0	0	3	0	0	0	2	0	0	0	0	0	0	0	3	0	0	0	0	0	0	3
11341	0	0	0	0	0	5	0	0	0	0	0	0	0	0	0	0	0	0	0	0	0	0	0	0	0	0	0	0	0	0	0	0	0	0	0	0	0	0	0	0	0	0	0	0	0	0	0	0	0
11719	0	0	0	0	5	0	0	0	0	0	5	0	0	0	0	0	0	0	0	3	2	0	0	0	0	0	0	2	0	2	0	0	0	0	0	1	0	5	0	0	0	0	0	0	4	0	0	0	0
11883	7	0	0	0	0	0	0	0	0	0	0	15	0	2	0	0	11	0	6	0	0	12	0	0	0	0	0	0	0	0	0	0	8	0	12	0	27	0	0	0	0	0	0	0	0	0	0	0	0
11372	0	0	0	0	0	0	0	0	0	0	0	0	0	0	0	0	0	0	0	0	0	0	0	0	0	0	0	0	0	0	18	0	0	0	0	0	0	0	0	0	0	0	0	0	0	0	0	0	0
11884	0	0	0	0	0	0	0	0	0	0	0	9	0	2	0	0	10	0	0	0	0	10	0	0	0	0	0	0	0	0	0	0	0	0	6	0	21	0	0	0	0	0	0	0	0	0	0	0	0
11490	0	0	0	0	0	0	0	0	0	0	0	0	0	0	0	0	0	0	0	0	0	0	0	0	0	0	0	0	0	0	0	0	0	0	0	0	0	0	0	0	0	0	0	0	0	0	0	0	0
11320	0	0	0	0	0	4	0	0	0	0	0	0	0	0	0	0	0	0	0	0	0	0	0	0	0	0	2	0	0	0	0	0	0	11	0	0	0	0	0	0	0	0	7	0	0	0	0	0	0
11995	0	0	0	0	0	0	0	0	0	0	0	5	0	0	0	0	0	0	3	0	0	0	0	0	0	0	0	0	0	0	0	0	0	0	1	0	0	0	0	0	0	0	0	0	0	0	0	0	0
11324	0	0	0	0	0	0	0	0	0	0	0	0	0	0	0	0	0	0	0	0	0	0	0	0	0	0	0	0	0	0	6	0	0	0	0	0	0	0	0	0	0	0	0	0	0	0	0	0	0
11635	0	0	0	0	0	0	21	0	0	0	7	0	6	6	0	0	0	16	0	14	0	0	0	0	0	0	0	0	0	25	0	0	0	4	0	0	0	7	0	0	0	34	0	0	0	0	0	0	0
11734	0	0	0	0	0	0	0	0	0	0	0	0	0	0	0	0	0	0	0	0	7	0	0	0	0	0	0	0	0	0	0	0	0	0	0	0	0	6	0	0	0	0	0	0	0	0	0	0	0
11918	0	0	1	0	0	0	0	0	0	0	0	5	0	0	0	0	0	0	7	0	0	0	0	0	0	0	0	0	0	0	0	4	0	0	0	0	0	0	0	0	0	0	0	0	0	0	0	0	0
11337	0	0	0	0	0	19	0	0	0	0	0	0	0	0	0	13	0	0	0	0	0	0	0	0	0	0	0	0	0	0	0	0	0	0	0	0	0	0	0	0	0	0	0	0	0	0	0	0	0
11321	0	0	0	0	0	24	0	0	0	0	0	0	0	0	0	17	0	0	0	0	0	0	0	0	0	0	0	0	0	0	0	0	0	9	0	0	0	0	0	0	0	0	5	0	0	0	0	0	0
11846	0	0	0	0	0	0	0	0	0	0	0	0	0	0	0	0	0	0	0	0	0	0	0	0	0	0	0	0	0	0	0	0	0	0	0	0	0	0	27	0	0	0	0	27	1	0	0	0	0
11731	0	0	0	0	0	0	0	0	0	0	0	0	0	0	0	0	0	0	0	0	2	0	0	0	0	0	0	0	0	0	0	0	0	0	0	0	0	6	0	0	0	0	0	0	0	0	0	0	0
11895	6	0	0	0	0	0	0	0	0	0	0	17	0	0	0	0	0	0	19	0	0	0	0	0	0	0	0	0	0	0	0	0	7	0	0	0	0	0	0	0	0	0	0	0	0	0	0	0	0
11459	0	0	0	0	0	0	0	0	0	0	0	0	0	0	0	0	0	0	0	0	0	0	0	0	0	0	0	0	5	0	0	0	0	0	0	0	0	0	0	0	0	0	0	0	0	0	0	0	0
11311	0	0	0	0	0	0	0	0	0	0	0	0	0	0	0	0	0	0	0	0	0	0	0	0	0	0	11	0	0	0	0	0	0	19	0	0	0	0	0	0	0	0	16	0	0	0	0	0	0
[truncated: 96 more columns]
