# Supplementary material for: Rare transmission of commensal and pathogenic bacteria in the gut microbiome of hospitalized adults
Source: Nat Commun. 2022 Jan 31;13:586. doi: 10.1038/s41467-022-28048-7 (PMC8803835; doi:10.1038/s41467-022-28048-7)
Supplement: Supplementary file 12 — Supplementary Dataset 9 [file 41467_2022_28048_MOESM12_ESM.xlsx]

## Sheet: inStrain results
name1	name2	roommate_days	hospital_days	percent_compared	compared_bases_count	consensus_SNPs	population_SNPs	popANI	conANI	organism	pt1	pt2	same_patient
11308_01_10x	11308_02_10x	0	0	0.992	3171660	1	0	1	1	Akkermansia_muciniphila	11308	11308	TRUE
11661_99_SR	11661_07_SR	0	0	0.765	2445930	1	0	1	1	Akkermansia_muciniphila	11661	11661	TRUE
11537_99_SR	11537_07_SR	0	0	0.997	2015839	1	0	1	1	Campylobacter_curvus	11537	11537	TRUE
11661_99_SR	11661_08_SR	0	0	0.763	2440563	3	0	1	0.999999	Akkermansia_muciniphila	11661	11661	TRUE
11661_07_SR	11661_08_SR	0	0	0.934	2988357	3	0	1	0.999999	Akkermansia_muciniphila	11661	11661	TRUE
11684_02_SR	11684_03_SR	0	0	0.997	3535996	3	0	1	0.999999	Bacteroides_plebeius	11684	11684	TRUE
11662_06_SR	11662_99_SR	0	0	0.945	6893200	10	0	1	0.999999	Hungatella_hathewayi	11662	11662	TRUE
11537_06_SR	11537_99_SR	0	0	0.993	1519869	1	0	1	0.999999	Atopobium_parvulum	11537	11537	TRUE
11684_03_SR	11684_05_SR	0	0	0.997	3534402	4	1	1	0.999999	Bacteroides_plebeius	11684	11684	TRUE
11766_98_SR	11766_05_SR	0	0	0.754	2400265	6	0	1	0.999998	Akkermansia_muciniphila	11766	11766	TRUE
11766_99_SR	11766_05_SR	0	0	0.902	2871669	6	0	1	0.999998	Akkermansia_muciniphila	11766	11766	TRUE
11933_01_10x	11933_02_10x	0	0	0.999	3104667	7	0	1	0.999998	Alistipes_onderdonkii	11933	11933	TRUE
11303_01_10x	11303_02_10x	0	0	0.998	4084409	8	0	1	0.999998	Paraprevotella_clara	11303	11303	TRUE
11909_03_SR	11909_04_SR	0	0	0.991	3863368	7	0	1	0.999998	Bacteroides_stercoris	11909	11909	TRUE
11779_01_10x	11779_02_10x	0	0	0.996	5496507	12	0	1	0.999998	Bacteroides_cellulosilyticus	11779	11779	TRUE
11684_02_SR	11684_05_SR	0	0	0.998	3538256	7	0	1	0.999998	Bacteroides_plebeius	11684	11684	TRUE
11779_01_10x	11779_02_10x	0	0	0.987	6269798	10	0	1	0.999998	[Clostridium]_clostridioforme	11779	11779	TRUE
11639_03_SR	11662_06_SR	1	34	0.943	6881824	15	0	1	0.999998	Hungatella_hathewayi	11639	11662	FALSE
11639_04_10x	11639_03_SR	0	0	0.979	7142101	16	0	1	0.999998	Hungatella_hathewayi	11639	11639	TRUE
11639_04_10x	11662_06_SR	1	34	0.945	6897315	12	1	1	0.999998	Hungatella_hathewayi	11639	11662	FALSE
11752_01_10x	11752_02_10x	0	0	0.999	5258563	17	0	1	0.999997	Escherichia_coli	11752	11752	TRUE
11713_99_SR	11713_04_SR	0	0	0.767	3716648	11	0	1	0.999997	Escherichia_coli	11713	11713	TRUE
11766_98_SR	11766_05_SR	0	0	0.525	3350106	11	0	1	0.999997	Bacteroides_ovatus	11766	11766	TRUE
11537_06_SR	11537_99_SR	0	0	0.859	2266015	7	0	1	0.999997	Lactobacillus_rhamnosus	11537	11537	TRUE
11639_03_SR	11662_99_SR	1	34	0.971	7085157	18	1	1	0.999997	Hungatella_hathewayi	11639	11662	FALSE
11695_01_SR	11695_04_SR	0	0	0.687	2997324	12	0	1	0.999996	Bacteroides_stercoris	11695	11695	TRUE
11661_07_SR	11661_08_SR	0	0	0.901	3149708	12	0	1	0.999996	Bacteroides_stercoris	11661	11661	TRUE
11903_01_10x	11903_02_SR	0	0	0.611	3302273	12	0	1	0.999996	Parabacteroides_distasonis	11903	11903	TRUE
11516_06_SR	11516_07_SR	0	0	0.882	2072070	8	0	1	0.999996	Collinsella_aerofaciens	11516	11516	TRUE
11778_01_10x	11778_02_10x	0	0	0.995	3193694	12	0	1	0.999996	Anaerobutyricum_hallii	11778	11778	TRUE
11639_04_10x	11662_99_SR	1	34	0.975	7115603	25	1	1	0.999996	Hungatella_hathewayi	11639	11662	FALSE
11308_01_10x	11308_02_10x	0	0	0.545	2240612	11	0	1	0.999995	Bacteroides_uniformis	11308	11308	TRUE
11734_05_SR	11734_06_SR	0	0	0.764	1971793	10	0	1	0.999995	Lachnospiraceae_bacterium	11734	11734	TRUE
11484_05_SR	11484_99_SR	0	0	0.712	2108030	10	0	1	0.999995	Blautia_hansenii	11484	11484	TRUE
11779_01_10x	11779_02_10x	0	0	0.885	3328070	18	0	1	0.999995	Blautia_hansenii	11779	11779	TRUE
11877_03_10x	11877_05_10x	0	0	0.959	2914315	14	0	1	0.999995	Lactobacillus_rhamnosus	11877	11877	TRUE
11731_02_SR	11731_06_SR	0	0	0.778	2206283	14	0	1	0.999994	Sutterella_wadsworthensis	11731	11731	TRUE
11903_01_10x	11903_02_SR	0	0	0.909	2634358	15	0	1	0.999994	Akkermansia_muciniphila	11903	11903	TRUE
11766_98_SR	11766_99_SR	0	0	0.754	2400335	14	0	1	0.999994	Akkermansia_muciniphila	11766	11766	TRUE
11840_01_10x	11840_02_10x	0	0	0.969	2289811	13	0	1	0.999994	Alistipes_putredinis	11840	11840	TRUE
11661_99_SR	11661_07_SR	0	0	0.984	3439131	22	0	1	0.999994	Bacteroides_stercoris	11661	11661	TRUE
11524_01_10x	11591_02_SR	0	8	0.877	1860244	12	0	1	0.999994	Lactobacillus_gasseri	11524	11591	FALSE
11647_06_10x	11938_02_10x	0	0	0.964	2928877	18	0	1	0.999994	Lactobacillus_rhamnosus	11647	11938	FALSE
11439_01_10x	11439_02_10x	0	0	0.949	5885337	37	0	1	0.999994	[Clostridium]_clostridioforme	11439	11439	TRUE
11585_01_10x	11585_02_10x	0	0	0.836	6197056	40	1	1	0.999994	Lachnospiraceae_bacterium	11585	11585	TRUE
11731_02_SR	11731_03_SR	0	0	0.832	2357935	13	1	1	0.999994	Sutterella_wadsworthensis	11731	11731	TRUE
11598_01_10x	11598_02_10x	0	0	0.963	2869349	20	0	1	0.999993	[Eubacterium]_rectale	11598	11598	TRUE
11938_02_10x	11547_06_10x	0	0	0.971	2951587	22	0	1	0.999993	Lactobacillus_rhamnosus	11938	11547	FALSE
11685_98_SR	11685_05_SR	0	0	0.973	6345808	45	1	1	0.999993	Bacteroides_cellulosilyticus	11685	11685	TRUE
11410_01_SR	11410_02_SR	0	0	0.835	3412402	23	1	1	0.999993	Bacteroides_massiliensis	11410	11410	TRUE
11613_01_10x	11613_02_10x	0	0	0.907	3114592	22	1	1	0.999993	Roseburia_hominis	11613	11613	TRUE
11303_01_10x	11303_02_10x	0	0	0.997	2849869	20	1	1	0.999993	Akkermansia_muciniphila	11303	11303	TRUE
11695_01_SR	11695_99_SR	0	0	0.636	2776077	20	1	1	0.999993	Bacteroides_stercoris	11695	11695	TRUE
11877_05_10x	11662_05_SR	0	0	0.718	2182700	16	1	1	0.999993	Lactobacillus_rhamnosus	11877	11662	FALSE
11933_01_10x	11933_02_10x	0	0	0.943	2942671	25	0	1	0.999992	Akkermansia_muciniphila	11933	11933	TRUE
11578_06_SR	11578_07_SR	0	0	0.732	5232107	44	0	1	0.999992	Bacteroides_cellulosilyticus	11578	11578	TRUE
11909_02_SR	11909_04_SR	0	0	0.982	5044087	38	0	1	0.999992	Parabacteroides_distasonis	11909	11909	TRUE
11778_01_10x	11778_02_10x	0	0	0.983	3532380	30	0	1	0.999992	Bacteroides_vulgatus	11778	11778	TRUE
11877_03_10x	11877_05_10x	0	0	0.877	1860466	14	0	1	0.999992	Lactobacillus_gasseri	11877	11877	TRUE
11647_06_10x	11662_05_SR	1	44	0.716	2177010	18	0	1	0.999992	Lactobacillus_rhamnosus	11647	11662	FALSE
11547_06_10x	11662_05_SR	0	0	0.718	2182448	18	0	1	0.999992	Lactobacillus_rhamnosus	11547	11662	FALSE
11909_03_SR	11909_04_SR	0	0	0.722	3773848	31	0	1	0.999992	[Clostridium]_clostridioforme	11909	11909	TRUE
11585_01_10x	11585_02_10x	0	0	0.986	5816259	48	1	1	0.999992	Blautia_coccoides	11585	11585	TRUE
11731_03_SR	11731_06_SR	0	0	0.575	3005753	23	1	1	0.999992	[Clostridium]_clostridioforme	11731	11731	TRUE
11731_05_SR	11731_06_SR	0	0	0.696	1972753	18	0	1	0.999991	Sutterella_wadsworthensis	11731	11731	TRUE
11695_99_SR	11695_04_SR	0	0	0.619	2700254	23	0	1	0.999991	Bacteroides_stercoris	11695	11695	TRUE
11647_06_10x	11547_06_10x	0	0	0.963	2926237	25	0	1	0.999991	Lactobacillus_rhamnosus	11647	11547	FALSE
11938_02_10x	11662_05_SR	0	0	0.718	2182757	19	0	1	0.999991	Lactobacillus_rhamnosus	11938	11662	FALSE
11779_01_10x	11779_02_10x	0	0	0.999	6698464	63	1	1	0.999991	Parabacteroides_goldsteinii	11779	11779	TRUE
11909_03_SR	11909_04_SR	0	0	0.966	4959772	44	1	1	0.999991	Parabacteroides_distasonis	11909	11909	TRUE
11731_03_SR	11731_05_SR	0	0	0.559	2920263	27	1	1	0.999991	[Clostridium]_clostridioforme	11731	11731	TRUE
11731_03_SR	11731_06_SR	0	0	0.813	2304688	23	0	1	0.99999	Sutterella_wadsworthensis	11731	11731	TRUE
11578_02_SR	11578_06_SR	0	0	0.882	2834450	29	0	1	0.99999	Akkermansia_sp	11578	11578	TRUE
11645_01_10x	11645_02_10x	0	0	0.727	2151665	22	0	1	0.99999	Blautia_hansenii	11645	11645	TRUE
11877_03_10x	11662_05_SR	0	0	0.715	2173315	21	0	1	0.99999	Lactobacillus_rhamnosus	11877	11662	FALSE
11879_01_10x	11879_02_10x	0	0	0.945	2234245	22	0	1	0.99999	Blautia_sp	11879	11879	TRUE
11685_05_SR	11685_99_SR	0	0	0.891	5811388	60	1	1	0.99999	Bacteroides_cellulosilyticus	11685	11685	TRUE
11721_98_SR	11721_07_SR	0	0	0.931	6501500	62	2	1	0.99999	Parabacteroides_goldsteinii	11721	11721	TRUE
11578_06_SR	11578_07_SR	0	0	0.883	2837589	31	0	1	0.999989	Akkermansia_sp	11578	11578	TRUE
11585_01_10x	11585_02_10x	0	0	0.935	3385928	36	0	1	0.999989	Bacteroides_stercoris	11585	11585	TRUE
11909_99_SR	11909_04_SR	0	0	0.951	4883900	52	1	1	0.999989	Parabacteroides_distasonis	11909	11909	TRUE
11645_01_10x	11645_02_10x	0	0	0.996	4154657	44	1	1	0.999989	Tannerella_sp	11645	11645	TRUE
11639_04_10x	11639_03_SR	0	0	0.99	3487360	39	1	1	0.999989	Alistipes_onderdonkii	11639	11639	TRUE
11742_02_10x	11647_07_10x	9	11	0.515	1438441	17	0	1	0.999988	Akkermansia_muciniphila	11742	11647	FALSE
11578_02_SR	11578_07_SR	0	0	0.946	3042234	35	0	1	0.999988	Akkermansia_sp	11578	11578	TRUE
11656_01_SR	11656_03_SR	0	0	0.9	4736075	55	0	1	0.999988	Escherichia_coli	11656	11656	TRUE
11879_01_10x	11879_02_10x	0	0	0.58	2774739	33	0	1	0.999988	Parabacteroides_distasonis	11879	11879	TRUE
11537_99_SR	11537_07_SR	0	0	0.739	1769607	21	0	1	0.999988	Schaalia_odontolytica	11537	11537	TRUE
11303_01_10x	11303_02_10x	0	0	0.986	2578087	30	0	1	0.999988	Desulfovibrio_piger	11303	11303	TRUE
11778_01_10x	11778_02_10x	0	0	0.979	2697767	32	1	1	0.999988	Bacteroides_plebeius	11778	11778	TRUE
11903_01_10x	11903_02_SR	0	0	0.895	4712018	60	0	1	0.999987	Escherichia_coli	11903	11903	TRUE
11685_01_SR	11685_98_SR	0	0	0.946	6169108	79	0	1	0.999987	Bacteroides_cellulosilyticus	11685	11685	TRUE
11680_01_10x	11680_02_SR	0	0	0.87	4504092	60	0	1	0.999987	Parabacteroides_distasonis	11680	11680	TRUE
11768_01_10x	11768_02_10x	0	0	0.973	3259663	42	0	1	0.999987	uncultured_Blautia	11768	11768	TRUE
11618_07_SR	11618_08_SR	0	0	0.804	2468888	32	0	1	0.999987	[Clostridium]_cf	11618	11618	TRUE
11598_01_10x	11598_02_10x	0	0	0.989	2667185	35	0	1	0.999987	Desulfovibrio_piger	11598	11598	TRUE
11484_05_SR	11484_99_SR	0	0	0.825	4430943	57	2	1	0.999987	[Clostridium]_clostridioforme	11484	11484	TRUE
11575_97_SR	11575_06_SR	0	0	0.787	4241160	61	0	1	0.999986	Klebsiella_pneumoniae	11575	11575	TRUE
11516_06_SR	11516_07_SR	0	0	0.619	2020127	28	0	1	0.999986	Ruminococcaceae_bacterium	11516	11516	TRUE
11439_01_10x	11439_02_10x	0	0	0.625	1134273	16	0	1	0.999986	Lachnospiraceae_bacterium	11439	11439	TRUE
11349_01_10x	11342_02_10x	11	21	0.87	2239726	32	0	1	0.999986	Enterococcus_faecium	11349	11342	FALSE
11685_01_SR	11685_05_SR	0	0	0.944	6159033	87	1	1	0.999986	Bacteroides_cellulosilyticus	11685	11685	TRUE
11661_07_SR	11661_08_SR	0	0	0.766	1839570	27	0	1	0.999985	Sutterella_wadsworthensis	11661	11661	TRUE
11778_01_10x	11778_02_10x	0	0	0.908	2371850	39	0	1	0.999984	Lachnospiraceae_bacterium	11778	11778	TRUE
11547_06_10x	11537_99_SR	3	20	0.816	2480150	39	0	1	0.999984	Lactobacillus_rhamnosus	11547	11537	FALSE
11903_01_10x	11903_02_SR	0	0	0.627	2073813	35	0	1	0.999983	Bacteroides_stercoris	11903	11903	TRUE
11840_01_10x	11840_02_10x	0	0	0.659	3043207	52	0	1	0.999983	Bacteroides_uniformis	11840	11840	TRUE
11585_01_10x	11585_02_10x	0	0	0.996	3138553	54	0	1	0.999983	Blautia_hansenii	11585	11585	TRUE
11647_06_10x	11537_99_SR	0	0	0.811	2465620	42	0	1	0.999983	Lactobacillus_rhamnosus	11647	11537	FALSE
11938_02_10x	11537_99_SR	0	0	0.817	2481743	41	0	1	0.999983	Lactobacillus_rhamnosus	11938	11537	FALSE
11734_05_SR	11734_06_SR	0	0	0.772	3359770	58	1	1	0.999983	Bilophila_wadsworthia	11734	11734	TRUE
11877_03_10x	11537_99_SR	0	0	0.809	2458905	41	1	1	0.999983	Lactobacillus_rhamnosus	11877	11537	FALSE
11439_01_10x	11439_02_10x	0	0	0.965	4588266	78	2	1	0.999983	[Clostridium]_bolteae	11439	11439	TRUE
11685_05_SR	11685_99_SR	0	0	0.885	2872661	51	0	1	0.999982	Bacteroides_sp	11685	11685	TRUE
11909_03_SR	11909_04_SR	0	0	0.649	2116905	38	0	1	0.999982	Ruminococcaceae_bacterium	11909	11909	TRUE
11909_03_SR	11909_04_SR	0	0	0.822	1957878	36	0	1	0.999982	Bacteroides_ovatus	11909	11909	TRUE
11877_03_10x	11877_04_10x	0	0	0.727	1540976	30	0	1	0.999981	Lactobacillus_gasseri	11877	11877	TRUE
11645_01_10x	11645_02_10x	0	0	0.976	2346112	47	0	1	0.99998	Clostridioides_difficile	11645	11645	TRUE
11879_01_10x	11879_02_10x	0	0	0.742	2252778	46	0	1	0.99998	Anaerostipes_caccae	11879	11879	TRUE
11639_04_10x	11639_03_SR	0	0	0.931	2543842	50	0	1	0.99998	[Clostridium]_clostridioforme	11639	11639	TRUE
11933_01_10x	11933_02_10x	0	0	0.952	2584642	54	0	1	0.999979	Turicimonas_muris	11933	11933	TRUE
11685_98_SR	11685_05_SR	0	0	0.515	1167523	25	0	1	0.999979	Sutterella_sp	11685	11685	TRUE
11680_01_10x	11680_02_SR	0	0	0.964	2898168	60	0	1	0.999979	Barnesiella_intestinihominis	11680	11680	TRUE
11585_01_10x	11585_02_10x	0	0	0.859	2217080	47	0	1	0.999979	[Clostridium]_scindens	11585	11585	TRUE
11613_01_10x	11613_02_10x	0	0	0.709	2482486	52	0	1	0.999979	Blautia_sp	11613	11613	TRUE
11731_05_SR	11731_06_SR	0	0	0.506	3244219	68	0	1	0.999979	[Clostridium]_clostridioforme	11731	11731	TRUE
11909_99_SR	11909_04_SR	0	0	0.985	3840267	79	1	1	0.999979	Bacteroides_stercoris	11909	11909	TRUE
11484_05_SR	11484_99_SR	0	0	0.746	2040474	46	0	1	0.999977	[Ruminococcus]_torques	11484	11484	TRUE
11303_01_10x	11303_02_10x	0	0	0.783	2396674	55	1	1	0.999977	[Eubacterium]_rectale	11303	11303	TRUE
11879_01_10x	11879_02_10x	0	0	0.796	2175924	49	1	1	0.999977	[Ruminococcus]_torques	11879	11879	TRUE
11877_04_10x	11877_05_10x	0	0	0.727	1540976	37	0	1	0.999976	Lactobacillus_gasseri	11877	11877	TRUE
11537_98_SR	11537_99_SR	0	0	0.66	1289817	32	0	1	0.999975	Streptococcus_parasanguinis	11537	11537	TRUE
11680_01_10x	11680_02_SR	0	0	0.971	2676688	68	0	1	0.999975	Bacteroides_thetaiotaomicron	11680	11680	TRUE
11840_01_10x	11840_02_10x	0	0	0.99	4092580	103	0	1	0.999975	Bacteroides_eggerthii	11840	11840	TRUE
11484_05_SR	11484_99_SR	0	0	0.613	2979639	74	0	1	0.999975	Clostridium_butyricum	11484	11484	TRUE
11439_01_10x	11439_02_10x	0	0	0.527	2561566	73	0	1	0.999972	Escherichia_coli	11439	11439	TRUE
11645_01_10x	11645_02_10x	0	0	0.809	4496411	128	2	1	0.999972	[Clostridium]_clostridioforme	11645	11645	TRUE
11877_04_10x	11877_05_10x	0	0	0.991	1822822	53	0	1	0.999971	Lactobacillus_oris	11877	11877	TRUE
11303_01_10x	11303_02_10x	0	0	0.833	3405530	98	1	1	0.999971	Bacteroides_massiliensis	11303	11303	TRUE
11877_03_10x	11877_04_10x	0	0	0.99	1821762	55	0	1	0.99997	Lactobacillus_oris	11877	11877	TRUE
11647_06_10x	11647_07_10x	0	0	0.754	2103392	63	1	1	0.99997	Lactobacillus_paracasei	11647	11647	TRUE
11645_01_10x	11645_02_10x	0	0	0.88	2327816	72	0	1	0.999969	Alistipes_putredinis	11645	11645	TRUE
11909_03_SR	11909_04_SR	0	0	0.531	1988209	66	0	1	0.999967	Flavonifractor_plautii	11909	11909	TRUE
11585_01_10x	11585_02_10x	0	0	0.8	2188100	72	0	1	0.999967	[Ruminococcus]_torques	11585	11585	TRUE
11613_01_10x	11613_02_10x	0	0	0.879	3720327	124	0	1	0.999967	Blautia_obeum	11613	11613	TRUE
11516_06_SR	11516_07_SR	0	0	0.892	1773200	63	0	1	0.999964	Eggerthella_sp	11516	11516	TRUE
11537_06_SR	11537_99_SR	0	0	0.715	1345857	50	0	1	0.999963	Granulicatella_adiacens	11537	11537	TRUE
11508_03_10x	11580_02_SR	0	17	1	953851	36	0	1	0.999962	Streptococcus_thermophilus	11508	11580	FALSE
11868_01_10x	11868_02_10x	0	0	0.793	1890636	76	0	1	0.99996	Bacteroides_ovatus	11868	11868	TRUE
11516_06_SR	11516_07_SR	0	0	0.969	2103596	86	0	1	0.999959	Clostridiales_bacterium	11516	11516	TRUE
11938_02_10x	11656_02_SR	0	0	0.838	1458002	63	0	1	0.999957	Lactobacillus_reuteri	11938	11656	FALSE
11768_01_10x	11768_02_10x	0	0	0.992	2481895	106	1	1	0.999957	Sutterella_sp	11768	11768	TRUE
11508_03_10x	11580_99_SR	0	17	0.995	948968	42	0	1	0.999956	Streptococcus_thermophilus	11508	11580	FALSE
11629_03_10x	11734_05_SR	0	0	0.995	2008055	91	0	1	0.999955	Lactobacillus_delbrueckii	11629	11734	FALSE
11766_98_SR	11766_99_SR	0	0	0.714	1847290	85	0	1	0.999954	Burkholderiales_bacterium	11766	11766	TRUE
11547_06_10x	11547_08_10x	0	0	0.863	1830489	85	0	1	0.999954	Lactobacillus_gasseri	11547	11547	TRUE
11877_04_10x	11877_02_SR	0	0	0.738	2236826	103	0	1	0.999954	Enterococcus_faecalis	11877	11877	TRUE
11647_06_10x	11647_07_10x	0	0	1	5223088	238	2	1	0.999954	[Clostridium]_clostridioforme	11647	11647	TRUE
11877_03_10x	11877_04_10x	0	0	0.95	2157398	99	1	1	0.999954	Lactobacillus_sp	11877	11877	TRUE
11766_98_SR	11766_05_SR	0	0	0.66	1706401	92	0	1	0.999946	Burkholderiales_bacterium	11766	11766	TRUE
11840_01_10x	11840_02_10x	0	0	0.958	3585973	196	0	1	0.999945	Paraprevotella_clara	11840	11840	TRUE
11598_01_10x	11598_02_10x	0	0	0.622	2153500	128	1	1	0.999941	Bacteroides_stercoris	11598	11598	TRUE
11933_01_10x	11933_02_10x	0	0	0.622	1482915	89	0	1	0.99994	Bacteroides_ovatus	11933	11933	TRUE
11508_03_10x	11911_03_SR	0	0	0.79	753313	47	0	1	0.999938	Streptococcus_thermophilus	11508	11911	FALSE
11680_01_10x	11680_02_SR	0	0	0.585	2390226	164	0	1	0.999931	Bacteroides_massiliensis	11680	11680	TRUE
11484_05_SR	11484_99_SR	0	0	0.618	2885705	205	1	1	0.999929	[Clostridium]_symbiosum	11484	11484	TRUE
11613_01_10x	11613_02_10x	0	0	0.945	2991432	233	1	1	0.999922	Clostridium_sp	11613	11613	TRUE
11840_01_10x	11840_02_10x	0	0	0.516	1028371	97	0	1	0.999906	Eubacterium_sp	11840	11840	TRUE
11647_06_10x	11537_06_SR	0	0	0.953	2896304	291	0	1	0.9999	Lactobacillus_rhamnosus	11647	11537	FALSE
11938_02_10x	11537_06_SR	0	0	0.961	2921103	294	0	1	0.999899	Lactobacillus_rhamnosus	11938	11537	FALSE
11547_06_10x	11537_06_SR	3	20	0.96	2918097	294	0	1	0.999899	Lactobacillus_rhamnosus	11547	11537	FALSE
11877_03_10x	11537_06_SR	0	0	0.949	2883012	295	1	1	0.999898	Lactobacillus_rhamnosus	11877	11537	FALSE
11662_05_SR	11734_99_SR	0	0	0.718	2182590	279	0	1	0.999872	Lactobacillus_rhamnosus	11662	11734	FALSE
11647_06_10x	11734_99_SR	0	10	0.962	2925155	390	0	1	0.999867	Lactobacillus_rhamnosus	11647	11734	FALSE
11547_06_10x	11734_99_SR	0	0	0.97	2947738	396	0	1	0.999866	Lactobacillus_rhamnosus	11547	11734	FALSE
11938_02_10x	11734_99_SR	0	0	0.971	2950821	399	0	1	0.999865	Lactobacillus_rhamnosus	11938	11734	FALSE
11879_01_10x	11879_02_10x	0	0	0.933	2952571	408	1	1	0.999862	[Clostridium]_clostridioforme	11879	11879	TRUE
11680_01_10x	11680_02_SR	0	0	0.998	2949049	480	0	1	0.999837	Prevotella_sp	11680	11680	TRUE
11346_07_10x	11662_05_SR	0	0	0.718	2182757	408	0	1	0.999813	Lactobacillus_rhamnosus	11346	11662	FALSE
11537_06_SR	11734_99_SR	0	0	0.961	2919137	571	0	1	0.999804	Lactobacillus_rhamnosus	11537	11734	FALSE
11647_06_10x	11346_07_10x	0	0	0.963	2927381	620	0	1	0.999788	Lactobacillus_rhamnosus	11647	11346	FALSE
11346_07_10x	11537_99_SR	0	0	0.816	2481435	533	0	1	0.999785	Lactobacillus_rhamnosus	11346	11537	FALSE
11938_02_10x	11346_07_10x	0	0	0.972	2953895	634	0	1	0.999785	Lactobacillus_rhamnosus	11938	11346	FALSE
11547_06_10x	11346_07_10x	0	0	0.971	2950637	633	0	1	0.999785	Lactobacillus_rhamnosus	11547	11346	FALSE
11346_07_10x	11537_06_SR	0	0	0.961	2920431	853	0	1	0.999708	Lactobacillus_rhamnosus	11346	11537	FALSE
11346_07_10x	11734_99_SR	0	0	0.971	2950187	1004	0	1	0.99966	Lactobacillus_rhamnosus	11346	11734	FALSE
11303_01_10x	11346_07_10x	0	0	0.998	952442	508	0	1	0.999467	Streptococcus_thermophilus	11303	11346	FALSE
11903_01_10x	11903_02_SR	0	0	0.961	2666326	2364	0	1	0.999113	Megamonas_funiformis	11903	11903	TRUE
11303_02_10x	11346_07_10x	0	0	0.947	903191	935	0	1	0.998965	Streptococcus_thermophilus	11303	11346	FALSE
11879_02_10x	11450_03_SR	0	0	0.978	932838	998	0	1	0.99893	Streptococcus_thermophilus	11879	11450	FALSE
11303_01_10x	11303_02_10x	0	0	0.946	903024	988	0	1	0.998906	Streptococcus_thermophilus	11303	11303	TRUE
11304_01_10x	11450_03_SR	0	0	0.967	922604	1069	0	1	0.998841	Streptococcus_thermophilus	11304	11450	FALSE
11675_01_10x	11450_03_SR	0	0	0.99	944383	2257	0	1	0.99761	Streptococcus_thermophilus	11675	11450	FALSE
11879_02_10x	11675_01_10x	0	0	0.978	932838	3121	0	1	0.996654	Streptococcus_thermophilus	11879	11675	FALSE
11675_01_10x	11304_01_10x	0	0	0.967	922604	3090	0	1	0.996651	Streptococcus_thermophilus	11675	11304	FALSE
11618_99_SR	11618_06_SR	0	0	0.962	4955907	16	3	0.999999	0.999997	Escherichia_coli	11618	11618	TRUE
11618_07_SR	11618_08_SR	0	0	0.525	2958309	12	2	0.999999	0.999996	Parabacteroides_distasonis	11618	11618	TRUE
11661_99_SR	11661_08_SR	0	0	0.902	3152413	23	3	0.999999	0.999993	Bacteroides_stercoris	11661	11661	TRUE
11645_01_10x	11645_02_10x	0	0	0.535	1898365	19	1	0.999999	0.99999	Alistipes_onderdonkii	11645	11645	TRUE
11909_01_SR	11909_04_SR	0	0	0.979	5027462	49	3	0.999999	0.99999	Parabacteroides_distasonis	11909	11909	TRUE
11731_02_SR	11731_05_SR	0	0	0.657	1861802	21	1	0.999999	0.999989	Sutterella_wadsworthensis	11731	11731	TRUE
11713_04_SR	11713_05_SR	0	0	0.584	1815655	20	1	0.999999	0.999989	Alistipes_onderdonkii	11713	11713	TRUE
11903_01_10x	11903_02_SR	0	0	0.59	1733946	19	1	0.999999	0.999989	[Clostridium]_innocuum	11903	11903	TRUE
11685_98_SR	11685_99_SR	0	0	0.892	5815139	65	4	0.999999	0.999989	Bacteroides_cellulosilyticus	11685	11685	TRUE
11879_01_10x	11879_02_10x	0	0	0.543	1924548	23	1	0.999999	0.999988	Alistipes_onderdonkii	11879	11879	TRUE
11578_02_SR	11578_07_SR	0	0	0.783	5599343	71	5	0.999999	0.999987	Bacteroides_cellulosilyticus	11578	11578	TRUE
11731_03_SR	11731_05_SR	0	0	0.689	1952280	28	1	0.999999	0.999986	Sutterella_wadsworthensis	11731	11731	TRUE
11349_01_10x	11342_03_10x	11	21	0.87	2240739	32	2	0.999999	0.999986	Enterococcus_faecium	11349	11342	FALSE
11598_01_10x	11598_02_10x	0	0	0.533	1890682	29	1	0.999999	0.999985	Alistipes_onderdonkii	11598	11598	TRUE
11645_01_10x	11645_02_10x	0	0	0.535	2620096	39	2	0.999999	0.999985	Parabacteroides_distasonis	11645	11645	TRUE
11877_05_10x	11537_99_SR	0	0	0.816	2480682	38	2	0.999999	0.999985	Lactobacillus_rhamnosus	11877	11537	FALSE
11840_01_10x	11840_02_10x	0	0	0.857	2934801	45	3	0.999999	0.999985	Clostridioides_difficile	11840	11840	TRUE
11685_01_SR	11685_99_SR	0	0	0.875	5706159	90	4	0.999999	0.999984	Bacteroides_cellulosilyticus	11685	11685	TRUE
11685_01_SR	11685_99_SR	0	0	0.887	2879716	46	4	0.999999	0.999984	Bacteroides_sp	11685	11685	TRUE
11685_01_SR	11685_05_SR	0	0	0.977	3171635	53	2	0.999999	0.999983	Bacteroides_sp	11685	11685	TRUE
11877_03_10x	11877_05_10x	0	0	0.542	1147676	22	1	0.999999	0.999981	Lactobacillus_oris	11877	11877	TRUE
11685_01_SR	11685_98_SR	0	0	0.616	1397346	32	1	0.999999	0.999977	Sutterella_sp	11685	11685	TRUE
11778_01_10x	11778_02_10x	0	0	0.649	2091941	54	2	0.999999	0.999974	Blautia_obeum	11778	11778	TRUE
11439_01_10x	11439_02_10x	0	0	0.723	1244746	35	1	0.999999	0.999972	uncultured_Clostridium	11439	11439	TRUE
11879_01_10x	11879_02_10x	0	0	0.991	2854541	79	3	0.999999	0.999972	Ruminococcus_sp	11879	11879	TRUE
11877_04_10x	11877_05_10x	0	0	0.954	2167490	63	2	0.999999	0.999971	Lactobacillus_sp	11877	11877	TRUE
11778_01_10x	11778_02_10x	0	0	0.882	2800603	86	2	0.999999	0.999969	Roseburia_hominis	11778	11778	TRUE
11909_03_SR	11909_04_SR	0	0	0.637	1995955	63	1	0.999999	0.999968	Roseburia_hominis	11909	11909	TRUE
11303_01_10x	11303_02_10x	0	0	0.506	1681613	53	1	0.999999	0.999968	Bacteroides_stercoris	11303	11303	TRUE
11585_01_10x	11585_02_10x	0	0	0.897	2482880	81	3	0.999999	0.999967	Eggerthella_lenta	11585	11585	TRUE
11840_01_10x	11840_02_10x	0	0	0.667	2415439	83	3	0.999999	0.999966	Bacteroides_vulgatus	11840	11840	TRUE
11933_01_10x	11933_02_10x	0	0	0.57	1507514	53	1	0.999999	0.999965	Alistipes_putredinis	11933	11933	TRUE
11768_01_10x	11768_02_10x	0	0	0.775	4116405	143	3	0.999999	0.999965	Bacteroides_salyersiae	11768	11768	TRUE
11598_01_10x	11598_02_10x	0	0	0.623	1740447	63	2	0.999999	0.999964	Anaerostipes_hadrus	11598	11598	TRUE
11840_01_10x	11840_02_10x	0	0	0.574	3190658	119	3	0.999999	0.999963	[Clostridium]_clostridioforme	11840	11840	TRUE
11645_01_10x	11645_02_10x	0	0	0.915	2366462	92	2	0.999999	0.999961	Burkholderiales_bacterium	11645	11645	TRUE
11526_02_SR	11526_07_SR	0	0	0.52	1344628	57	1	0.999999	0.999958	Burkholderiales_bacterium	11526	11526	TRUE
11645_01_10x	11645_02_10x	0	0	0.899	2712275	113	4	0.999999	0.999958	Lactobacillus_rhamnosus	11645	11645	TRUE
11526_06_SR	11526_07_SR	0	0	0.579	1497418	65	1	0.999999	0.999957	Burkholderiales_bacterium	11526	11526	TRUE
11768_01_10x	11768_02_10x	0	0	0.775	4700097	204	5	0.999999	0.999957	[Clostridium]_asparagiforme	11768	11768	TRUE
11879_01_10x	11879_02_10x	0	0	0.991	2402037	105	2	0.999999	0.999956	Faecalibacterium_prausnitzii	11879	11879	TRUE
11585_01_10x	11585_02_10x	0	0	0.884	2827584	123	3	0.999999	0.999956	Blautia_obeum	11585	11585	TRUE
11639_04_10x	11639_03_SR	0	0	0.522	2438482	111	3	0.999999	0.999954	[Clostridium]_symbiosum	11639	11639	TRUE
11768_01_10x	11768_02_10x	0	0	0.859	3346728	158	4	0.999999	0.999953	Bacteroides_stercoris	11768	11768	TRUE
11768_01_10x	11768_02_10x	0	0	0.699	2852054	138	2	0.999999	0.999952	Tannerella_sp	11768	11768	TRUE
11346_07_10x	11580_02_SR	0	0	0.999	953547	46	1	0.999999	0.999952	Streptococcus_thermophilus	11346	11580	FALSE
11768_01_10x	11768_02_10x	0	0	0.711	3093185	151	4	0.999999	0.999951	Flavonifractor_plautii	11768	11768	TRUE
11766_99_SR	11766_05_SR	0	0	0.697	1801225	90	1	0.999999	0.99995	Burkholderiales_bacterium	11766	11766	TRUE
11598_01_10x	11598_02_10x	0	0	0.717	2181679	111	3	0.999999	0.999949	[Ruminococcus]_gnavus	11598	11598	TRUE
11768_01_10x	11768_02_10x	0	0	0.787	1876089	103	1	0.999999	0.999945	Bacteroides_ovatus	11768	11768	TRUE
11909_03_SR	11909_04_SR	0	0	0.681	3184054	176	3	0.999999	0.999945	[Clostridium]_symbiosum	11909	11909	TRUE
11877_03_10x	11877_05_10x	0	0	0.905	2055148	122	2	0.999999	0.999941	Lactobacillus_sp	11877	11877	TRUE
11645_01_10x	11645_02_10x	0	0	0.739	4821674	296	5	0.999999	0.999939	Parabacteroides_goldsteinii	11645	11645	TRUE
11647_06_10x	11647_07_10x	0	0	0.761	3556216	217	4	0.999999	0.999939	[Clostridium]_symbiosum	11647	11647	TRUE
11879_01_10x	11879_02_10x	0	0	0.894	2359225	148	2	0.999999	0.999937	[Clostridium]_cocleatum	11879	11879	TRUE
11768_01_10x	11768_02_10x	0	0	0.526	1402688	89	2	0.999999	0.999937	Alistipes_shahii	11768	11768	TRUE
11778_01_10x	11778_02_10x	0	0	0.66	1890277	131	1	0.999999	0.999931	Clostridium_sp	11778	11778	TRUE
11778_01_10x	11778_02_10x	0	0	0.909	2049900	147	2	0.999999	0.999928	Megasphaera_cerevisiae	11778	11778	TRUE
11877_03_10x	11877_04_10x	0	0	0.794	1668303	136	2	0.999999	0.999918	Lactobacillus_fermentum	11877	11877	TRUE
11439_01_10x	11439_02_10x	0	0	0.565	1874212	161	2	0.999999	0.999914	Ruminococcus_sp	11439	11439	TRUE
11840_01_10x	11840_02_10x	0	0	0.527	1866633	185	2	0.999999	0.999901	Alistipes_onderdonkii	11840	11840	TRUE
11877_05_10x	11537_06_SR	0	0	0.961	2919371	291	3	0.999999	0.9999	Lactobacillus_rhamnosus	11877	11537	FALSE
11768_01_10x	11768_02_10x	0	0	0.609	2334310	258	2	0.999999	0.999889	Paraprevotella_clara	11768	11768	TRUE
11909_03_SR	11909_04_SR	0	0	0.903	2404370	281	2	0.999999	0.999883	uncultured_Blautia	11909	11909	TRUE
11598_01_10x	11598_02_10x	0	0	0.676	2348950	277	2	0.999999	0.999882	Alistipes_indistinctus	11598	11598	TRUE
11879_01_10x	11879_02_10x	0	0	0.531	1691465	202	2	0.999999	0.999881	Clostridium_sp	11879	11879	TRUE
11508_04_10x	11492_05_SR	0	18	0.754	1582298	194	1	0.999999	0.999877	Lactobacillus_fermentum	11508	11492	FALSE
11877_05_10x	11734_99_SR	0	4	0.97	2949102	396	4	0.999999	0.999866	Lactobacillus_rhamnosus	11877	11734	FALSE
11877_03_10x	11734_99_SR	0	4	0.958	2911031	394	2	0.999999	0.999865	Lactobacillus_rhamnosus	11877	11734	FALSE
11346_07_10x	11911_01_SR	0	0	0.965	921049	159	1	0.999999	0.999827	Streptococcus_thermophilus	11346	11911	FALSE
11933_01_10x	11933_02_10x	0	0	0.935	1618172	341	1	0.999999	0.999789	Oscillibacter_sp	11933	11933	TRUE
11877_03_10x	11346_07_10x	0	0	0.959	2913155	615	2	0.999999	0.999789	Lactobacillus_rhamnosus	11877	11346	FALSE
11877_05_10x	11346_07_10x	0	0	0.971	2951983	635	4	0.999999	0.999785	Lactobacillus_rhamnosus	11877	11346	FALSE
11346_06_10x	11911_01_SR	0	0	0.957	913383	465	1	0.999999	0.999491	Streptococcus_thermophilus	11346	11911	FALSE
11303_01_10x	11911_01_SR	0	0	0.965	920725	562	1	0.999999	0.99939	Streptococcus_thermophilus	11303	11911	FALSE
11879_02_10x	11561_01_SR	0	0	0.977	931946	949	1	0.999999	0.998982	Streptococcus_thermophilus	11879	11561	FALSE
11304_01_10x	11561_01_SR	0	0	0.967	922235	1012	1	0.999999	0.998903	Streptococcus_thermophilus	11304	11561	FALSE
11877_05_10x	11591_02_SR	0	0	0.877	1860213	8	3	0.999998	0.999996	Lactobacillus_gasseri	11877	11591	FALSE
11524_01_10x	11877_05_10x	0	0	0.877	1860475	16	3	0.999998	0.999991	Lactobacillus_gasseri	11524	11877	FALSE
11877_03_10x	11591_02_SR	0	0	0.877	1860219	16	3	0.999998	0.999991	Lactobacillus_gasseri	11877	11591	FALSE
11647_06_10x	11877_03_10x	0	0	0.952	2892915	25	5	0.999998	0.999991	Lactobacillus_rhamnosus	11647	11877	FALSE
11647_06_10x	11877_05_10x	0	0	0.963	2927619	27	6	0.999998	0.999991	Lactobacillus_rhamnosus	11647	11877	FALSE
11524_01_10x	11877_03_10x	0	0	0.877	1860473	22	3	0.999998	0.999988	Lactobacillus_gasseri	11524	11877	FALSE
11578_02_SR	11578_06_SR	0	0	0.739	5283977	69	8	0.999998	0.999987	Bacteroides_cellulosilyticus	11578	11578	TRUE
11439_01_10x	11439_02_10x	0	0	0.68	2639733	65	4	0.999998	0.999975	Flavonifractor_plautii	11439	11439	TRUE
11613_01_10x	11613_02_10x	0	0	0.58	1278201	48	2	0.999998	0.999962	[Ruminococcus]_gnavus	11613	11613	TRUE
11879_01_10x	11879_02_10x	0	0	0.504	2208256	83	5	0.999998	0.999962	Clostridium_butyricum	11879	11879	TRUE
11613_01_10x	11613_02_10x	0	0	0.516	2175150	84	4	0.999998	0.999961	Parabacteroides_merdae	11613	11613	TRUE
11768_01_10x	11768_02_10x	0	0	0.98	2415161	98	5	0.999998	0.999959	Firmicutes_bacterium	11768	11768	TRUE
11768_01_10x	11768_02_10x	0	0	0.71	1774617	78	3	0.999998	0.999956	Blautia_obeum	11768	11768	TRUE
11645_01_10x	11645_02_10x	0	0	0.69	2817951	123	5	0.999998	0.999956	Bacteroides_massiliensis	11645	11645	TRUE
11568_06_10x	11575_03_SR	0	36	0.883	2273805	102	5	0.999998	0.999955	Enterococcus_faecium	11568	11575	FALSE
11568_06_10x	11575_98_SR	0	36	0.88	2266456	107	5	0.999998	0.999953	Enterococcus_faecium	11568	11575	FALSE
11877_03_10x	11877_04_10x	0	0	0.606	1843205	91	4	0.999998	0.999951	Lactobacillus_rhamnosus	11877	11877	TRUE
11877_04_10x	11877_05_10x	0	0	0.608	1848732	92	4	0.999998	0.99995	Lactobacillus_rhamnosus	11877	11877	TRUE
11526_02_SR	11526_06_SR	0	0	0.502	1297477	67	3	0.999998	0.999948	Burkholderiales_bacterium	11526	11526	TRUE
11840_01_10x	11840_02_10x	0	0	0.761	2643409	149	4	0.999998	0.999944	Alistipes_indistinctus	11840	11840	TRUE
11877_04_10x	11537_99_SR	0	0	0.539	1638858	93	4	0.999998	0.999943	Lactobacillus_rhamnosus	11877	11537	FALSE
11508_03_10x	11346_07_10x	0	0	0.999	953584	58	2	0.999998	0.999939	Streptococcus_thermophilus	11508	11346	FALSE
11778_01_10x	11778_02_10x	0	0	0.896	2999884	182	7	0.999998	0.999939	Roseburia_inulinivorans	11778	11778	TRUE
11585_01_10x	11585_02_10x	0	0	0.509	1705702	110	4	0.999998	0.999936	uncultured_Blautia	11585	11585	TRUE
11598_01_10x	11598_02_10x	0	0	0.801	2202836	147	4	0.999998	0.999933	Sutterella_sp	11598	11598	TRUE
11439_01_10x	11439_02_10x	0	0	0.741	3463388	239	7	0.999998	0.999931	[Clostridium]_symbiosum	11439	11439	TRUE
11868_01_10x	11868_02_10x	0	0	0.99	4172368	349	7	0.999998	0.999916	Parabacteroides_merdae	11868	11868	TRUE
11903_01_10x	11903_02_SR	0	0	0.52	2124555	211	4	0.999998	0.999901	Bacteroides_massiliensis	11903	11903	TRUE
11877_04_10x	11537_06_SR	0	0	0.605	1838318	244	4	0.999998	0.999867	Lactobacillus_rhamnosus	11877	11537	FALSE
11877_04_10x	11734_99_SR	0	4	0.608	1846991	311	4	0.999998	0.999832	Lactobacillus_rhamnosus	11877	11734	FALSE
11508_03_10x	11911_01_SR	0	0	0.965	921066	181	2	0.999998	0.999803	Streptococcus_thermophilus	11508	11911	FALSE
11877_04_10x	11346_07_10x	0	0	0.608	1847210	428	3	0.999998	0.999768	Lactobacillus_rhamnosus	11877	11346	FALSE
11346_06_10x	11580_02_SR	0	0	0.987	941297	402	2	0.999998	0.999573	Streptococcus_thermophilus	11346	11580	FALSE
11508_03_10x	11346_06_10x	0	0	0.987	941299	404	2	0.999998	0.999571	Streptococcus_thermophilus	11508	11346	FALSE
11303_01_10x	11580_02_SR	0	0	0.998	952583	536	2	0.999998	0.999437	Streptococcus_thermophilus	11303	11580	FALSE
11508_03_10x	11346_01_10x	0	0	0.964	919991	595	2	0.999998	0.999353	Streptococcus_thermophilus	11508	11346	FALSE
11346_01_10x	11580_02_SR	0	0	0.964	919986	601	2	0.999998	0.999347	Streptococcus_thermophilus	11346	11580	FALSE
11303_01_10x	11346_06_10x	0	0	0.986	940931	783	2	0.999998	0.999168	Streptococcus_thermophilus	11303	11346	FALSE
11879_02_10x	11304_01_10x	0	0	0.961	917256	896	2	0.999998	0.999023	Streptococcus_thermophilus	11879	11304	FALSE
11303_02_10x	11911_01_SR	0	0	0.922	879959	976	2	0.999998	0.998891	Streptococcus_thermophilus	11303	11911	FALSE
11877_03_10x	11938_02_10x	0	0	0.959	2913916	27	8	0.999997	0.999991	Lactobacillus_rhamnosus	11877	11938	FALSE
11575_99_SR	11459_05_SR	0	0	0.819	2555454	26	8	0.999997	0.99999	Lactobacillus_rhamnosus	11575	11459	FALSE
11877_05_10x	11938_02_10x	0	0	0.972	2953403	34	10	0.999997	0.999988	Lactobacillus_rhamnosus	11877	11938	FALSE
11568_05_10x	11568_06_10x	0	0	0.998	2790921	49	9	0.999997	0.999982	Enterococcus_faecalis	11568	11568	TRUE
11568_05_10x	11568_06_10x	0	0	0.897	2321158	55	6	0.999997	0.999976	Staphylococcus_epidermidis	11568	11568	TRUE
11879_01_10x	11879_02_10x	0	0	0.99	3267177	77	9	0.999997	0.999976	Anaerotignum_lactatifermentans	11879	11879	TRUE
11877_04_10x	11591_02_SR	0	0	0.727	1540976	37	5	0.999997	0.999976	Lactobacillus_gasseri	11877	11591	FALSE
11879_01_10x	11879_02_10x	0	0	0.61	1343824	34	4	0.999997	0.999975	[Ruminococcus]_gnavus	11879	11879	TRUE
11524_01_10x	11877_04_10x	0	0	0.727	1540976	47	5	0.999997	0.999969	Lactobacillus_gasseri	11524	11877	FALSE
11303_01_10x	11303_02_10x	0	0	0.944	3264233	115	9	0.999997	0.999965	Coprococcus_comes	11303	11303	TRUE
11585_01_10x	11585_02_10x	0	0	0.976	2618800	100	8	0.999997	0.999962	Bacteroides_vulgatus	11585	11585	TRUE
11877_04_10x	11662_05_SR	0	0	0.5	1520938	68	4	0.999997	0.999955	Lactobacillus_rhamnosus	11877	11662	FALSE
11840_01_10x	11840_02_10x	0	0	0.776	3379158	170	10	0.999997	0.99995	Bilophila_wadsworthia	11840	11840	TRUE
11877_04_10x	11547_06_10x	0	0	0.608	1847566	100	6	0.999997	0.999946	Lactobacillus_rhamnosus	11877	11547	FALSE
11647_06_10x	11877_04_10x	0	0	0.607	1844753	101	6	0.999997	0.999945	Lactobacillus_rhamnosus	11647	11877	FALSE
11840_01_10x	11840_02_10x	0	0	0.743	1538325	98	4	0.999997	0.999936	Ruminococcaceae_bacterium	11840	11840	TRUE
11768_01_10x	11768_02_10x	0	0	0.679	1993217	132	6	0.999997	0.999934	uncultured_Clostridium	11768	11768	TRUE
11645_01_10x	11645_02_10x	0	0	0.711	2319441	176	6	0.999997	0.999924	Ruminococcaceae_bacterium	11645	11645	TRUE
11547_06_10x	11547_08_10x	0	0	0.507	1542192	118	5	0.999997	0.999923	Lactobacillus_rhamnosus	11547	11547	TRUE
11938_02_10x	11547_08_10x	0	0	0.507	1542234	125	5	0.999997	0.999919	Lactobacillus_rhamnosus	11938	11547	FALSE
11647_06_10x	11547_08_10x	0	0	0.507	1539634	125	5	0.999997	0.999919	Lactobacillus_rhamnosus	11647	11547	FALSE
11868_01_10x	11868_02_10x	0	0	0.609	2019207	169	6	0.999997	0.999916	Ruminococcus_sp	11868	11868	TRUE
11346_07_10x	11911_03_SR	0	0	0.79	753276	64	2	0.999997	0.999915	Streptococcus_thermophilus	11346	11911	FALSE
11547_06_10x	11547_08_10x	0	0	0.692	1452229	125	4	0.999997	0.999914	Lactobacillus_fermentum	11547	11547	TRUE
11877_05_10x	11547_06_10x	0	0	0.877	1860515	251	5	0.999997	0.999865	Lactobacillus_gasseri	11877	11547	FALSE
11524_01_10x	11547_06_10x	0	7	0.877	1860798	258	5	0.999997	0.999861	Lactobacillus_gasseri	11524	11547	FALSE
11877_04_10x	11547_06_10x	0	0	0.727	1540976	227	5	0.999997	0.999853	Lactobacillus_gasseri	11877	11547	FALSE
11547_08_10x	11537_06_SR	3	20	0.506	1536481	284	5	0.999997	0.999815	Lactobacillus_rhamnosus	11547	11537	FALSE
11547_08_10x	11734_99_SR	0	0	0.507	1541744	290	5	0.999997	0.999812	Lactobacillus_rhamnosus	11547	11734	FALSE
11547_08_10x	11346_07_10x	0	0	0.507	1542186	345	5	0.999997	0.999776	Lactobacillus_rhamnosus	11547	11346	FALSE
11303_01_10x	11911_03_SR	0	0	0.789	753074	446	2	0.999997	0.999408	Streptococcus_thermophilus	11303	11911	FALSE
11346_01_10x	11911_01_SR	0	0	0.942	899181	604	3	0.999997	0.999328	Streptococcus_thermophilus	11346	11911	FALSE
11675_01_10x	11591_02_SR	0	0	0.877	1860159	19	7	0.999996	0.99999	Lactobacillus_gasseri	11675	11591	FALSE
11877_05_10x	11547_06_10x	0	0	0.971	2950059	38	12	0.999996	0.999987	Lactobacillus_rhamnosus	11877	11547	FALSE
11585_01_10x	11585_02_10x	0	0	0.991	2861679	103	12	0.999996	0.999964	Dorea_formicigenerans	11585	11585	TRUE
11303_01_10x	11303_02_10x	0	0	0.967	2251856	139	9	0.999996	0.999938	Collinsella_aerofaciens	11303	11303	TRUE
11731_02_SR	11731_05_SR	0	0	0.503	1736102	170	7	0.999996	0.999902	Bacteroides_stercoris	11731	11731	TRUE
11768_01_10x	11360_05_SR	0	0	0.503	1294991	145	5	0.999996	0.999888	Enterococcus_faecium	11768	11360	FALSE
11613_01_10x	11613_02_10x	0	0	0.503	1376062	221	5	0.999996	0.999839	[Ruminococcus]_torques	11613	11613	TRUE
11613_01_10x	11613_02_10x	0	0	0.942	4266320	817	17	0.999996	0.999809	[Clostridium]_clostridioforme	11613	11613	TRUE
11303_01_10x	11346_01_10x	0	0	0.964	919731	928	4	0.999996	0.998991	Streptococcus_thermophilus	11303	11346	FALSE
11520_02_SR	11703_05_SR	0	0	0.76	2092631	16	11	0.999995	0.999992	Akkermansia_muciniphila	11520	11703	FALSE
11675_01_10x	11877_03_10x	0	0	0.877	1860350	26	10	0.999995	0.999986	Lactobacillus_gasseri	11675	11877	FALSE
11647_06_10x	11412_03_SR	0	0	0.663	3465179	56	16	0.999995	0.999984	[Clostridium]_clostridioforme	11647	11412	FALSE
11647_06_10x	11412_01_SR	0	0	0.744	3889516	63	20	0.999995	0.999984	[Clostridium]_clostridioforme	11647	11412	FALSE
11877_04_10x	11938_02_10x	0	0	0.608	1847703	104	10	0.999995	0.999944	Lactobacillus_rhamnosus	11877	11938	FALSE
11647_07_10x	11412_01_SR	0	0	0.744	3889516	281	20	0.999995	0.999928	[Clostridium]_clostridioforme	11647	11412	FALSE
11768_01_10x	11768_02_10x	0	0	0.733	3013197	219	14	0.999995	0.999927	Bacteroides_uniformis	11768	11768	TRUE
11647_07_10x	11412_03_SR	0	0	0.663	3465170	270	16	0.999995	0.999922	[Clostridium]_clostridioforme	11647	11412	FALSE
11585_01_10x	11585_02_10x	0	0	0.918	2571633	393	13	0.999995	0.999847	[Eubacterium]_rectale	11585	11585	TRUE
11568_05_10x	11568_06_10x	0	0	0.981	2955510	478	16	0.999995	0.999838	Lactobacillus_paracasei	11568	11568	TRUE
11879_01_10x	11879_02_10x	0	0	0.64	3244854	634	17	0.999995	0.999805	Flavonifractor_plautii	11879	11879	TRUE
11768_01_10x	11768_02_10x	0	0	0.634	2590786	581	13	0.999995	0.999776	Bacteroides_massiliensis	11768	11768	TRUE
11450_03_SR	11561_01_SR	0	0	0.986	940765	1030	5	0.999995	0.998905	Streptococcus_thermophilus	11450	11561	FALSE
11675_01_10x	11561_01_SR	0	0	0.986	940787	3062	5	0.999995	0.996745	Streptococcus_thermophilus	11675	11561	FALSE
11484_05_SR	11484_99_SR	0	0	0.774	5217084	24506	24	0.999995	0.995303	Blautia_coccoides	11484	11484	TRUE
11675_01_10x	11877_05_10x	0	0	0.877	1860345	24	11	0.999994	0.999987	Lactobacillus_gasseri	11675	11877	FALSE
11901_02_10x	11661_08_SR	0	0	0.587	3640311	54	23	0.999994	0.999985	[Clostridium]_clostridioforme	11901	11661	FALSE
11877_04_10x	11877_02_SR	0	0	0.851	2201817	132	13	0.999994	0.99994	Staphylococcus_epidermidis	11877	11877	TRUE
11645_01_10x	11645_02_10x	0	0	0.711	1919244	143	11	0.999994	0.999925	Fournierella_massiliensis	11645	11645	TRUE
11768_01_10x	11768_02_10x	0	0	0.509	1054468	118	6	0.999994	0.999888	Dorea_longicatena	11768	11768	TRUE
11613_01_10x	11613_02_10x	0	0	0.591	2523943	323	14	0.999994	0.999872	Anaerostipes_caccae	11613	11613	TRUE
11933_01_10x	11933_02_10x	0	0	0.566	1007444	158	6	0.999994	0.999843	Methanobrevibacter_smithii	11933	11933	TRUE
11840_01_10x	11840_02_10x	0	0	0.518	2816742	1364	16	0.999994	0.999516	Bacteroides_thetaiotaomicron	11840	11840	TRUE
11508_04_10x	11675_01_10x	0	6	0.973	928669	2532	6	0.999994	0.997274	Streptococcus_thermophilus	11508	11675	FALSE
11901_02_10x	11703_05_SR	0	0	0.591	3664401	58	26	0.999993	0.999984	[Clostridium]_clostridioforme	11901	11703	FALSE
11768_01_10x	11360_04_SR	0	0	0.572	1472444	162	10	0.999993	0.99989	Enterococcus_faecium	11768	11360	FALSE
11840_01_10x	11840_02_10x	0	0	0.534	1732388	257	12	0.999993	0.999852	Alistipes_shahii	11840	11840	TRUE
11675_01_10x	11938_02_10x	0	0	0.614	1068480	202	7	0.999993	0.999811	Lactobacillus_reuteri	11675	11938	FALSE
11639_03_SR	11695_04_SR	0	0	0.789	4890578	53	40	0.999992	0.999989	[Clostridium]_clostridioforme	11639	11695	FALSE
11439_01_10x	11895_01_SR	0	0	0.579	2247620	49	18	0.999992	0.999978	Flavonifractor_plautii	11439	11895	FALSE
11675_01_10x	11877_04_10x	0	0	0.726	1540911	45	12	0.999992	0.999971	Lactobacillus_gasseri	11675	11877	FALSE
11439_02_10x	11895_01_SR	0	0	0.505	1960735	64	15	0.999992	0.999967	Flavonifractor_plautii	11439	11895	FALSE
11933_01_10x	11933_02_10x	0	0	0.762	4338062	760	35	0.999992	0.999825	Parabacteroides_distasonis	11933	11933	TRUE
11365_01_SR	11703_05_SR	0	0	0.85	2340548	26	21	0.999991	0.999989	Akkermansia_muciniphila	11365	11703	FALSE
11520_02_SR	11365_01_SR	0	0	0.85	2340398	27	21	0.999991	0.999988	Akkermansia_muciniphila	11520	11365	FALSE
11342_02_10x	11321_03_SR	0	28	0.866	2228848	38	21	0.999991	0.999983	Enterococcus_faecium	11342	11321	FALSE
11661_99_SR	11661_08_SR	0	0	0.505	1212862	57	11	0.999991	0.999953	Sutterella_wadsworthensis	11661	11661	TRUE
11303_01_10x	11303_02_10x	0	0	0.552	1698044	146	15	0.999991	0.999914	Roseburia_hominis	11303	11303	TRUE
11768_01_10x	11768_02_10x	0	0	0.502	1110136	168	10	0.999991	0.999849	Frisingicoccus_caecimuris	11768	11768	TRUE
11346_06_10x	11911_03_SR	0	0	0.785	748865	346	7	0.999991	0.999538	Streptococcus_thermophilus	11346	11911	FALSE
11346_01_10x	11911_03_SR	0	0	0.776	740129	469	7	0.999991	0.999366	Streptococcus_thermophilus	11346	11911	FALSE
11933_02_10x	11586_06_SR	0	0	0.986	3077575	40	31	0.99999	0.999987	Akkermansia_muciniphila	11933	11586	FALSE
11342_03_10x	11321_03_SR	0	28	0.866	2230607	38	23	0.99999	0.999983	Enterococcus_faecium	11342	11321	FALSE
11933_01_10x	11586_06_SR	0	0	0.941	2937215	55	29	0.99999	0.999981	Akkermansia_muciniphila	11933	11586	FALSE
11349_01_10x	11321_03_SR	0	17	0.86	2214324	52	22	0.99999	0.999977	Enterococcus_faecium	11349	11321	FALSE
11342_02_10x	11360_05_SR	0	19	0.504	1296784	22	14	0.999989	0.999983	Enterococcus_faecium	11342	11360	FALSE
11346_07_10x	11580_99_SR	0	0	0.995	948861	49	10	0.999989	0.999948	Streptococcus_thermophilus	11346	11580	FALSE
11933_01_10x	11933_02_10x	0	0	0.982	2549190	343	29	0.999989	0.999865	Alistipes_sp	11933	11933	TRUE
11508_04_10x	11450_03_SR	0	0	0.973	928531	1673	10	0.999989	0.998198	Streptococcus_thermophilus	11508	11450	FALSE
11342_03_10x	11360_05_SR	0	19	0.504	1297092	25	15	0.999988	0.999981	Enterococcus_faecium	11342	11360	FALSE
11349_01_10x	11360_05_SR	0	14	0.503	1295367	31	16	0.999988	0.999976	Enterococcus_faecium	11349	11360	FALSE
11342_02_10x	11360_04_SR	0	19	0.573	1474836	41	18	0.999988	0.999972	Enterococcus_faecium	11342	11360	FALSE
11840_01_10x	11840_02_10x	0	0	0.619	1382086	475	17	0.999988	0.999656	Coprococcus_sp	11840	11840	TRUE
11303_01_10x	11580_99_SR	0	0	0.994	948181	533	11	0.999988	0.999438	Streptococcus_thermophilus	11303	11580	FALSE
11917_01_SR	11526_05_SR	0	0	0.943	3032969	57	38	0.999987	0.999981	Akkermansia_sp	11917	11526	FALSE
11771_01_10x	11703_05_SR	0	0	0.588	3647087	71	48	0.999987	0.999981	[Clostridium]_clostridioforme	11771	11703	FALSE
11917_01_SR	11526_04_SR	0	0	0.942	3029764	66	38	0.999987	0.999978	Akkermansia_sp	11917	11526	FALSE
11346_04_SR	11618_02_SR	0	0	0.608	3133394	69	42	0.999987	0.999978	Escherichia_coli	11346	11618	FALSE
11346_05_SR	11618_02_SR	0	0	0.608	3133365	69	42	0.999987	0.999978	Escherichia_coli	11346	11618	FALSE
11346_04_10x	11618_02_SR	0	0	0.609	3133541	73	42	0.999987	0.999977	Escherichia_coli	11346	11618	FALSE
11346_06_10x	11618_02_SR	0	0	0.609	3133541	72	42	0.999987	0.999977	Escherichia_coli	11346	11618	FALSE
11346_06_SR	11618_02_SR	0	0	0.608	3133395	71	42	0.999987	0.999977	Escherichia_coli	11346	11618	FALSE
11571_03_10x	11568_06_10x	0	22	0.934	2812336	428	37	0.999987	0.999848	Lactobacillus_paracasei	11571	11568	FALSE
11703_05_SR	11324_02_SR	0	0	0.589	3650836	68	50	0.999986	0.999981	[Clostridium]_clostridioforme	11703	11324	FALSE
11346_01_10x	11618_02_SR	0	0	0.541	2783875	79	38	0.999986	0.999972	Escherichia_coli	11346	11618	FALSE
11349_01_10x	11360_04_SR	0	14	0.572	1473062	43	20	0.999986	0.999971	Enterococcus_faecium	11349	11360	FALSE
11879_01_10x	11558_02_SR	0	0	0.88	4990277	145	72	0.999986	0.999971	[Clostridium]_clostridioforme	11879	11558	FALSE
11342_03_10x	11360_04_SR	0	19	0.573	1475212	44	20	0.999986	0.99997	Enterococcus_faecium	11342	11360	FALSE
11346_06_10x	11580_99_SR	0	0	0.983	938169	401	13	0.999986	0.999573	Streptococcus_thermophilus	11346	11580	FALSE
11439_01_10x	11695_04_SR	0	0	0.813	5040876	107	78	0.999985	0.999979	[Clostridium]_clostridioforme	11439	11695	FALSE
11854_01_10x	11585_01_10x	0	0	0.599	1136604	27	17	0.999985	0.999976	Bacteroides_ovatus	11854	11585	FALSE
11917_01_SR	11526_99_SR	0	0	0.638	2050678	49	31	0.999985	0.999976	Akkermansia_sp	11917	11526	FALSE
11605_99_SR	11360_05_SR	0	0	0.502	1292505	32	20	0.999985	0.999975	Enterococcus_faecium	11605	11360	FALSE
11680_01_10x	11836_01_SR	0	0	0.698	3647809	94	54	0.999985	0.999974	[Clostridium]_clostridioforme	11680	11836	FALSE
11636_02_10x	11624_04_SR	0	0	0.831	1881973	51	28	0.999985	0.999973	Eubacterium_sp	11636	11624	FALSE
11346_04_SR	11618_01_SR	0	0	0.795	4091740	115	60	0.999985	0.999972	Escherichia_coli	11346	11618	FALSE
11346_06_SR	11618_01_SR	0	0	0.795	4091728	116	60	0.999985	0.999972	Escherichia_coli	11346	11618	FALSE
11346_06_SR	11711_05_SR	0	0	0.506	2413135	70	35	0.999985	0.999971	Escherichia_coli	11346	11711	FALSE
11346_06_10x	11618_01_SR	0	0	0.795	4091875	118	60	0.999985	0.999971	Escherichia_coli	11346	11618	FALSE
11346_04_10x	11618_01_SR	0	0	0.795	4091845	117	60	0.999985	0.999971	Escherichia_coli	11346	11618	FALSE
11346_05_SR	11618_01_SR	0	0	0.795	4091646	117	60	0.999985	0.999971	Escherichia_coli	11346	11618	FALSE
11618_01_SR	11471_02_SR	0	0	0.538	2771886	87	42	0.999985	0.999969	Escherichia_coli	11618	11471	FALSE
11534_02_SR	11324_02_SR	0	0	0.917	5221956	234	80	0.999985	0.999955	[Clostridium]_clostridioforme	11534	11324	FALSE
11346_01_10x	11580_99_SR	0	0	0.962	917380	604	14	0.999985	0.999342	Streptococcus_thermophilus	11346	11580	FALSE
11342_02_10x	11304_05_10x	0	1	0.878	2261650	52	36	0.999984	0.999977	Enterococcus_faecium	11342	11304	FALSE
11636_02_10x	11624_99_SR	0	0	0.81	1834246	45	29	0.999984	0.999975	Eubacterium_sp	11636	11624	FALSE
11909_04_SR	11731_04_SR	0	0	0.597	3119559	78	51	0.999984	0.999975	[Clostridium]_clostridioforme	11909	11731	FALSE
11342_02_10x	11304_07_SR	0	1	0.879	2262625	58	36	0.999984	0.999974	Enterococcus_faecium	11342	11304	FALSE
11605_99_SR	11304_07_SR	0	0	0.876	2254429	61	35	0.999984	0.999973	Enterococcus_faecium	11605	11304	FALSE
11304_05_10x	11605_99_SR	0	0	0.873	2247467	64	35	0.999984	0.999972	Enterococcus_faecium	11304	11605	FALSE
11642_02_10x	11558_02_SR	0	0	0.856	4855294	155	76	0.999984	0.999968	[Clostridium]_clostridioforme	11642	11558	FALSE
11346_01_10x	11618_01_SR	0	0	0.685	3529397	116	55	0.999984	0.999967	Escherichia_coli	11346	11618	FALSE
11618_99_SR	11471_02_SR	0	0	0.58	2989174	99	47	0.999984	0.999967	Escherichia_coli	11618	11471	FALSE
11879_01_10x	11642_02_10x	0	0	0.917	5199050	171	84	0.999984	0.999967	[Clostridium]_clostridioforme	11879	11642	FALSE
11618_06_SR	11471_02_SR	0	0	0.58	2985791	98	49	0.999984	0.999967	Escherichia_coli	11618	11471	FALSE
11342_03_10x	11304_05_10x	0	1	0.88	2266601	53	38	0.999983	0.999977	Enterococcus_faecium	11342	11304	FALSE
11909_03_SR	11731_04_SR	0	0	0.594	3101678	75	52	0.999983	0.999976	[Clostridium]_clostridioforme	11909	11731	FALSE
11909_04_SR	11731_06_SR	0	0	0.704	3678995	97	61	0.999983	0.999974	[Clostridium]_clostridioforme	11909	11731	FALSE
11342_03_10x	11304_07_SR	0	1	0.882	2271182	59	38	0.999983	0.999974	Enterococcus_faecium	11342	11304	FALSE
11909_04_SR	11731_03_SR	0	0	0.571	2985528	79	50	0.999983	0.999974	[Clostridium]_clostridioforme	11909	11731	FALSE
11556_01_10x	11768_02_10x	0	0	0.625	3056519	88	52	0.999983	0.999971	Parabacteroides_distasonis	11556	11768	FALSE
11605_99_SR	11360_04_SR	0	0	0.569	1464835	42	25	0.999983	0.999971	Enterococcus_faecium	11605	11360	FALSE
11556_01_10x	11768_01_10x	0	0	0.626	3060419	92	51	0.999983	0.99997	Parabacteroides_distasonis	11556	11768	FALSE
11636_02_10x	11624_02_SR	0	0	0.82	1857597	55	31	0.999983	0.99997	Eubacterium_sp	11636	11624	FALSE
11349_01_10x	11304_07_SR	0	0	0.87	2238563	70	37	0.999983	0.999969	Enterococcus_faecium	11349	11304	FALSE
11349_01_10x	11304_05_10x	0	0	0.869	2238319	71	37	0.999983	0.999968	Enterococcus_faecium	11349	11304	FALSE
11344_01_10x	11308_01_10x	0	0	0.547	1401308	46	24	0.999983	0.999967	Akkermansia_muciniphila	11344	11308	FALSE
11768_01_10x	11349_01_10x	0	0	0.862	2219107	345	38	0.999983	0.999845	Enterococcus_faecium	11768	11349	FALSE
11516_06_SR	11324_02_SR	0	0	0.571	4316931	91	76	0.999982	0.999979	Lachnospiraceae_bacterium	11516	11324	FALSE
11713_03_SR	11346_06_SR	0	0	0.514	2488233	58	46	0.999982	0.999977	Escherichia_coli	11713	11346	FALSE
11439_02_10x	11695_04_SR	0	0	0.813	5042513	119	92	0.999982	0.999976	[Clostridium]_clostridioforme	11439	11695	FALSE
11909_04_SR	11731_05_SR	0	0	0.678	3540686	93	62	0.999982	0.999974	[Clostridium]_clostridioforme	11909	11731	FALSE
11909_03_SR	11731_06_SR	0	0	0.698	3648048	105	64	0.999982	0.999971	[Clostridium]_clostridioforme	11909	11731	FALSE
11909_03_SR	11731_03_SR	0	0	0.572	2986155	89	53	0.999982	0.99997	[Clostridium]_clostridioforme	11909	11731	FALSE
11344_01_10x	11308_02_10x	0	0	0.546	1398703	46	25	0.999982	0.999967	Akkermansia_muciniphila	11344	11308	FALSE
11636_02_10x	11624_03_SR	0	0	0.844	1910587	67	35	0.999982	0.999965	Eubacterium_sp	11636	11624	FALSE
11636_02_10x	11373_01_10x	0	0	0.76	4831948	187	88	0.999982	0.999961	[Clostridium]_clostridioforme	11636	11373	FALSE
11908_01_10x	11661_02_SR	0	0	0.729	3917078	366	71	0.999982	0.999907	[Clostridium]_clostridioforme	11908	11661	FALSE
11933_02_10x	11506_01_SR	0	0	0.815	2109431	226	38	0.999982	0.999893	Staphylococcus_epidermidis	11933	11506	FALSE
11524_01_10x	11547_08_10x	0	7	0.805	1707114	190	30	0.999982	0.999889	Lactobacillus_gasseri	11524	11547	FALSE
11308_02_10x	11661_99_SR	0	0	0.767	2453003	55	46	0.999981	0.999978	Akkermansia_muciniphila	11308	11661	FALSE
11308_01_10x	11661_99_SR	0	0	0.767	2452980	54	46	0.999981	0.999978	Akkermansia_muciniphila	11308	11661	FALSE
11904_03_SR	11379_02_SR	0	0	0.894	2872881	72	56	0.999981	0.999975	Akkermansia_sp	11904	11379	FALSE
11346_04_SR	11618_99_SR	0	0	0.965	4968304	141	94	0.999981	0.999972	Escherichia_coli	11346	11618	FALSE
11346_06_SR	11618_99_SR	0	0	0.965	4968073	141	94	0.999981	0.999972	Escherichia_coli	11346	11618	FALSE
11346_05_SR	11618_99_SR	0	0	0.965	4967707	139	94	0.999981	0.999972	Escherichia_coli	11346	11618	FALSE
11346_06_10x	11618_99_SR	0	0	0.965	4971454	142	94	0.999981	0.999971	Escherichia_coli	11346	11618	FALSE
11346_04_10x	11618_99_SR	0	0	0.965	4971333	143	94	0.999981	0.999971	Escherichia_coli	11346	11618	FALSE
11909_03_SR	11731_05_SR	0	0	0.673	3516071	104	67	0.999981	0.99997	[Clostridium]_clostridioforme	11909	11731	FALSE
11868_02_10x	11642_02_10x	0	0	0.513	1468888	100	28	0.999981	0.999932	Burkholderiales_bacterium	11868	11642	FALSE
11901_02_10x	11938_01_10x	0	0	0.531	1260756	109	24	0.999981	0.999914	uncultured_Clostridium	11901	11938	FALSE
11879_02_10x	11346_06_10x	0	0	0.97	925711	1361	18	0.999981	0.99853	Streptococcus_thermophilus	11879	11346	FALSE
11308_02_10x	11661_07_SR	0	0	0.945	3022125	79	60	0.99998	0.999974	Akkermansia_muciniphila	11308	11661	FALSE
11904_03_SR	11379_03_SR	0	0	0.939	3017599	81	60	0.99998	0.999973	Akkermansia_sp	11904	11379	FALSE
11346_04_SR	11618_06_SR	0	0	0.962	4954154	139	97	0.99998	0.999972	Escherichia_coli	11346	11618	FALSE
11346_06_10x	11618_06_SR	0	0	0.963	4957026	139	98	0.99998	0.999972	Escherichia_coli	11346	11618	FALSE
11346_04_10x	11618_06_SR	0	0	0.963	4956902	140	98	0.99998	0.999972	Escherichia_coli	11346	11618	FALSE
11346_06_SR	11618_06_SR	0	0	0.962	4954113	139	98	0.99998	0.999972	Escherichia_coli	11346	11618	FALSE
11346_05_SR	11618_06_SR	0	0	0.962	4953650	137	98	0.99998	0.999972	Escherichia_coli	11346	11618	FALSE
11661_08_SR	11324_02_SR	0	0	0.578	3581785	100	72	0.99998	0.999972	[Clostridium]_clostridioforme	11661	11324	FALSE
11342_02_10x	11605_99_SR	0	0	0.873	2248453	73	45	0.99998	0.999968	Enterococcus_faecium	11342	11605	FALSE
11520_01_SR	11912_01_SR	0	0	0.695	3915766	165	80	0.99998	0.999958	Parabacteroides_distasonis	11520	11912	FALSE
11346_06_10x	11618_06_SR	0	0	0.895	2304633	105	47	0.99998	0.999954	Enterococcus_faecium	11346	11618	FALSE
11768_01_10x	11768_02_10x	0	0	0.567	1264035	306	25	0.99998	0.999758	Dorea_sp	11768	11768	TRUE
11308_01_10x	11661_07_SR	0	0	0.945	3022041	76	64	0.999979	0.999975	Akkermansia_muciniphila	11308	11661	FALSE
11308_02_10x	11661_08_SR	0	0	0.942	3013407	81	62	0.999979	0.999973	Akkermansia_muciniphila	11308	11661	FALSE
11879_01_10x	11598_02_10x	0	0	0.517	2288987	64	48	0.999979	0.999972	Parabacteroides_distasonis	11879	11598	FALSE
11879_02_10x	11598_02_10x	0	0	0.527	2331900	67	48	0.999979	0.999971	Parabacteroides_distasonis	11879	11598	FALSE
11771_01_10x	11661_08_SR	0	0	0.585	3624645	107	77	0.999979	0.99997	[Clostridium]_clostridioforme	11771	11661	FALSE
11342_03_10x	11605_99_SR	0	0	0.877	2257764	73	47	0.999979	0.999968	Enterococcus_faecium	11342	11605	FALSE
11346_01_10x	11618_99_SR	0	0	0.785	4043506	137	83	0.999979	0.999966	Escherichia_coli	11346	11618	FALSE
11346_01_10x	11618_06_SR	0	0	0.784	4035969	137	86	0.999979	0.999966	Escherichia_coli	11346	11618	FALSE
11520_01_SR	11912_02_SR	0	0	0.543	3058935	108	63	0.999979	0.999965	Parabacteroides_distasonis	11520	11912	FALSE
11349_01_10x	11605_99_SR	0	0	0.863	2223027	84	46	0.999979	0.999962	Enterococcus_faecium	11349	11605	FALSE
11506_01_SR	11618_06_SR	0	0	0.752	1946499	81	41	0.999979	0.999958	Staphylococcus_epidermidis	11506	11618	FALSE
11439_02_10x	11661_02_SR	0	0	0.606	3253828	295	69	0.999979	0.999909	[Clostridium]_clostridioforme	11439	11661	FALSE
11629_02_10x	11537_06_SR	0	31	0.755	2295392	407	48	0.999979	0.999823	Lactobacillus_rhamnosus	11629	11537	FALSE
11675_01_10x	11656_02_SR	0	10	0.524	912761	203	19	0.999979	0.999778	Lactobacillus_reuteri	11675	11656	FALSE
11308_01_10x	11661_08_SR	0	0	0.942	3013324	78	66	0.999978	0.999974	Akkermansia_muciniphila	11308	11661	FALSE
11373_01_10x	11766_99_SR	0	0	0.926	2949563	91	66	0.999978	0.999969	Akkermansia_muciniphila	11373	11766	FALSE
11551_01_10x	11868_01_10x	0	0	0.536	1382725	60	31	0.999978	0.999957	Burkholderiales_bacterium	11551	11868	FALSE
11365_01_SR	11896_04_SR	0	0	0.545	1500597	72	33	0.999978	0.999952	Akkermansia_muciniphila	11365	11896	FALSE
11629_03_10x	11373_01_10x	0	0	0.838	5212080	380	113	0.999978	0.999927	[Clostridium]_asparagiforme	11629	11373	FALSE
11933_02_10x	11618_06_SR	0	0	0.689	1784705	173	40	0.999978	0.999903	Staphylococcus_epidermidis	11933	11618	FALSE
11594_02_10x	11662_98_SR	0	0	0.766	4867738	138	114	0.999977	0.999972	[Clostridium]_clostridioforme	11594	11662	FALSE
11904_03_SR	11578_06_SR	0	0	0.87	2795712	87	65	0.999977	0.999969	Akkermansia_sp	11904	11578	FALSE
11904_03_SR	11578_04_SR	0	0	0.94	3022131	96	70	0.999977	0.999968	Akkermansia_sp	11904	11578	FALSE
11904_03_SR	11578_02_SR	0	0	0.933	3000413	112	70	0.999977	0.999963	Akkermansia_sp	11904	11578	FALSE
11346_04_10x	11713_03_SR	0	0	0.584	2827731	108	65	0.999977	0.999962	Escherichia_coli	11346	11713	FALSE
11551_01_10x	11868_02_10x	0	0	0.564	1455861	64	33	0.999977	0.999956	Burkholderiales_bacterium	11551	11868	FALSE
11879_01_10x	11806_01_SR	0	0	0.57	2730526	124	62	0.999977	0.999955	Parabacteroides_distasonis	11879	11806	FALSE
11439_02_10x	11346_05_SR	0	0	0.729	1875941	224	44	0.999977	0.999881	Enterococcus_faecium	11439	11346	FALSE
11342_01_10x	11346_05_SR	0	24	0.762	1962076	259	45	0.999977	0.999868	Enterococcus_faecium	11342	11346	FALSE
11502_01_10x	11346_05_SR	0	0	0.745	1919029	253	45	0.999977	0.999868	Enterococcus_faecium	11502	11346	FALSE
11904_03_SR	11578_03_SR	0	0	0.941	3025099	93	73	0.999976	0.999969	Akkermansia_sp	11904	11578	FALSE
11373_01_10x	11766_98_SR	0	0	0.763	2429946	77	59	0.999976	0.999968	Akkermansia_muciniphila	11373	11766	FALSE
11904_03_SR	11578_01_SR	0	0	0.941	3025587	98	74	0.999976	0.999968	Akkermansia_sp	11904	11578	FALSE
11904_03_SR	11578_07_SR	0	0	0.935	3004513	98	72	0.999976	0.999967	Akkermansia_sp	11904	11578	FALSE
11901_02_10x	11324_02_SR	0	0	0.822	5092776	252	124	0.999976	0.999951	[Clostridium]_clostridioforme	11901	11324	FALSE
11933_02_10x	11412_01_SR	0	0	0.626	1726358	121	41	0.999976	0.99993	Turicimonas_muris	11933	11412	FALSE
11629_02_10x	11373_01_10x	0	0	0.661	4113743	511	100	0.999976	0.999876	[Clostridium]_asparagiforme	11629	11373	FALSE
11768_01_10x	11321_03_SR	0	0	0.859	2210504	350	52	0.999976	0.999842	Enterococcus_faecium	11768	11321	FALSE
11642_02_10x	11695_04_SR	0	0	0.646	4006466	644	95	0.999976	0.999839	[Clostridium]_clostridioforme	11642	11695	FALSE
11879_02_10x	11346_01_10x	0	0	0.953	909197	1207	22	0.999976	0.998672	Streptococcus_thermophilus	11879	11346	FALSE
11508_04_10x	11561_01_SR	0	0	0.972	927468	2006	22	0.999976	0.997837	Streptococcus_thermophilus	11508	11561	FALSE
11304_07_SR	11321_03_SR	0	29	0.866	2229817	65	55	0.999975	0.999971	Enterococcus_faecium	11304	11321	FALSE
11779_01_10x	11662_04_SR	0	0	0.589	3741819	114	92	0.999975	0.99997	[Clostridium]_clostridioforme	11779	11662	FALSE
11779_02_10x	11662_04_SR	0	0	0.589	3741822	111	93	0.999975	0.99997	[Clostridium]_clostridioforme	11779	11662	FALSE
11304_05_10x	11321_03_SR	0	29	0.866	2228820	70	55	0.999975	0.999969	Enterococcus_faecium	11304	11321	FALSE
11779_02_10x	11662_03_SR	0	0	0.718	4565131	143	115	0.999975	0.999969	[Clostridium]_clostridioforme	11779	11662	FALSE
11594_02_10x	11662_03_SR	0	0	0.698	4437240	140	110	0.999975	0.999968	[Clostridium]_clostridioforme	11594	11662	FALSE
11779_01_10x	11662_03_SR	0	0	0.718	4565280	145	115	0.999975	0.999968	[Clostridium]_clostridioforme	11779	11662	FALSE
11904_03_SR	11578_05_SR	0	0	0.941	3025804	105	77	0.999975	0.999965	Akkermansia_sp	11904	11578	FALSE
11901_02_10x	11647_07_10x	0	0	0.619	1385416	58	35	0.999975	0.999958	Bifidobacterium_longum	11901	11647	FALSE
11711_07_SR	11321_03_SR	0	0	0.529	2489732	110	61	0.999975	0.999956	Enterobacter_cloacae	11711	11321	FALSE
11771_01_10x	11618_01_SR	0	0	0.766	3698381	105	96	0.999974	0.999972	Bacteroides_fragilis	11771	11618	FALSE
11594_02_10x	11662_04_SR	0	0	0.572	3636406	110	93	0.999974	0.99997	[Clostridium]_clostridioforme	11594	11662	FALSE
11346_04_10x	11618_06_SR	0	0	0.897	2309977	93	60	0.999974	0.99996	Enterococcus_faecium	11346	11618	FALSE
11879_02_10x	11806_01_SR	0	0	0.627	2999186	158	79	0.999974	0.999947	Parabacteroides_distasonis	11879	11806	FALSE
11310_01_10x	11896_03_SR	0	0	0.508	3731226	271	98	0.999974	0.999927	Hungatella_hathewayi	11310	11896	FALSE
11439_02_10x	11908_01_10x	0	0	0.599	3216341	490	85	0.999974	0.999848	[Clostridium]_clostridioforme	11439	11908	FALSE
11909_03_SR	11909_04_SR	0	0	0.576	1486303	1538	39	0.999974	0.998965	[Clostridium]_scindens	11909	11909	TRUE
11344_01_10x	11661_99_SR	0	0	0.761	2435054	79	66	0.999973	0.999968	Akkermansia_muciniphila	11344	11661	FALSE
11768_01_10x	11904_03_SR	0	0	0.952	3059701	101	83	0.999973	0.999967	Akkermansia_sp	11768	11904	FALSE
11308_02_10x	11440_01_10x	0	0	0.549	2256190	103	62	0.999973	0.999954	Bacteroides_uniformis	11308	11440	FALSE
11346_04_10x	11711_05_SR	0	0	0.578	2758049	142	75	0.999973	0.999949	Escherichia_coli	11346	11711	FALSE
11580_04_SR	11506_01_SR	0	0	0.898	2325747	133	62	0.999973	0.999943	Staphylococcus_epidermidis	11580	11506	FALSE
11639_04_10x	11695_04_SR	0	0	0.641	3976380	368	109	0.999973	0.999907	[Clostridium]_clostridioforme	11639	11695	FALSE
11439_02_10x	11346_04_SR	0	0	0.667	1716216	235	47	0.999973	0.999863	Enterococcus_faecium	11439	11346	FALSE
11373_01_10x	11766_05_SR	0	0	0.926	2948188	93	83	0.999972	0.999968	Akkermansia_muciniphila	11373	11766	FALSE
11373_01_10x	11766_96_SR	0	0	0.938	2986778	103	83	0.999972	0.999966	Akkermansia_muciniphila	11373	11766	FALSE
11344_01_10x	11661_08_SR	0	0	0.935	2990456	109	84	0.999972	0.999964	Akkermansia_muciniphila	11344	11661	FALSE
11901_02_10x	11623_01_10x	0	0	0.603	1429176	63	40	0.999972	0.999956	Bifidobacterium_longum	11901	11623	FALSE
11556_01_10x	11854_01_10x	0	0	0.515	2820206	133	80	0.999972	0.999953	Parabacteroides_distasonis	11556	11854	FALSE
11901_02_10x	11624_09_SR	0	0	0.513	1139881	63	32	0.999972	0.999945	Bifidobacterium_longum	11901	11624	FALSE
11612_01_10x	11639_04_10x	2	7	0.544	2157734	132	60	0.999972	0.999939	Flavonifractor_plautii	11612	11639	FALSE
11308_02_10x	11695_04_SR	0	10	0.788	4887540	171	142	0.999971	0.999965	[Clostridium]_clostridioforme	11308	11695	FALSE
11344_01_10x	11661_07_SR	0	0	0.938	2999228	111	88	0.999971	0.999963	Akkermansia_muciniphila	11344	11661	FALSE
11605_99_SR	11321_03_SR	0	0	0.86	2214109	85	64	0.999971	0.999962	Enterococcus_faecium	11605	11321	FALSE
11439_01_10x	11580_01_SR	0	0	0.916	5677189	216	166	0.999971	0.999962	[Clostridium]_clostridioforme	11439	11580	FALSE
11308_01_10x	11440_01_10x	0	0	0.558	2295158	102	66	0.999971	0.999956	Bacteroides_uniformis	11308	11440	FALSE
11556_01_10x	11868_01_10x	0	0	0.594	2957933	161	86	0.999971	0.999946	Parabacteroides_distasonis	11556	11868	FALSE
11346_06_10x	11912_06_SR	0	0	0.533	2744630	166	80	0.999971	0.99994	Escherichia_coli	11346	11912	FALSE
11346_04_10x	11912_06_SR	0	0	0.533	2744628	167	80	0.999971	0.999939	Escherichia_coli	11346	11912	FALSE
11346_05_SR	11912_06_SR	0	0	0.533	2744459	167	80	0.999971	0.999939	Escherichia_coli	11346	11912	FALSE
11346_04_SR	11912_06_SR	0	0	0.533	2744537	169	80	0.999971	0.999938	Escherichia_coli	11346	11912	FALSE
11346_06_SR	11912_06_SR	0	0	0.533	2744450	169	80	0.999971	0.999938	Escherichia_coli	11346	11912	FALSE
11879_01_10x	11310_01_10x	0	0	0.557	4088934	547	120	0.999971	0.999866	Hungatella_hathewayi	11879	11310	FALSE
11556_01_10x	11877_04_10x	0	0	0.663	1405889	210	41	0.999971	0.999851	Lactobacillus_gasseri	11556	11877	FALSE
11508_03_10x	11304_01_10x	0	2	0.967	922604	1715	27	0.999971	0.998141	Streptococcus_thermophilus	11508	11304	FALSE
11439_01_10x	11639_03_SR	0	0	0.884	5477951	198	165	0.99997	0.999964	[Clostridium]_clostridioforme	11439	11639	FALSE
11308_01_10x	11911_05_SR	0	0	0.565	2637281	112	80	0.99997	0.999958	Bacteroides_uniformis	11308	11911	FALSE
11771_01_10x	11324_02_SR	0	0	0.804	4986106	226	148	0.99997	0.999955	[Clostridium]_clostridioforme	11771	11324	FALSE
11502_01_10x	11346_04_SR	0	0	0.681	1753397	251	52	0.99997	0.999857	Enterococcus_faecium	11502	11346	FALSE
11342_01_10x	11346_04_SR	0	24	0.694	1787080	273	53	0.99997	0.999847	Enterococcus_faecium	11342	11346	FALSE
11373_01_10x	11766_03_SR	0	0	0.957	3045643	114	93	0.999969	0.999963	Akkermansia_muciniphila	11373	11766	FALSE
11779_01_10x	11662_98_SR	0	0	0.786	4995228	189	153	0.999969	0.999962	[Clostridium]_clostridioforme	11779	11662	FALSE
11779_02_10x	11662_98_SR	0	0	0.786	4995237	188	156	0.999969	0.999962	[Clostridium]_clostridioforme	11779	11662	FALSE
11308_01_10x	11911_01_SR	0	0	0.565	2636140	114	83	0.999969	0.999957	Bacteroides_uniformis	11308	11911	FALSE
11308_01_10x	11911_02_SR	0	0	0.571	2666083	116	82	0.999969	0.999956	Bacteroides_uniformis	11308	11911	FALSE
11346_04_10x	11912_02_SR	0	0	0.876	4513386	232	141	0.999969	0.999949	Escherichia_coli	11346	11912	FALSE
11346_06_10x	11912_02_SR	0	0	0.876	4513421	233	140	0.999969	0.999948	Escherichia_coli	11346	11912	FALSE
11346_06_SR	11912_02_SR	0	0	0.876	4512349	236	140	0.999969	0.999948	Escherichia_coli	11346	11912	FALSE
11346_05_SR	11912_02_SR	0	0	0.876	4511972	235	140	0.999969	0.999948	Escherichia_coli	11346	11912	FALSE
11303_02_10x	11320_01_SR	0	2	0.592	2860942	150	90	0.999969	0.999948	Bacteroides_ovatus	11303	11320	FALSE
11346_04_SR	11912_02_SR	0	0	0.876	4512336	237	140	0.999969	0.999947	Escherichia_coli	11346	11912	FALSE
11349_01_10x	11559_01_SR	0	0	0.546	2795136	168	86	0.999969	0.99994	Citrobacter_freundii	11349	11559	FALSE
11568_05_10x	11346_06_10x	0	0	0.896	2306162	142	71	0.999969	0.999938	Enterococcus_faecium	11568	11346	FALSE
11636_02_10x	11324_02_SR	0	0	0.838	5538142	395	169	0.999969	0.999929	Hungatella_hathewayi	11636	11324	FALSE
11556_01_10x	11877_05_10x	0	0	0.764	1621532	212	51	0.999969	0.999869	Lactobacillus_gasseri	11556	11877	FALSE
11556_01_10x	11877_03_10x	0	0	0.764	1621510	219	51	0.999969	0.999865	Lactobacillus_gasseri	11556	11877	FALSE
11556_01_10x	11524_01_10x	0	1	0.765	1621626	220	51	0.999969	0.999864	Lactobacillus_gasseri	11556	11524	FALSE
11508_03_10x	11508_04_10x	0	0	0.793	2053251	360	63	0.999969	0.999825	Staphylococcus_epidermidis	11508	11508	TRUE
11768_01_10x	11342_02_10x	0	0	0.869	2237164	402	70	0.999969	0.99982	Enterococcus_faecium	11768	11342	FALSE
11585_02_10x	11484_02_SR	0	0	0.865	6218268	1804	195	0.999969	0.99971	Lachnospiraceae_bacterium	11585	11484	FALSE
11365_01_SR	11412_02_SR	0	24	0.795	2189058	79	71	0.999968	0.999964	Akkermansia_muciniphila	11365	11412	FALSE
11308_01_10x	11911_03_SR	0	0	0.561	2618155	113	83	0.999968	0.999957	Bacteroides_uniformis	11308	11911	FALSE
11308_01_10x	11911_04_SR	0	0	0.567	2649165	113	84	0.999968	0.999957	Bacteroides_uniformis	11308	11911	FALSE
11568_05_10x	11346_04_10x	0	0	0.899	2314702	128	74	0.999968	0.999945	Enterococcus_faecium	11568	11346	FALSE
11768_01_10x	11304_05_10x	0	0	0.87	2240579	401	71	0.999968	0.999821	Enterococcus_faecium	11768	11304	FALSE
11373_01_10x	11766_97_SR	0	0	0.958	3049713	116	100	0.999967	0.999962	Akkermansia_muciniphila	11373	11766	FALSE
11439_02_10x	11580_01_SR	0	0	0.917	5684215	232	188	0.999967	0.999959	[Clostridium]_clostridioforme	11439	11580	FALSE
11373_01_10x	11766_04_SR	0	0	0.959	3052863	125	101	0.999967	0.999959	Akkermansia_muciniphila	11373	11766	FALSE
11365_01_SR	11412_01_SR	0	24	0.518	1427882	64	47	0.999967	0.999955	Akkermansia_muciniphila	11365	11412	FALSE
11556_01_10x	11642_02_10x	0	0	0.606	2966668	143	99	0.999967	0.999952	Parabacteroides_distasonis	11556	11642	FALSE
11778_02_10x	11662_98_SR	0	0	0.707	4491924	229	149	0.999967	0.999949	[Clostridium]_clostridioforme	11778	11662	FALSE
11346_01_10x	11912_02_SR	0	0	0.737	3796040	201	124	0.999967	0.999947	Escherichia_coli	11346	11912	FALSE
11879_01_10x	11896_03_SR	0	0	0.712	5226910	721	170	0.999967	0.999862	Hungatella_hathewayi	11879	11896	FALSE
11778_02_10x	11662_02_SR	0	0	0.73	4639525	248	157	0.999966	0.999947	[Clostridium]_clostridioforme	11778	11662	FALSE
11623_01_10x	11585_02_10x	0	0	0.72	5175022	1840	175	0.999966	0.999644	Lachnospiraceae_bacterium	11623	11585	FALSE
11508_03_10x	11561_01_SR	0	0	0.986	940787	1728	32	0.999966	0.998163	Streptococcus_thermophilus	11508	11561	FALSE
11439_02_10x	11639_03_SR	0	0	0.884	5479005	212	193	0.999965	0.999961	[Clostridium]_clostridioforme	11439	11639	FALSE
11917_01_SR	11520_01_SR	0	0	0.724	4081096	192	142	0.999965	0.999953	Parabacteroides_distasonis	11917	11520	FALSE
11778_02_10x	11662_03_SR	0	0	0.641	4071952	210	144	0.999965	0.999948	[Clostridium]_clostridioforme	11778	11662	FALSE
11594_02_10x	11673_04_SR	0	0	0.517	1904977	119	67	0.999965	0.999938	Flavonifractor_plautii	11594	11673	FALSE
11346_01_10x	11561_01_SR	0	0	0.959	915011	1315	32	0.999965	0.998563	Streptococcus_thermophilus	11346	11561	FALSE
11754_03_10x	11639_03_SR	0	0	0.891	5521800	214	198	0.999964	0.999961	[Clostridium]_clostridioforme	11754	11639	FALSE
11568_05_10x	11618_06_SR	0	0	0.896	2307910	114	82	0.999964	0.999951	Enterococcus_faecium	11568	11618	FALSE
11598_02_10x	11912_01_SR	0	0	0.766	4317617	300	157	0.999964	0.999931	Parabacteroides_distasonis	11598	11912	FALSE
11598_02_10x	11520_01_SR	0	0	0.757	4270654	309	155	0.999964	0.999928	Parabacteroides_distasonis	11598	11520	FALSE
11639_04_10x	11439_01_10x	0	0	0.699	4333991	497	154	0.999964	0.999885	[Clostridium]_clostridioforme	11639	11439	FALSE
11933_02_10x	11645_01_10x	0	0	0.698	2277794	277	85	0.999963	0.999878	Ruminococcaceae_bacterium	11933	11645	FALSE
11598_01_10x	11598_02_10x	0	0	0.909	4783800	737	178	0.999963	0.999846	Escherichia_coli	11598	11598	TRUE
11508_04_10x	11304_01_10x	0	2	0.958	914347	2039	34	0.999963	0.99777	Streptococcus_thermophilus	11508	11304	FALSE
11703_05_SR	11412_02_SR	0	0	0.728	2003551	78	76	0.999962	0.999961	Akkermansia_muciniphila	11703	11412	FALSE
11778_02_10x	11662_04_SR	0	0	0.523	3324512	177	125	0.999962	0.999947	[Clostridium]_clostridioforme	11778	11662	FALSE
11303_01_10x	11613_01_10x	0	0	0.566	2384944	145	91	0.999962	0.999939	Parabacteroides_merdae	11303	11613	FALSE
11612_01_10x	11373_01_10x	0	0	0.562	2435726	171	92	0.999962	0.99993	Bacteroides_uniformis	11612	11373	FALSE
11346_06_10x	11561_01_SR	0	0	0.977	932531	1519	35	0.999962	0.998371	Streptococcus_thermophilus	11346	11561	FALSE
11520_02_SR	11412_02_SR	0	0	0.713	1964576	83	77	0.999961	0.999958	Akkermansia_muciniphila	11520	11412	FALSE
11308_02_10x	11639_03_SR	0	0	0.851	5277393	239	205	0.999961	0.999955	[Clostridium]_clostridioforme	11308	11639	FALSE
11840_02_10x	11766_04_SR	0	0	0.51	1306870	63	51	0.999961	0.999952	Akkermansia_muciniphila	11840	11766	FALSE
11779_02_10x	11662_02_SR	0	0	0.823	5231670	300	205	0.999961	0.999943	[Clostridium]_clostridioforme	11779	11662	FALSE
11933_02_10x	11580_04_SR	0	0	0.818	2118161	246	83	0.999961	0.999884	Staphylococcus_epidermidis	11933	11580	FALSE
11671_01_SR	11661_03_SR	0	9	0.529	2586180	113	103	0.99996	0.999956	Parabacteroides_distasonis	11671	11661	FALSE
11742_02_10x	11713_03_SR	0	0	0.526	1470149	87	59	0.99996	0.999941	Akkermansia_muciniphila	11742	11713	FALSE
11346_06_10x	11711_05_SR	0	0	0.568	2706619	170	107	0.99996	0.999937	Escherichia_coli	11346	11711	FALSE
11742_02_10x	11629_03_10x	0	0	0.881	2677520	168	108	0.99996	0.999937	Lactobacillus_rhamnosus	11742	11629	FALSE
11303_02_10x	11613_02_10x	0	0	0.509	1565177	119	63	0.99996	0.999924	Roseburia_hominis	11303	11613	FALSE
11840_02_10x	11854_01_10x	12	27	0.56	4233698	618	168	0.99996	0.999854	Lachnospiraceae_bacterium	11840	11854	FALSE
11877_04_10x	11373_01_10x	0	0	0.652	1382925	207	55	0.99996	0.99985	Lactobacillus_gasseri	11877	11373	FALSE
11642_02_10x	11639_03_SR	0	9	0.682	4229069	723	168	0.99996	0.999829	[Clostridium]_clostridioforme	11642	11639	FALSE
11896_04_SR	11412_03_SR	0	0	0.51	1405255	85	57	0.999959	0.99994	Akkermansia_muciniphila	11896	11412	FALSE
11779_01_10x	11662_02_SR	0	0	0.825	5240043	317	214	0.999959	0.99994	[Clostridium]_clostridioforme	11779	11662	FALSE
11901_02_10x	11771_01_10x	0	0	0.831	5152108	362	212	0.999959	0.99993	[Clostridium]_clostridioforme	11901	11771	FALSE
11598_02_10x	11912_02_SR	0	0	0.569	3206580	228	133	0.999959	0.999929	Parabacteroides_distasonis	11598	11912	FALSE
11639_04_10x	11439_02_10x	0	0	0.7	4337618	510	176	0.999959	0.999882	[Clostridium]_clostridioforme	11639	11439	FALSE
11585_01_10x	11578_07_SR	0	16	0.551	1812248	335	75	0.999959	0.999815	[Clostridium]_leptum	11585	11578	FALSE
11768_01_10x	11304_07_SR	0	0	0.87	2240450	427	92	0.999959	0.999809	Enterococcus_faecium	11768	11304	FALSE
11303_02_10x	11346_01_10x	0	0	0.923	880558	1151	36	0.999959	0.998693	Streptococcus_thermophilus	11303	11346	FALSE
11508_03_10x	11508_04_10x	0	0	0.976	930942	2071	38	0.999959	0.997775	Streptococcus_thermophilus	11508	11508	TRUE
11594_02_10x	11662_02_SR	0	0	0.809	5141665	318	218	0.999958	0.999938	[Clostridium]_clostridioforme	11594	11662	FALSE
11594_02_10x	11675_01_10x	0	0	0.621	2757791	173	116	0.999958	0.999937	Flavonifractor_plautii	11594	11675	FALSE
11778_02_10x	11594_02_10x	0	0	0.837	5317174	363	223	0.999958	0.999932	[Clostridium]_clostridioforme	11778	11594	FALSE
11879_02_10x	11908_01_10x	0	0	0.575	2935839	204	124	0.999958	0.999931	Parabacteroides_distasonis	11879	11908	FALSE
11303_01_10x	11613_02_10x	0	0	0.508	2141708	174	90	0.999958	0.999919	Parabacteroides_merdae	11303	11613	FALSE
11778_02_10x	11695_04_SR	0	0	0.504	3126729	780	132	0.999958	0.999751	[Clostridium]_clostridioforme	11778	11695	FALSE
11303_02_10x	11580_02_SR	0	0	0.947	903183	955	38	0.999958	0.998943	Streptococcus_thermophilus	11303	11580	FALSE
11623_01_10x	11440_01_10x	0	0	0.534	1264638	86	55	0.999957	0.999932	Bifidobacterium_longum	11623	11440	FALSE
11524_01_10x	11373_01_10x	0	0	0.752	1594942	224	68	0.999957	0.99986	Lactobacillus_gasseri	11524	11373	FALSE
11933_01_10x	11933_02_10x	0	0	0.535	2746661	1426	118	0.999957	0.999481	Butyricimonas_virosa	11933	11933	TRUE
11671_01_SR	11661_04_SR	0	9	0.595	2905537	142	129	0.999956	0.999951	Parabacteroides_distasonis	11671	11661	FALSE
11365_01_SR	11412_04_SR	0	24	0.856	2357747	135	103	0.999956	0.999943	Akkermansia_muciniphila	11365	11412	FALSE
11440_01_10x	11524_01_10x	0	0	0.639	2797648	173	124	0.999956	0.999938	Clostridium_butyricum	11440	11524	FALSE
11896_04_SR	11412_01_SR	0	0	0.527	1452378	95	64	0.999956	0.999935	Akkermansia_muciniphila	11896	11412	FALSE
11636_02_10x	11908_01_10x	0	0	0.58	2958688	202	131	0.999956	0.999932	Parabacteroides_distasonis	11636	11908	FALSE
11636_02_10x	11806_01_SR	0	0	0.58	2777355	199	122	0.999956	0.999928	Parabacteroides_distasonis	11636	11806	FALSE
11645_02_10x	11912_02_SR	0	0	0.857	4413212	323	195	0.999956	0.999927	Escherichia_coli	11645	11912	FALSE
11742_02_10x	11629_02_10x	0	0	0.754	2291217	180	100	0.999956	0.999921	Lactobacillus_rhamnosus	11742	11629	FALSE
11598_02_10x	11903_02_SR	0	0	0.889	4679837	516	208	0.999956	0.99989	Escherichia_coli	11598	11903	FALSE
11598_02_10x	11360_05_SR	0	0	0.816	4293775	571	191	0.999956	0.999867	Escherichia_coli	11598	11360	FALSE
11877_05_10x	11373_01_10x	0	0	0.752	1594930	220	70	0.999956	0.999862	Lactobacillus_gasseri	11877	11373	FALSE
11877_03_10x	11373_01_10x	0	0	0.752	1594915	227	70	0.999956	0.999858	Lactobacillus_gasseri	11877	11373	FALSE
11642_02_10x	11580_01_SR	0	0	0.705	4371055	815	191	0.999956	0.999814	[Clostridium]_clostridioforme	11642	11580	FALSE
11778_02_10x	11639_03_SR	0	0	0.55	3407039	722	151	0.999956	0.999788	[Clostridium]_clostridioforme	11778	11639	FALSE
11671_01_SR	11661_05_SR	0	9	0.749	3660213	179	163	0.999955	0.999951	Parabacteroides_distasonis	11671	11661	FALSE
11933_02_10x	11840_02_10x	0	0	0.574	1356036	72	61	0.999955	0.999947	Alistipes_putredinis	11933	11840	FALSE
11520_02_SR	11412_04_SR	0	0	0.757	2084987	114	93	0.999955	0.999945	Akkermansia_muciniphila	11520	11412	FALSE
11594_02_10x	11752_02_10x	0	0	0.514	2040426	152	91	0.999955	0.999926	Flavonifractor_plautii	11594	11752	FALSE
11645_02_10x	11912_06_SR	0	0	0.522	2690423	220	120	0.999955	0.999918	Escherichia_coli	11645	11912	FALSE
11933_02_10x	11645_02_10x	0	0	0.875	2854610	367	129	0.999955	0.999871	Ruminococcaceae_bacterium	11933	11645	FALSE
11623_01_10x	11585_01_10x	0	0	0.687	4934841	3988	222	0.999955	0.999192	Lachnospiraceae_bacterium	11623	11585	FALSE
11346_01_10x	11450_03_SR	0	0	0.962	917555	1163	41	0.999955	0.998733	Streptococcus_thermophilus	11346	11450	FALSE
11840_02_10x	11516_06_SR	0	0	0.577	4363053	248	200	0.999954	0.999943	Lachnospiraceae_bacterium	11840	11516	FALSE
11933_02_10x	11840_01_10x	0	0	0.558	1318617	78	61	0.999954	0.999941	Alistipes_putredinis	11933	11840	FALSE
11779_02_10x	11754_03_10x	0	3	0.59	3752302	264	171	0.999954	0.99993	[Clostridium]_clostridioforme	11779	11754	FALSE
11779_01_10x	11754_03_10x	0	3	0.591	3752442	263	172	0.999954	0.99993	[Clostridium]_clostridioforme	11779	11754	FALSE
11571_03_10x	11440_01_10x	0	0	0.555	2431172	201	112	0.999954	0.999917	Clostridium_butyricum	11571	11440	FALSE
11439_02_10x	11642_02_10x	0	0	0.712	4415508	819	201	0.999954	0.999815	[Clostridium]_clostridioforme	11439	11642	FALSE
11440_01_10x	11524_01_10x	0	0	0.764	1619522	341	76	0.999953	0.999789	Lactobacillus_gasseri	11440	11524	FALSE
11440_01_10x	11877_04_10x	0	0	0.658	1395546	310	65	0.999953	0.999778	Lactobacillus_gasseri	11440	11877	FALSE
11904_03_SR	11324_02_SR	0	0	0.724	4487935	257	216	0.999952	0.999943	[Clostridium]_clostridioforme	11904	11324	FALSE
11771_01_10x	11904_03_SR	0	0	0.73	4526168	272	218	0.999952	0.99994	[Clostridium]_clostridioforme	11771	11904	FALSE
11308_02_10x	11594_02_10x	0	0	0.507	1773275	113	85	0.999952	0.999936	Flavonifractor_plautii	11308	11594	FALSE
11778_02_10x	11779_02_10x	12	20	0.846	5378943	372	258	0.999952	0.999931	[Clostridium]_clostridioforme	11778	11779	FALSE
11778_02_10x	11779_01_10x	12	20	0.846	5379062	372	260	0.999952	0.999931	[Clostridium]_clostridioforme	11778	11779	FALSE
11879_01_10x	11440_01_10x	0	0	0.534	1375282	120	66	0.999952	0.999913	Bifidobacterium_longum	11879	11440	FALSE
11612_02_10x	11346_05_SR	0	0	0.776	1997828	322	96	0.999952	0.999839	Enterococcus_faecium	11612	11346	FALSE
11439_01_10x	11642_02_10x	0	0	0.711	4407809	824	213	0.999952	0.999813	[Clostridium]_clostridioforme	11439	11642	FALSE
11754_03_10x	11642_02_10x	0	0	0.723	4483249	847	213	0.999952	0.999811	[Clostridium]_clostridioforme	11754	11642	FALSE
11508_03_10x	11566_98_SR	0	0	0.732	1894223	866	90	0.999952	0.999543	Staphylococcus_epidermidis	11508	11566	FALSE
11703_05_SR	11412_04_SR	0	0	0.771	2122020	116	103	0.999951	0.999945	Akkermansia_muciniphila	11703	11412	FALSE
11768_01_10x	11605_99_SR	0	7	0.864	2225209	460	109	0.999951	0.999793	Enterococcus_faecium	11768	11605	FALSE
11440_01_10x	11877_03_10x	0	0	0.764	1619477	342	80	0.999951	0.999789	Lactobacillus_gasseri	11440	11877	FALSE
11346_06_10x	11450_03_SR	0	0	0.981	935895	1399	46	0.999951	0.998505	Streptococcus_thermophilus	11346	11450	FALSE
11308_02_10x	11580_01_SR	0	0	0.903	5597531	323	281	0.99995	0.999942	[Clostridium]_clostridioforme	11308	11580	FALSE
11636_02_10x	11695_01_SR	0	0	0.553	1835553	123	92	0.99995	0.999933	Ruminococcus_sp	11636	11695	FALSE
11879_02_10x	11346_01_10x	0	0	0.527	2777923	206	138	0.99995	0.999926	Parabacteroides_distasonis	11879	11346	FALSE
11642_02_10x	11320_01_SR	0	0	0.59	2851604	259	144	0.99995	0.999909	Bacteroides_ovatus	11642	11320	FALSE
11639_04_10x	11308_02_10x	0	0	0.671	4159751	456	210	0.99995	0.99989	[Clostridium]_clostridioforme	11639	11308	FALSE
11629_03_10x	11883_03_SR	0	0	0.525	1467567	172	74	0.99995	0.999883	Enterococcus_faecalis	11629	11883	FALSE
11598_02_10x	11547_08_10x	0	0	0.682	1446683	345	73	0.99995	0.999762	Lactobacillus_gasseri	11598	11547	FALSE
11647_06_10x	11373_01_10x	0	0	0.741	4643867	1238	231	0.99995	0.999733	[Clostridium]_clostridioforme	11647	11373	FALSE
11585_01_10x	11484_02_SR	0	0	0.818	5875476	4266	294	0.99995	0.999274	Lachnospiraceae_bacterium	11585	11484	FALSE
11308_02_10x	11766_03_SR	0	0	0.524	1675787	90	86	0.999949	0.999946	Akkermansia_muciniphila	11308	11766	FALSE
11308_01_10x	11766_03_SR	0	0	0.524	1675028	90	86	0.999949	0.999946	Akkermansia_muciniphila	11308	11766	FALSE
11308_02_10x	11703_05_SR	0	0	0.586	3630244	202	185	0.999949	0.999944	[Clostridium]_clostridioforme	11308	11703	FALSE
11598_02_10x	11917_01_SR	0	0	0.816	4602528	365	233	0.999949	0.999921	Parabacteroides_distasonis	11598	11917	FALSE
11879_02_10x	11440_01_10x	0	0	0.533	1370371	116	70	0.999949	0.999915	Bifidobacterium_longum	11879	11440	FALSE
11933_02_10x	11412_02_SR	0	0	0.564	1553588	167	79	0.999949	0.999893	Turicimonas_muris	11933	11412	FALSE
11508_04_10x	11568_06_10x	0	19	0.895	2317325	249	119	0.999949	0.999893	Staphylococcus_epidermidis	11508	11568	FALSE
11440_01_10x	11877_05_10x	0	0	0.764	1619500	338	82	0.999949	0.999791	Lactobacillus_gasseri	11440	11877	FALSE
11344_01_10x	11766_03_SR	0	0	0.519	1660524	92	87	0.999948	0.999945	Akkermansia_muciniphila	11344	11766	FALSE
11580_01_SR	11703_05_SR	0	0	0.586	3632917	204	190	0.999948	0.999944	[Clostridium]_clostridioforme	11580	11703	FALSE
11440_01_10x	11647_07_10x	0	0	0.507	1135578	74	59	0.999948	0.999935	Bifidobacterium_longum	11440	11647	FALSE
11636_02_10x	11903_01_10x	0	0	0.519	2804127	228	146	0.999948	0.999919	Parabacteroides_distasonis	11636	11903	FALSE
11308_02_10x	11419_01_SR	0	0	0.674	2000845	191	105	0.999948	0.999905	Akkermansia_muciniphila	11308	11419	FALSE
11754_03_10x	11346_06_10x	0	0	0.897	2308776	417	119	0.999948	0.999819	Enterococcus_faecium	11754	11346	FALSE
11779_02_10x	11719_02_SR	0	0	0.503	3195981	204	169	0.999947	0.999936	[Clostridium]_clostridioforme	11779	11719	FALSE
11933_02_10x	11520_02_SR	0	0	0.5	1235327	94	66	0.999947	0.999924	Alistipes_putredinis	11933	11520	FALSE
11308_02_10x	11911_05_SR	0	0	0.565	2636377	268	140	0.999947	0.999898	Bacteroides_uniformis	11308	11911	FALSE
11754_03_10x	11695_04_SR	0	0	0.825	5114183	297	274	0.999946	0.999942	[Clostridium]_clostridioforme	11754	11695	FALSE
11779_01_10x	11719_02_SR	0	0	0.503	3198225	203	174	0.999946	0.999937	[Clostridium]_clostridioforme	11779	11719	FALSE
11636_02_10x	11695_97_SR	0	0	0.532	1766418	123	95	0.999946	0.99993	Ruminococcus_sp	11636	11695	FALSE
11593_01_10x	11568_06_10x	0	24	0.512	3015519	247	163	0.999946	0.999918	Dorea_longicatena	11593	11568	FALSE
11612_02_10x	11346_04_SR	0	0	0.704	1812989	318	98	0.999946	0.999825	Enterococcus_faecium	11612	11346	FALSE
11598_02_10x	11547_06_10x	0	0	0.722	1530761	359	83	0.999946	0.999765	Lactobacillus_gasseri	11598	11547	FALSE
11647_07_10x	11373_01_10x	0	0	0.741	4644157	1319	249	0.999946	0.999716	[Clostridium]_clostridioforme	11647	11373	FALSE
11508_03_10x	11450_03_SR	0	0	0.99	944532	1562	51	0.999946	0.998346	Streptococcus_thermophilus	11508	11450	FALSE
11344_01_10x	11766_97_SR	0	0	0.548	1752786	103	96	0.999945	0.999941	Akkermansia_muciniphila	11344	11766	FALSE
11901_02_10x	11904_03_SR	0	22	0.735	4558661	330	251	0.999945	0.999928	[Clostridium]_clostridioforme	11901	11904	FALSE
11564_01_10x	11373_01_10x	0	0	0.544	2316873	149	130	0.999944	0.999936	Bacteroides_uniformis	11564	11373	FALSE
11520_02_SR	11412_03_SR	0	0	0.798	2196712	143	123	0.999944	0.999935	Akkermansia_muciniphila	11520	11412	FALSE
11645_02_10x	11618_99_SR	0	0	0.934	4811531	366	271	0.999944	0.999924	Escherichia_coli	11645	11618	FALSE
11713_03_SR	11711_05_SR	0	23	0.536	2553972	224	144	0.999944	0.999912	Escherichia_coli	11713	11711	FALSE
11508_04_10x	11879_02_10x	0	0	0.965	921073	2212	52	0.999944	0.997598	Streptococcus_thermophilus	11508	11879	FALSE
11695_04_SR	11703_05_SR	0	0	0.555	3441715	216	195	0.999943	0.999937	[Clostridium]_clostridioforme	11695	11703	FALSE
11645_02_10x	11618_06_SR	0	0	0.932	4800326	357	274	0.999943	0.999926	Escherichia_coli	11645	11618	FALSE
11754_03_10x	11561_07_SR	0	1	0.61	3271026	276	187	0.999943	0.999916	[Clostridium]_clostridioforme	11754	11561	FALSE
11647_07_10x	11877_03_10x	0	0	0.798	1675453	246	96	0.999943	0.999853	Lactobacillus_fermentum	11647	11877	FALSE
11344_01_10x	11766_04_SR	0	0	0.56	1791161	106	104	0.999942	0.999941	Akkermansia_muciniphila	11344	11766	FALSE
11904_03_SR	11661_08_SR	0	0	0.54	3347095	216	195	0.999942	0.999935	[Clostridium]_clostridioforme	11904	11661	FALSE
11766_03_SR	11419_01_SR	0	0	0.519	1543053	108	90	0.999942	0.99993	Akkermansia_muciniphila	11766	11419	FALSE
11645_02_10x	11346_05_SR	0	0	0.948	4883884	369	285	0.999942	0.999924	Escherichia_coli	11645	11346	FALSE
11903_01_10x	11879_02_10x	0	0	0.544	2937226	245	170	0.999942	0.999917	Parabacteroides_distasonis	11903	11879	FALSE
11901_02_10x	11879_02_10x	0	0	0.627	1613261	153	94	0.999942	0.999905	Bifidobacterium_longum	11901	11879	FALSE
11471_02_SR	11912_02_SR	0	0	0.553	2846735	288	166	0.999942	0.999899	Escherichia_coli	11471	11912	FALSE
11766_04_SR	11419_01_SR	0	0	0.568	1687262	120	100	0.999941	0.999929	Akkermansia_muciniphila	11766	11419	FALSE
11645_02_10x	11346_06_10x	0	0	0.949	4887327	373	286	0.999941	0.999924	Escherichia_coli	11645	11346	FALSE
11645_02_10x	11346_06_SR	0	0	0.949	4884389	372	286	0.999941	0.999924	Escherichia_coli	11645	11346	FALSE
11645_02_10x	11346_04_10x	0	0	0.949	4887222	374	286	0.999941	0.999923	Escherichia_coli	11645	11346	FALSE
11645_02_10x	11346_04_SR	0	0	0.949	4884399	374	286	0.999941	0.999923	Escherichia_coli	11645	11346	FALSE
11645_02_10x	11346_01_10x	0	0	0.771	3971872	312	233	0.999941	0.999921	Escherichia_coli	11645	11346	FALSE
11754_03_10x	11561_06_SR	0	1	0.587	3144996	276	187	0.999941	0.999912	[Clostridium]_clostridioforme	11754	11561	FALSE
11883_03_SR	11324_02_SR	0	0	0.501	1400429	170	82	0.999941	0.999879	Enterococcus_faecalis	11883	11324	FALSE
11904_05_SR	11578_07_SR	0	0	0.517	1702764	268	101	0.999941	0.999843	[Clostridium]_leptum	11904	11578	FALSE
11647_07_10x	11877_04_10x	0	0	0.81	1700317	302	101	0.999941	0.999822	Lactobacillus_fermentum	11647	11877	FALSE
11768_01_10x	11342_03_10x	0	0	0.871	2243061	482	132	0.999941	0.999785	Enterococcus_faecium	11768	11342	FALSE
11556_01_10x	11598_02_10x	0	0	0.652	1383263	312	81	0.999941	0.999774	Lactobacillus_gasseri	11556	11598	FALSE
00001_01_10x	11766_04_SR	0	0	0.513	1568265	97	94	0.99994	0.999938	Akkermansia_muciniphila	1	11766	FALSE
11580_01_SR	11661_08_SR	0	0	0.584	3619983	228	217	0.99994	0.999937	[Clostridium]_clostridioforme	11580	11661	FALSE
11754_03_10x	11661_08_SR	0	0	0.59	3659070	231	220	0.99994	0.999937	[Clostridium]_clostridioforme	11754	11661	FALSE
11901_02_10x	11879_01_10x	0	0	0.629	1618923	153	97	0.99994	0.999905	Bifidobacterium_longum	11901	11879	FALSE
11908_01_10x	11472_01_SR	0	0	0.718	3855794	582	230	0.99994	0.999849	[Clostridium]_clostridioforme	11908	11472	FALSE
11629_03_10x	11537_06_SR	0	31	0.884	2686049	641	162	0.99994	0.999761	Lactobacillus_rhamnosus	11629	11537	FALSE
11675_01_10x	11346_01_10x	0	0	0.962	918162	3014	55	0.99994	0.996717	Streptococcus_thermophilus	11675	11346	FALSE
11754_03_10x	11703_05_SR	0	2	0.593	3679027	238	224	0.999939	0.999935	[Clostridium]_clostridioforme	11754	11703	FALSE
11645_02_10x	11618_01_SR	0	0	0.771	3969489	337	243	0.999939	0.999915	Escherichia_coli	11645	11618	FALSE
11868_02_10x	11675_01_10x	0	0	0.63	2801447	295	170	0.999939	0.999895	Flavonifractor_plautii	11868	11675	FALSE
11703_05_SR	11412_03_SR	0	0	0.804	2213486	143	137	0.999938	0.999935	Akkermansia_muciniphila	11703	11412	FALSE
11520_02_SR	11412_01_SR	0	0	0.812	2234879	158	138	0.999938	0.999929	Akkermansia_muciniphila	11520	11412	FALSE
11618_01_SR	11520_01_SR	0	0	0.529	2979939	216	185	0.999938	0.999928	Parabacteroides_distasonis	11618	11520	FALSE
11766_97_SR	11419_01_SR	0	0	0.553	1642054	122	102	0.999938	0.999926	Akkermansia_muciniphila	11766	11419	FALSE
11656_04_SR	11360_05_SR	0	0	0.795	4183405	356	259	0.999938	0.999915	Escherichia_coli	11656	11360	FALSE
11580_01_SR	11639_03_SR	0	0	0.86	5328361	353	336	0.999937	0.999934	[Clostridium]_clostridioforme	11580	11639	FALSE
11639_03_SR	11661_08_SR	0	21	0.578	3583237	237	227	0.999937	0.999934	[Clostridium]_clostridioforme	11639	11661	FALSE
11636_02_10x	11879_01_10x	0	0	0.522	2944561	293	185	0.999937	0.9999	Parabacteroides_distasonis	11636	11879	FALSE
11308_02_10x	11911_02_SR	0	0	0.571	2665144	288	167	0.999937	0.999892	Bacteroides_uniformis	11308	11911	FALSE
11629_03_10x	11547_06_10x	0	0	0.894	1895994	289	122	0.999936	0.999848	Lactobacillus_gasseri	11629	11547	FALSE
11639_03_SR	11703_05_SR	0	0	0.581	3602963	248	234	0.999935	0.999931	[Clostridium]_clostridioforme	11639	11703	FALSE
11703_05_SR	11412_01_SR	0	0	0.815	2244534	158	146	0.999935	0.99993	Akkermansia_muciniphila	11703	11412	FALSE
11903_01_10x	11754_03_10x	0	0	0.553	3650997	348	236	0.999935	0.999905	[Clostridium]_clostridioforme	11903	11754	FALSE
11903_01_10x	11598_02_10x	0	0	0.902	4746038	816	310	0.999935	0.999828	Escherichia_coli	11903	11598	FALSE
11840_02_10x	11904_03_SR	0	0	0.663	4107431	1415	267	0.999935	0.999656	[Clostridium]_clostridioforme	11840	11904	FALSE
11303_02_10x	11346_06_10x	0	0	0.94	896935	1098	58	0.999935	0.998776	Streptococcus_thermophilus	11303	11346	FALSE
11508_04_10x	11346_01_10x	0	0	0.952	908306	1899	59	0.999935	0.997909	Streptococcus_thermophilus	11508	11346	FALSE
11308_02_10x	11635_01_SR	0	4	0.608	4100258	378	270	0.999934	0.999908	Blautia_coccoides	11308	11635	FALSE
11571_03_10x	11598_02_10x	11	20	0.556	2285456	263	150	0.999934	0.999885	Clostridium_butyricum	11571	11598	FALSE
11629_02_10x	11547_06_10x	0	0	0.892	1891845	294	124	0.999934	0.999845	Lactobacillus_gasseri	11629	11547	FALSE
11613_01_10x	11578_07_SR	0	0	0.522	1718909	321	114	0.999934	0.999813	[Clostridium]_leptum	11613	11578	FALSE
11308_02_10x	11642_02_10x	0	0	0.688	4267315	884	282	0.999934	0.999793	[Clostridium]_clostridioforme	11308	11642	FALSE
11598_02_10x	11373_01_10x	0	0	0.642	1360902	316	90	0.999934	0.999768	Lactobacillus_gasseri	11598	11373	FALSE
11768_01_10x	11564_01_10x	0	0	0.825	3311020	268	224	0.999932	0.999919	Blautia_hydrogenotrophica	11768	11564	FALSE
11645_02_10x	11618_02_SR	0	0	0.591	3045505	264	206	0.999932	0.999913	Escherichia_coli	11645	11618	FALSE
11903_01_10x	11598_01_10x	0	0	0.895	4709491	455	320	0.999932	0.999903	Escherichia_coli	11903	11598	FALSE
11308_02_10x	11911_04_SR	0	0	0.568	2653314	324	180	0.999932	0.999878	Bacteroides_uniformis	11308	11911	FALSE
11629_02_10x	11734_99_SR	0	0	0.758	2304316	529	157	0.999932	0.99977	Lactobacillus_rhamnosus	11629	11734	FALSE
11439_02_10x	11661_08_SR	0	0	0.588	3647121	266	252	0.999931	0.999927	[Clostridium]_clostridioforme	11439	11661	FALSE
11439_01_10x	11661_08_SR	0	0	0.588	3647107	266	253	0.999931	0.999927	[Clostridium]_clostridioforme	11439	11661	FALSE
11439_02_10x	11703_05_SR	0	0	0.593	3677120	271	254	0.999931	0.999926	[Clostridium]_clostridioforme	11439	11703	FALSE
11439_01_10x	11703_05_SR	0	0	0.593	3676396	274	254	0.999931	0.999925	[Clostridium]_clostridioforme	11439	11703	FALSE
11598_01_10x	11903_02_SR	0	0	0.882	4644326	439	322	0.999931	0.999905	Escherichia_coli	11598	11903	FALSE
11645_02_10x	11754_03_10x	0	0	0.508	2824660	318	196	0.999931	0.999887	[Clostridium]_clostridioforme	11645	11754	FALSE
11639_04_10x	11642_02_10x	0	9	0.57	3534705	962	243	0.999931	0.999728	[Clostridium]_clostridioforme	11639	11642	FALSE
11508_04_10x	11566_98_SR	0	0	0.827	2139590	1145	147	0.999931	0.999465	Staphylococcus_epidermidis	11508	11566	FALSE
11308_02_10x	11911_03_SR	0	0	0.561	2620163	334	183	0.99993	0.999873	Bacteroides_uniformis	11308	11911	FALSE
11308_02_10x	11911_01_SR	0	0	0.565	2640613	348	185	0.99993	0.999868	Bacteroides_uniformis	11308	11911	FALSE
11598_02_10x	11360_02_SR	0	0	0.861	4531859	766	315	0.99993	0.999831	Escherichia_coli	11598	11360	FALSE
11344_01_10x	11320_01_SR	0	4	0.575	2778214	222	197	0.999929	0.99992	Bacteroides_ovatus	11344	11320	FALSE
11618_02_SR	11520_01_SR	0	0	0.611	3443098	283	245	0.999929	0.999918	Parabacteroides_distasonis	11618	11520	FALSE
11308_02_10x	11840_02_10x	0	0	0.625	1600460	161	114	0.999929	0.999899	Akkermansia_muciniphila	11308	11840	FALSE
11308_01_10x	11419_01_SR	0	0	0.699	2077168	246	148	0.999929	0.999882	Akkermansia_muciniphila	11308	11419	FALSE
11585_01_10x	11904_05_SR	0	0	0.676	2225161	417	158	0.999929	0.999813	[Clostridium]_leptum	11585	11904	FALSE
11618_07_SR	11520_01_SR	0	0	0.607	3423500	284	248	0.999928	0.999917	Parabacteroides_distasonis	11618	11520	FALSE
11879_01_10x	11908_01_10x	0	0	0.5	2551125	221	184	0.999928	0.999913	Parabacteroides_distasonis	11879	11908	FALSE
11933_01_10x	11308_02_10x	0	0	0.624	1948309	209	141	0.999928	0.999893	Akkermansia_muciniphila	11933	11308	FALSE
11502_01_10x	11623_01_10x	0	0	0.557	2171781	281	157	0.999928	0.999871	Bacteroides_stercoris	11502	11623	FALSE
11598_02_10x	11440_01_10x	0	0	0.652	1382055	425	100	0.999928	0.999692	Lactobacillus_gasseri	11598	11440	FALSE
11308_02_10x	11661_08_SR	0	0	0.577	3578786	285	260	0.999927	0.99992	[Clostridium]_clostridioforme	11308	11661	FALSE
11933_02_10x	11308_02_10x	0	0	0.667	2080706	204	151	0.999927	0.999902	Akkermansia_muciniphila	11933	11308	FALSE
11680_01_10x	11904_03_SR	0	0	0.668	4142701	419	302	0.999927	0.999899	[Clostridium]_clostridioforme	11680	11904	FALSE
11598_02_10x	11656_04_SR	0	0	0.873	4596483	756	335	0.999927	0.999836	Escherichia_coli	11598	11656	FALSE
11346_06_10x	11713_03_SR	0	0	0.572	2770608	235	206	0.999926	0.999915	Escherichia_coli	11346	11713	FALSE
11656_04_SR	11360_02_SR	0	0	0.831	4372432	466	327	0.999925	0.999893	Escherichia_coli	11656	11360	FALSE
11629_03_10x	11547_08_10x	0	0	0.821	1742368	251	131	0.999925	0.999856	Lactobacillus_gasseri	11629	11547	FALSE
11586_03_SR	11846_02_SR	0	0	0.536	2323508	186	177	0.999924	0.99992	Bacteroides_uniformis	11586	11846	FALSE
11618_04_SR	11520_01_SR	0	0	0.636	3584406	311	274	0.999924	0.999913	Parabacteroides_distasonis	11618	11520	FALSE
11629_02_10x	11547_08_10x	0	0	0.821	1740834	247	132	0.999924	0.999858	Lactobacillus_gasseri	11629	11547	FALSE
11768_01_10x	11526_99_SR	0	0	0.638	2052492	179	158	0.999923	0.999913	Akkermansia_sp	11768	11526	FALSE
11656_01_SR	11360_05_SR	0	0	0.8	4208119	428	324	0.999923	0.999898	Escherichia_coli	11656	11360	FALSE
11308_02_10x	11586_06_SR	0	0	0.667	2081251	216	161	0.999923	0.999896	Akkermansia_muciniphila	11308	11586	FALSE
11879_01_10x	11520_01_SR	0	0	0.774	4366187	392	342	0.999922	0.99991	Parabacteroides_distasonis	11879	11520	FALSE
11933_01_10x	11840_02_10x	0	0	0.565	1334731	141	104	0.999922	0.999894	Alistipes_putredinis	11933	11840	FALSE
11742_02_10x	11896_04_SR	0	0	0.514	1416228	153	111	0.999922	0.999892	Akkermansia_muciniphila	11742	11896	FALSE
11675_01_10x	11373_01_10x	0	0	0.753	1597167	283	125	0.999922	0.999823	Lactobacillus_gasseri	11675	11373	FALSE
11508_03_10x	11879_02_10x	0	0	0.978	932838	1689	73	0.999922	0.998189	Streptococcus_thermophilus	11508	11879	FALSE
11526_99_SR	11578_07_SR	0	0	0.637	2046917	179	161	0.999921	0.999913	Akkermansia_sp	11526	11578	FALSE
11526_99_SR	11379_02_SR	0	0	0.619	1989960	177	157	0.999921	0.999911	Akkermansia_sp	11526	11379	FALSE
11879_02_10x	11520_01_SR	0	0	0.781	4404744	400	346	0.999921	0.999909	Parabacteroides_distasonis	11879	11520	FALSE
11933_01_10x	11840_01_10x	0	0	0.549	1297617	146	102	0.999921	0.999887	Alistipes_putredinis	11933	11840	FALSE
11742_02_10x	11896_03_SR	0	0	0.508	1400073	159	111	0.999921	0.999886	Akkermansia_muciniphila	11742	11896	FALSE
11639_04_10x	11868_02_10x	0	0	0.656	2603978	328	206	0.999921	0.999874	Flavonifractor_plautii	11639	11868	FALSE
11639_04_10x	11586_06_SR	0	0	0.965	2971514	378	234	0.999921	0.999873	Eubacterium_sp	11639	11586	FALSE
11742_02_10x	11365_01_SR	0	0	0.522	1436896	195	113	0.999921	0.999864	Akkermansia_muciniphila	11742	11365	FALSE
11502_01_10x	11346_06_10x	0	0	0.807	2077456	1209	165	0.999921	0.999418	Enterococcus_faecium	11502	11346	FALSE
11933_02_10x	11766_04_SR	0	0	0.538	1679072	143	134	0.99992	0.999915	Akkermansia_muciniphila	11933	11766	FALSE
11917_01_SR	11618_01_SR	0	0	0.561	3162717	281	253	0.99992	0.999911	Parabacteroides_distasonis	11917	11618	FALSE
11303_02_10x	11911_03_SR	0	0	0.758	723515	829	58	0.99992	0.998854	Streptococcus_thermophilus	11303	11911	FALSE
11904_03_SR	11526_99_SR	0	0	0.638	2051629	184	167	0.999919	0.99991	Akkermansia_sp	11904	11526	FALSE
11598_02_10x	11618_01_SR	0	0	0.57	3215531	295	261	0.999919	0.999908	Parabacteroides_distasonis	11598	11618	FALSE
11526_99_SR	11379_03_SR	0	0	0.637	2048775	191	165	0.999919	0.999907	Akkermansia_sp	11526	11379	FALSE
11639_04_10x	11520_01_SR	0	0	0.687	3873398	387	316	0.999918	0.9999	Parabacteroides_distasonis	11639	11520	FALSE
11439_02_10x	11346_06_10x	0	0	0.785	2021497	1186	166	0.999918	0.999413	Enterococcus_faecium	11439	11346	FALSE
11526_99_SR	11578_01_SR	0	0	0.638	2050852	192	170	0.999917	0.999906	Akkermansia_sp	11526	11578	FALSE
11526_99_SR	11578_05_SR	0	0	0.638	2050831	193	171	0.999917	0.999906	Akkermansia_sp	11526	11578	FALSE
11639_04_10x	11754_03_10x	0	0	0.707	4380250	859	363	0.999917	0.999804	[Clostridium]_clostridioforme	11639	11754	FALSE
11303_01_10x	11303_02_10x	0	0	0.503	2432699	487	201	0.999917	0.9998	Bacteroides_ovatus	11303	11303	TRUE
11642_02_10x	11666_02_SR	0	0	0.737	1835672	430	153	0.999917	0.999766	Acidaminococcus_intestini	11642	11666	FALSE
11933_02_10x	11766_97_SR	0	0	0.521	1627574	143	136	0.999916	0.999912	Akkermansia_muciniphila	11933	11766	FALSE
11766_98_SR	11346_02_SR	0	0	0.534	3411835	304	286	0.999916	0.999911	Bacteroides_ovatus	11766	11346	FALSE
11754_03_10x	11558_02_SR	0	0	0.543	3077804	301	259	0.999916	0.999902	[Clostridium]_clostridioforme	11754	11558	FALSE
11440_01_10x	11629_02_10x	0	0	0.752	2284622	348	193	0.999916	0.999848	Lactobacillus_rhamnosus	11440	11629	FALSE
11629_02_10x	11324_02_SR	0	0	0.501	1502672	470	126	0.999916	0.999687	Enterococcus_faecalis	11629	11324	FALSE
11612_01_10x	11586_03_SR	0	0	0.608	2638188	244	224	0.999915	0.999908	Bacteroides_uniformis	11612	11586	FALSE
11879_01_10x	11917_01_SR	0	0	0.823	4637733	431	392	0.999915	0.999907	Parabacteroides_distasonis	11879	11917	FALSE
11879_02_10x	11917_01_SR	0	0	0.828	4670549	441	396	0.999915	0.999906	Parabacteroides_distasonis	11879	11917	FALSE
11520_01_SR	11695_99_SR	0	0	0.574	2503065	258	212	0.999915	0.999897	Bacteroides_stercoris	11520	11695	FALSE
11903_01_10x	11564_01_10x	0	0	0.908	3006608	314	255	0.999915	0.999896	Bacteroides_stercoris	11903	11564	FALSE
11556_01_10x	11629_03_10x	0	0	0.767	1626053	251	139	0.999915	0.999846	Lactobacillus_gasseri	11556	11629	FALSE
11598_02_10x	11774_02_10x	0	0	0.712	1510643	294	128	0.999915	0.999805	Lactobacillus_gasseri	11598	11774	FALSE
11613_01_10x	11904_05_SR	0	0	0.633	2084045	445	177	0.999915	0.999786	[Clostridium]_leptum	11613	11904	FALSE
11598_02_10x	11877_04_10x	0	0	0.615	1304498	279	111	0.999915	0.999786	Lactobacillus_gasseri	11598	11877	FALSE
11508_04_10x	11580_02_SR	0	17	0.976	930938	2088	79	0.999915	0.997757	Streptococcus_thermophilus	11508	11580	FALSE
11879_01_10x	11618_01_SR	0	0	0.583	3286470	308	283	0.999914	0.999906	Parabacteroides_distasonis	11879	11618	FALSE
11564_01_10x	11903_02_SR	0	0	0.618	2046369	225	177	0.999914	0.99989	Bacteroides_stercoris	11564	11903	FALSE
11933_01_10x	11308_01_10x	0	0	0.639	1994642	236	171	0.999914	0.999882	Akkermansia_muciniphila	11933	11308	FALSE
11933_01_10x	11520_02_SR	0	0	0.508	1255755	163	108	0.999914	0.99987	Alistipes_putredinis	11933	11520	FALSE
11556_01_10x	11629_02_10x	0	0	0.766	1624728	254	140	0.999914	0.999844	Lactobacillus_gasseri	11556	11629	FALSE
11556_01_10x	11675_01_10x	0	0	0.766	1625305	301	140	0.999914	0.999815	Lactobacillus_gasseri	11556	11675	FALSE
11766_04_SR	11586_06_SR	0	0	0.539	1682802	158	146	0.999913	0.999906	Akkermansia_muciniphila	11766	11586	FALSE
11695_99_SR	11337_02_SR	0	0	0.631	2753155	258	240	0.999913	0.999906	Bacteroides_stercoris	11695	11337	FALSE
11917_01_SR	11618_08_SR	0	0	0.53	2987250	287	260	0.999913	0.999904	Parabacteroides_distasonis	11917	11618	FALSE
11933_02_10x	11308_01_10x	0	0	0.682	2128133	235	185	0.999913	0.99989	Akkermansia_muciniphila	11933	11308	FALSE
11721_99_SR	11537_06_SR	0	0	0.869	2249246	347	196	0.999913	0.999846	Staphylococcus_epidermidis	11721	11537	FALSE
11754_03_10x	11346_04_10x	0	0	0.9	2317936	404	202	0.999913	0.999826	Enterococcus_faecium	11754	11346	FALSE
11629_03_10x	11324_02_SR	0	0	0.615	1843613	498	160	0.999913	0.99973	Enterococcus_faecalis	11629	11324	FALSE
11520_01_SR	11337_02_SR	0	0	0.667	2907749	358	255	0.999912	0.999877	Bacteroides_stercoris	11520	11337	FALSE
11598_02_10x	11877_05_10x	0	0	0.711	1508756	310	133	0.999912	0.999795	Lactobacillus_gasseri	11598	11877	FALSE
11598_02_10x	11524_01_10x	0	5	0.711	1508933	316	133	0.999912	0.999791	Lactobacillus_gasseri	11598	11524	FALSE
11598_02_10x	11877_03_10x	0	0	0.711	1508735	316	133	0.999912	0.999791	Lactobacillus_gasseri	11598	11877	FALSE
11613_01_10x	11585_01_10x	0	0	0.688	2264679	576	199	0.999912	0.999746	[Clostridium]_leptum	11613	11585	FALSE
11840_02_10x	11703_05_SR	0	0	0.524	3248748	1136	287	0.999912	0.99965	[Clostridium]_clostridioforme	11840	11703	FALSE
11342_01_10x	11346_06_10x	0	24	0.831	2138264	1287	189	0.999912	0.999398	Enterococcus_faecium	11342	11346	FALSE
11917_01_SR	11618_02_SR	0	0	0.661	3728771	363	332	0.999911	0.999903	Parabacteroides_distasonis	11917	11618	FALSE
11639_04_10x	11618_01_SR	0	0	0.549	3096490	318	280	0.99991	0.999897	Parabacteroides_distasonis	11639	11618	FALSE
11502_01_10x	11547_08_10x	0	0	0.778	4067531	487	368	0.99991	0.99988	[Clostridium]_clostridioforme	11502	11547	FALSE
11680_01_10x	11771_01_10x	0	0	0.716	4437058	575	398	0.99991	0.99987	[Clostridium]_clostridioforme	11680	11771	FALSE
11766_97_SR	11586_06_SR	0	0	0.523	1631617	158	149	0.999909	0.999903	Akkermansia_muciniphila	11766	11586	FALSE
11879_02_10x	11618_01_SR	0	0	0.587	3310521	331	300	0.999909	0.9999	Parabacteroides_distasonis	11879	11618	FALSE
11917_01_SR	11618_07_SR	0	0	0.658	3710687	371	338	0.999909	0.9999	Parabacteroides_distasonis	11917	11618	FALSE
11439_02_10x	11308_02_10x	0	0	0.904	5605797	559	512	0.999909	0.9999	[Clostridium]_clostridioforme	11439	11308	FALSE
11439_01_10x	11308_02_10x	0	0	0.904	5604949	579	511	0.999909	0.999897	[Clostridium]_clostridioforme	11439	11308	FALSE
11594_02_10x	11754_03_10x	0	0	0.582	3699239	423	335	0.999909	0.999886	[Clostridium]_clostridioforme	11594	11754	FALSE
11308_01_10x	11586_06_SR	0	0	0.682	2128486	248	194	0.999909	0.999883	Akkermansia_muciniphila	11308	11586	FALSE
11472_01_SR	11661_02_SR	0	0	0.74	3977692	470	360	0.999909	0.999882	[Clostridium]_clostridioforme	11472	11661	FALSE
11629_03_10x	11373_01_10x	0	0	0.754	1599028	253	146	0.999909	0.999842	Lactobacillus_gasseri	11629	11373	FALSE
11629_03_10x	11591_02_SR	0	4	0.876	1859071	185	171	0.999908	0.9999	Lactobacillus_gasseri	11629	11591	FALSE
11629_02_10x	11591_02_SR	0	4	0.875	1855553	186	171	0.999908	0.9999	Lactobacillus_gasseri	11629	11591	FALSE
11308_02_10x	11766_99_SR	0	0	0.65	2068556	253	190	0.999908	0.999878	Akkermansia_muciniphila	11308	11766	FALSE
11308_01_10x	11840_02_10x	0	0	0.647	1658837	217	152	0.999908	0.999869	Akkermansia_muciniphila	11308	11840	FALSE
11636_02_10x	11598_02_10x	0	0	0.516	2909380	380	267	0.999908	0.999869	Parabacteroides_distasonis	11636	11598	FALSE
11768_01_10x	11868_01_10x	0	0	0.531	2595255	353	238	0.999908	0.999864	Parabacteroides_distasonis	11768	11868	FALSE
11629_02_10x	11537_99_SR	0	31	0.661	2008569	394	185	0.999908	0.999804	Lactobacillus_rhamnosus	11629	11537	FALSE
11598_02_10x	11656_01_SR	0	0	0.887	4666675	963	431	0.999908	0.999794	Escherichia_coli	11598	11656	FALSE
11933_02_10x	11537_06_SR	0	0	0.818	2116985	469	194	0.999908	0.999778	Staphylococcus_epidermidis	11933	11537	FALSE
11303_02_10x	11580_99_SR	0	0	0.944	900612	954	83	0.999908	0.998941	Streptococcus_thermophilus	11303	11580	FALSE
11598_02_10x	11618_07_SR	0	0	0.677	3818387	387	355	0.999907	0.999899	Parabacteroides_distasonis	11598	11618	FALSE
11868_02_10x	11752_02_10x	0	0	0.772	3062936	377	284	0.999907	0.999877	Flavonifractor_plautii	11868	11752	FALSE
11520_02_SR	11337_02_SR	0	0	0.762	3322598	474	308	0.999907	0.999857	Bacteroides_stercoris	11520	11337	FALSE
11439_01_10x	11439_02_10x	0	0	0.927	3357507	2259	313	0.999907	0.999327	[Ruminococcus]_gnavus	11439	11439	TRUE
11917_01_SR	11618_04_SR	0	0	0.692	3902180	397	366	0.999906	0.999898	Parabacteroides_distasonis	11917	11618	FALSE
11520_01_SR	11695_04_SR	0	0	0.605	2637415	297	249	0.999906	0.999887	Bacteroides_stercoris	11520	11695	FALSE
11656_01_SR	11360_02_SR	0	0	0.838	4409195	536	414	0.999906	0.999878	Escherichia_coli	11656	11360	FALSE
11308_02_10x	11766_96_SR	0	0	0.66	2101890	261	197	0.999906	0.999876	Akkermansia_muciniphila	11308	11766	FALSE
11598_02_10x	11524_01_10x	0	5	0.602	2478369	385	233	0.999906	0.999845	Clostridium_butyricum	11598	11524	FALSE
11568_06_10x	11566_98_SR	0	10	0.82	2121550	1002	200	0.999906	0.999528	Staphylococcus_epidermidis	11568	11566	FALSE
11308_02_10x	11754_03_10x	0	0	0.906	5616081	567	535	0.999905	0.999899	[Clostridium]_clostridioforme	11308	11754	FALSE
11598_02_10x	11618_02_SR	0	0	0.684	3855323	393	365	0.999905	0.999898	Parabacteroides_distasonis	11598	11618	FALSE
11629_02_10x	11877_05_10x	0	0	0.875	1855588	191	177	0.999905	0.999897	Lactobacillus_gasseri	11629	11877	FALSE
11629_03_10x	11877_05_10x	0	0	0.877	1859197	194	177	0.999905	0.999896	Lactobacillus_gasseri	11629	11877	FALSE
11524_01_10x	11537_02_SR	0	3	0.875	1856540	203	176	0.999905	0.999891	Lactobacillus_gasseri	11524	11537	FALSE
11629_02_10x	11373_01_10x	0	0	0.753	1597728	258	151	0.999905	0.999839	Lactobacillus_gasseri	11629	11373	FALSE
11440_01_10x	11629_03_10x	0	0	0.877	2664214	447	253	0.999905	0.999832	Lactobacillus_rhamnosus	11440	11629	FALSE
11502_01_10x	11623_01_10x	0	0	0.623	2040880	371	193	0.999905	0.999818	[Clostridium]_clostridioforme	11502	11623	FALSE
11439_01_10x	11439_02_10x	0	0	0.614	2289908	904	217	0.999905	0.999605	Intestinibacter_bartlettii	11439	11439	TRUE
11629_02_10x	11524_01_10x	0	0	0.875	1855872	195	178	0.999904	0.999895	Lactobacillus_gasseri	11629	11524	FALSE
11629_02_10x	11877_03_10x	0	0	0.875	1855566	195	178	0.999904	0.999895	Lactobacillus_gasseri	11629	11877	FALSE
11695_04_SR	11337_02_SR	0	0	0.683	2979090	312	287	0.999904	0.999895	Bacteroides_stercoris	11695	11337	FALSE
11629_03_10x	11524_01_10x	0	0	0.877	1859484	201	178	0.999904	0.999892	Lactobacillus_gasseri	11629	11524	FALSE
11629_03_10x	11877_03_10x	0	0	0.877	1859178	200	178	0.999904	0.999892	Lactobacillus_gasseri	11629	11877	FALSE
11877_05_10x	11537_02_SR	0	0	0.875	1856550	201	178	0.999904	0.999892	Lactobacillus_gasseri	11877	11537	FALSE
11639_04_10x	11618_02_SR	0	0	0.653	3680140	398	355	0.999904	0.999892	Parabacteroides_distasonis	11639	11618	FALSE
11526_04_SR	11379_03_SR	0	0	0.94	3021497	330	291	0.999904	0.999891	Akkermansia_sp	11526	11379	FALSE
11877_03_10x	11537_02_SR	0	0	0.875	1856528	209	179	0.999904	0.999887	Lactobacillus_gasseri	11877	11537	FALSE
11877_04_10x	11537_02_SR	0	0	0.726	1539030	179	147	0.999904	0.999884	Lactobacillus_gasseri	11877	11537	FALSE
11344_01_10x	11840_02_10x	0	0	0.551	1412218	176	135	0.999904	0.999875	Akkermansia_muciniphila	11344	11840	FALSE
11440_01_10x	11629_03_10x	0	0	0.771	1636049	384	157	0.999904	0.999765	Lactobacillus_gasseri	11440	11629	FALSE
11304_01_10x	11911_01_SR	0	0	0.944	900520	1638	86	0.999904	0.998181	Streptococcus_thermophilus	11304	11911	FALSE
11508_04_10x	11911_01_SR	0	0	0.953	909035	2019	87	0.999904	0.997779	Streptococcus_thermophilus	11508	11911	FALSE
11639_04_10x	11618_07_SR	0	0	0.649	3656837	392	353	0.999903	0.999893	Parabacteroides_distasonis	11639	11618	FALSE
11526_04_SR	11379_02_SR	0	0	0.894	2873545	313	278	0.999903	0.999891	Akkermansia_sp	11526	11379	FALSE
11639_04_10x	11879_02_10x	0	0	0.807	4549866	543	442	0.999903	0.999881	Parabacteroides_distasonis	11639	11879	FALSE
11639_04_10x	11879_01_10x	0	0	0.801	4516012	538	439	0.999903	0.999881	Parabacteroides_distasonis	11639	11879	FALSE
11308_01_10x	11766_99_SR	0	0	0.659	2096696	271	204	0.999903	0.999871	Akkermansia_muciniphila	11308	11766	FALSE
11440_01_10x	11629_02_10x	0	0	0.77	1634069	387	159	0.999903	0.999763	Lactobacillus_gasseri	11440	11629	FALSE
11768_01_10x	11917_01_SR	0	0	0.944	3033948	317	298	0.999902	0.999896	Akkermansia_sp	11768	11917	FALSE
11598_02_10x	11618_04_SR	0	0	0.722	4072395	429	398	0.999902	0.999895	Parabacteroides_distasonis	11598	11618	FALSE
11904_03_SR	11526_04_SR	0	0	0.941	3026740	325	296	0.999902	0.999893	Akkermansia_sp	11904	11526	FALSE
11639_04_10x	11618_08_SR	0	0	0.519	2924616	316	286	0.999902	0.999892	Parabacteroides_distasonis	11639	11618	FALSE
11675_01_10x	11537_02_SR	0	0	0.875	1856471	211	182	0.999902	0.999886	Lactobacillus_gasseri	11675	11537	FALSE
11639_04_10x	11598_02_10x	0	0	0.791	4459350	511	436	0.999902	0.999885	Parabacteroides_distasonis	11639	11598	FALSE
11520_01_SR	11695_98_SR	0	0	0.622	2714009	323	266	0.999902	0.999881	Bacteroides_stercoris	11520	11695	FALSE
11645_02_10x	11471_02_SR	0	0	0.566	2912877	389	285	0.999902	0.999866	Escherichia_coli	11645	11471	FALSE
11629_03_10x	11877_04_10x	0	0	0.726	1540479	182	153	0.999901	0.999882	Lactobacillus_gasseri	11629	11877	FALSE
11612_01_10x	11695_99_SR	0	0	0.642	2798771	335	276	0.999901	0.99988	Bacteroides_stercoris	11612	11695	FALSE
11520_01_SR	11695_05_SR	0	0	0.619	2701246	323	267	0.999901	0.99988	Bacteroides_stercoris	11520	11695	FALSE
11629_02_10x	11877_04_10x	0	0	0.726	1539615	185	153	0.999901	0.99988	Lactobacillus_gasseri	11629	11877	FALSE
11656_03_SR	11360_05_SR	0	0	0.801	4214167	544	417	0.999901	0.999871	Escherichia_coli	11656	11360	FALSE
11774_02_10x	11877_04_10x	0	0	0.725	1537768	199	153	0.999901	0.999871	Lactobacillus_gasseri	11774	11877	FALSE
11768_02_10x	11639_04_10x	0	0	0.747	3052860	646	302	0.999901	0.999788	Bacteroides_massiliensis	11768	11639	FALSE
11917_01_SR	11379_03_SR	0	0	0.94	3023254	325	302	0.9999	0.999892	Akkermansia_sp	11917	11379	FALSE
11639_04_10x	11618_04_SR	0	0	0.687	3872050	422	386	0.9999	0.999891	Parabacteroides_distasonis	11639	11618	FALSE
11308_02_10x	11766_05_SR	0	0	0.65	2069700	267	206	0.9999	0.999871	Akkermansia_muciniphila	11308	11766	FALSE
11308_01_10x	11766_96_SR	0	0	0.669	2130004	281	213	0.9999	0.999868	Akkermansia_muciniphila	11308	11766	FALSE
11680_01_10x	11324_02_SR	0	0	0.709	4393865	610	438	0.9999	0.999861	[Clostridium]_clostridioforme	11680	11324	FALSE

## Sheet: key
column	notes
name1	sample 1 name
name2	sample 2 name
roommate_days	number of days patients were roommates
hospital_days	number of days patients overlapped in the hospital
percent_compared	percentage of bases in the reference genome covered in both samples
compared_bases_count	number of bases with at least 5x coverage in both samples
consensus_SNPs	consensus SNPs detected
population_SNPs	population SNPs detected
popANI	population ANI of comparison
conANI	consensus ANI of comparison
organism	organism classification, from classification of bin
pt1	patient identifier of sample 1
pt2	patient identifier of sample 2
same_patient	boolean: did samples come from the same patient
